# Supplementary material for: Next-generation unnatural monosaccharides reveal that ESRRB O-GlcNAcylation regulates pluripotency of mouse embryonic stem cells
Source: Nat Commun. 2019 Sep 6;10:4065. doi: 10.1038/s41467-019-11942-y (PMC6731260; doi:10.1038/s41467-019-11942-y)
Supplement: Supplementary file 4 — Supplementary Data 1 [file 41467_2019_11942_MOESM4_ESM.xlsx]

## Sheet: Supplementary Data 1
Supplementary Data 1: Raw data of O-GlcNAz sites identified with 1,3-Ac2GalNAz in HeLa cells
Replicate 1
Entry	Positions within proteins	Protein names	Gene names	Localization prob	Score diff	PEP	Score	Delta score	Amino acid	Sequence window	Probability of O-GlcNAz resdiues
A0A087WUJ7;P06865	195;501	Beta-hexosaminidase subunit alpha	HEXA	0.999488	33.3801	0.0182468	57.293	30.195	S	SNKLTSDLTFAYERLSHFRCELLRLQGRRMC	LWSNKLTSDLTFAYERLS(0.999)HFR
A0A0B4J203;Q6UN15	252;252	Pre-mRNA 3'-end-processing factor FIP1	FIP1L1	0.792994	9.26176	0.00295818	66.965	35.991	S	QQGRTGNSEKETALPSTKAEFTSPPSLFKTG	T(0.011)GNS(0.011)EKET(0.09)ALPS(0.793)T(0.094)KAEFTSPPSLFK
A0A0C4DFX4;Q6ZRS2	2239;2416	Helicase SRCAP	SRCAP	0.999752	36.0529	1.80644e-12	162.81	69.465	S	GARAETQGANHTPVISAHQTRSTTTPPRCSP	AETQGANHTPVIS(1)AHQTR
A3KN83	126	Protein strawberry notch homolog 1	SBNO1	0.99038	20.1839	4.50015e-06	131.12	93.147	T	VTTNRQTITLTKFIQTTASTRPSVSAPTVRN	FIQT(0.99)T(0.009)ASTRPSVSAPTVR
A3KN83	130	Protein strawberry notch homolog 1	SBNO1	0.969786	16.4817	0.00243988	100.11	80.022	T	RQTITLTKFIQTTASTRPSVSAPTVRNAMTS	FIQT(0.001)T(0.007)AS(0.022)T(0.97)RPSVSAPTVR
A5YKK6	1051	CCR4-NOT transcription complex subunit 1	CNOT1	0.993181	21.6329	3.04301e-06	150.36	100.27	T	VSTMVTTSTTTTVAKTVTVTRPTGVSFKKDV	T(0.993)VT(0.007)VTRPTGVSFK
A8CG34;Q96HA1	671;694	Nuclear envelope pore membrane protein POM 121C;Nuclear envelope pore membrane protein POM 121	POM121C;POM121	0.836764	7.8824	0.0156275	51.888	29.413	S	PPTLQAETATKPQATSAPSPAPKQSFLFGTQ	APPTLQAET(0.001)AT(0.001)KPQAT(0.136)S(0.837)APS(0.025)PAPK
A8CG34;Q96HA1	670;693	Nuclear envelope pore membrane protein POM 121C;Nuclear envelope pore membrane protein POM 121	POM121C;POM121	0.996114	24.6864	2.18016e-15	143.32	85.89	T	APPTLQAETATKPQATSAPSPAPKQSFLFGT	APPTLQAETATKPQAT(0.996)S(0.003)APSPAPK
H0YHG0;P82979	499;186	SAP domain-containing ribonucleoprotein	SARNP	0.914608	12.0161	2.63133e-51	248.2	170.83	S	DEKLKKRKERFGIVTSSAGTGTTEDTEAKKR	FGIVT(0.057)S(0.915)S(0.028)AGTGTTEDTEAK
O00268	528	Transcription initiation factor TFIID subunit 4	TAF4	0.999999	61.8319	4.24511e-35	216.29	152.6	S	IIARQVTPTTIIKQVSQAQTTVQPSATLQRS	QVS(1)QAQTTVQPSATLQR
O43304	182	SEC14-like protein 5	SEC14L5	1	44.5311	0.0236363	44.531	14.456	T	LNELISQGTSHIPRWTPAPVREEDARNQAGP	WT(1)PAPVR
O60313	95	Dynamin-like 120 kDa protein, mitochondrial;Dynamin-like 120 kDa protein, form S1	OPA1	1	66.7992	0.0141126	66.799	15.453	T	YGYQPRRNFWPARLATRLLKLRYLILGSAVG	LAT(1)RLLK
O60664	76	Perilipin-3	PLIN3	0.999753	36.6722	0.00471405	95.236	53.027	S	DAAEKGVRTLTAAAVSGAQPILSKLEPQIAS	TLTAAAVS(1)GAQPILSK
O60675	153	Transcription factor MafK	MAFK	0.968943	16.4134	0.00818518	91.401	68.795	S	TIVKSTELSSTSVPFSAAS____________	STELSSTS(0.009)VPFS(0.969)AAS(0.022)
O60675	133	Transcription factor MafK	MAFK	0.94579	12.538	0.00174716	116.37	73.055	T	ARTVARGPVAPSKVATTSVITIVKSTELSST	VAT(0.946)T(0.053)S(0.001)VITIVK
O75152	614	Zinc finger CCCH domain-containing protein 11A	ZC3H11A	1	54.6504	0.0252512	54.65	20.269	T	TAVPGITRHLTKRLPTKSSQKVEVETSGIGD	RLPT(1)KS(1)S(1)QK
O75179	1826	Ankyrin repeat domain-containing protein 17	ANKRD17	0.938457	9.21444	1.90384e-05	112.64	61.001	T	SSSANSKIGSSAPTTTAANTSLMGIKMTTVA	IGS(0.001)S(0.001)APT(0.568)T(0.491)T(0.938)AANTSLMGIK
O75376	1040	Nuclear receptor corepressor 1	NCOR1	0.848285	7.47949	0.0148599	63.726	27.151	S	PTTRPTRPPPPLIPSSKTTVASEKPSFIMGG	LPTTRPTRPPPPLIPS(0.152)S(0.848)K
O75376	1487	Nuclear receptor corepressor 1	NCOR1	0.999986	48.4988	3.40626e-32	218.15	124.91	S	SPGIYDDTSARRTPVSYQNTMSRGSPMMNRT	RTPVS(1)YQNTMSR
O75376	1861	Nuclear receptor corepressor 1	NCOR1	0.999838	37.916	0.000641837	128.73	84.038	S	AARLEENLRSRSAAVSEQQQLEQKTLEVEKR	SAAVS(1)EQQQLEQK
O75376	51	Nuclear receptor corepressor 1	NCOR1	0.914977	10.4076	2.13388e-08	125.53	90.436	S	QEFAVPDYRSSHLEVSQASQLLQQQQQQQLR	S(0.001)S(0.001)HLEVS(0.915)QAS(0.083)QLLQQQQQQQLR
O95185	570	Netrin receptor UNC5C	UNC5C	0.999994	53.4438	0.0257718	71.03	39.277	T	PAGAIPQGRVYEMYVTVHRKETMRPPMDDSQ	VYEMYVT(1)VHRKETMR
O95487	315	Protein transport protein Sec24B	SEC24B	0.991722	21.7367	3.99975e-64	262.24	205.61	S	PVMQNVQPPKSSPVVSTVLSGSSGSSSTRTP	S(0.002)SPVVS(0.992)T(0.007)VLSGSSGSSSTR
O95628	316	CCR4-NOT transcription complex subunit 4	CNOT4	0.989774	20.293	2.36374e-08	157.91	86.214	S	SPPPGLSKSNPVIPISSSNHSARSPFEGAVT	SNPVIPIS(0.99)S(0.009)S(0.001)NHSAR
P02545	612	Prelamin-A/C;Lamin-A/C	LMNA	0.997441	26.5524	2.42911e-07	115.38	93.16	S	KASASGSGAQVGGPISSGSSASSVTVTRSYR	ASASGSGAQVGGPIS(0.997)S(0.002)GSSASSVTVTR
P02545	613	Prelamin-A/C;Lamin-A/C	LMNA	0.982728	17.5672	1.84394e-11	136.57	109.84	S	ASASGSGAQVGGPISSGSSASSVTVTRSYRS	ASASGSGAQVGGPIS(0.017)S(0.983)GSSASSVTVTR
P02545	643	Prelamin-A/C;Lamin-A/C	LMNA	1	122.423	3.20402e-26	204.85	168.74	T	SVGGSGGGSFGDNLVTRSYLLGNSSPRTQSP	SVGGSGGGSFGDNLVT(1)R
P04150	42	Glucocorticoid receptor	NR3C1	0.992016	21.1231	5.63615e-06	137.17	108.88	S	MDFYKTLRGGATVKVSASSPSLAVASQSDSK	VS(0.992)AS(0.008)SPSLAVASQSDSK
P04792	180	Heat shock protein beta-1	HSPB1	0.964255	14.3099	0.000146753	120.6	64.482	T	VEAPMPKLATQSNEITIPVTFESRAQLGGPE	LATQSNEIT(0.964)IPVT(0.036)FESR
P04792	184	Heat shock protein beta-1	HSPB1	0.884839	9.12864	0.0128866	73.022	14.776	T	MPKLATQSNEITIPVTFESRAQLGGPEAAKS	LATQSNEIT(0.007)IPVT(0.885)FES(0.108)R
P05387	74	60S acidic ribosomal protein P2	RPLP2	0.935558	15.5169	0.000328714	56.452	35.795	S	IGKLASVPAGGAVAVSAAPGSAAPAAGSAPA	LAS(0.026)VPAGGAVAVS(0.936)AAPGS(0.019)AAPAAGS(0.019)APAAAEEK
P05783	30	Keratin, type I cytoskeletal 18	KRT18	0.993993	22.1873	7.89064e-13	163.9	113.8	S	SLGSVQAPSYGARPVSSAASVYAGAGGSGSR	PVS(0.994)S(0.006)AASVYAGAGGSGSR
P05783	31	Keratin, type I cytoskeletal 18	KRT18	0.901363	9.60863	1.18902e-27	214.34	161.26	S	LGSVQAPSYGARPVSSAASVYAGAGGSGSRI	PVS(0.099)S(0.901)AASVYAGAGGSGSR
P07355;A6NMY6	2;2	Annexin A2;Putative annexin A2-like protein	ANXA2;ANXA2P2	0.999212	31.0333	0.000976077	123.96	79.501	S	______________MSTVHEILCKLSLEGDH	S(0.999)T(0.001)VHEILCK
P08237	2	ATP-dependent 6-phosphofructokinase, muscle type	PFKM	0.999958	43.7202	0.00765821	84.41	16.992	T	______________MTHEEHHAAKTLGIGKA	MT(1)HEEHHAAKTLGIGK
P08670	49	Vimentin	VIM	0.936618	11.6984	4.81982e-05	139.98	92.94	S	STRTYSLGSALRPSTSRSLYASSPGGVYATR	TYSLGSALRPST(0.063)S(0.937)R
P09012	148	U1 small nuclear ribonucleoprotein A	SNRPA	0.976418	16.1705	0.00150802	52.143	24.112	T	VVGAVQGPVPGMPPMTQAPRIMHHMPGQPPY	KAVQGGGAT(0.024)PVVGAVQGPVPGMPPMT(0.976)QAPR
P0C7T5	40	Ataxin-1-like	ATXN1L	0.809169	6.78165	4.08674e-08	132.51	106.1	S	DMGRTTSCSTNHTPSSDASEWSRGVVVAGQS	TTSCSTNHT(0.021)PS(0.17)S(0.809)DASEWSR
P0C7T5	217	Ataxin-1-like	ATXN1L	0.788318	6.6023	2.51618e-05	99.943	74.385	T	PSATSPSGQLPHHSSTQPLDLAPGRMPIYYQ	APSATSPSGQLPHHS(0.172)S(0.039)T(0.788)QPLDLAPGR
P0CG12	372	Chromosome transmission fidelity protein 8 homolog isoform 2	CHTF8	0.914601	14.2296	0.0116477	63.998	40.471	S	VNANPFPRGAGSSAFSQSSGTLASNPATFQR	GAGS(0.035)S(0.035)AFS(0.915)QS(0.008)S(0.008)GT(0.001)LASNPATFQR
P16333	131	Cytoplasmic protein NCK1	NCK1	1	67.5628	0.0260157	67.563	18.374	T	NYMAEREDELSLIKGTKVIVMEKCSDGWWRG	GT(1)KVIVMEK
P17544	455	Cyclic AMP-dependent transcription factor ATF-7	ATF7	1	78.1554	7.409e-13	172.21	109.25	S	QHSSATAPSNGLSVRSAAEAVATSVLTQMAS	S(1)AAEAVATSVLTQMASQR
P18583	253	Protein SON	SON	0.927814	11.4389	1.11029e-06	139.31	85.302	T	MTKILDSFAAAPVPTTTLVLKSSEPVVTMSV	ILDSFAAAPVPT(0.067)T(0.928)T(0.006)LVLK
P20020	616	Plasma membrane calcium-transporting ATPase 1	ATP2B1	1	83.499	0.0203408	83.499	18.204	S	KGASEIILKKCFKILSANGEAKVFRPRDRDD	ILS(1)ANGEAK
P21817	3494	Ryanodine receptor 1	RYR1	0.999964	44.2347	0.0242497	50.397	15.748	T	AKAGDIQSGGSDQERTKKKRRGDRYSVQTSL	MAKAGDIQS(0.963)GGS(0.037)DQERT(1)K
P22681	601	E3 ubiquitin-protein ligase CBL	CBL	0.95301	13.0894	1.09347e-17	185.2	150.82	S	LGDSWLPRPIPKVPVSAPSSSDPWTGRELTN	VPVS(0.953)APS(0.047)SSDPWTGR
P27540	643	Aryl hydrocarbon receptor nuclear translocator	ARNT	0.909573	10.0801	0.00140009	101.39	69.099	T	HSNPTQGATPTWTPTTRSGFSAQQVATQATA	HSNPTQGATPTWT(0.001)PT(0.089)T(0.91)R
P27708	1782	CAD protein;Glutamine-dependent carbamoyl-phosphate synthase;Aspartate carbamoyltransferase;Dihydroorotase	CAD	1	56.7293	0.0153105	56.729	18.453	T	SKAHWTPFEGQKVKGTVRRVVLRGEVAYIDG	VKGT(1)VRR
P27816	797	Microtubule-associated protein 4	MAP4	1	68.1526	2.35954e-21	162.64	108.23	S	PEKRASPSKPASAPASRSGSKSTQTVAKTTT	ASPSKPASAPAS(1)R
P30622	143	CAP-Gly domain-containing linker protein 1	CLIP1	0.940556	12.9308	0.0151129	66.326	33.631	S	VQAEDEANGLQTTPASRATSPLCTSTASMVS	KVQAEDEANGLQT(0.012)T(0.048)PAS(0.941)R
P31629	1062	Transcription factor HIVEP2	HIVEP2	0.991651	21.6527	0.00679587	66.387	44.614	S	RSKSFDYGNLSHAPVSGAAASTVSPSRERKK	S(0.007)FDYGNLS(0.002)HAPVS(0.992)GAAASTVSPSR
P31644	418	Gamma-aminobutyric acid receptor subunit alpha-5	GABRA5	0.997047	25.3009	0.023348	54.471	8.3128	T	VSVKPSEEKTSESKKTYNSISKIDKMSRIVF	KT(0.997)YNS(0.003)ISK
P31930	23	Cytochrome b-c1 complex subunit 1, mitochondrial	UQCRC1	1	41.3995	0.0190249	41.399	8.9291	S	RAATAGAQVLLRARRSPALLRTPALRSTATF	RS(1)PALLR
P35658	1354	Nuclear pore complex protein Nup214	NUP214	0.951572	12.9343	9.31937e-105	319.37	256.84	S	VGQADDSTKPTNKASSTSLTSTQPTKTSGVP	AS(0.048)S(0.952)TSLTSTQPTK
P35658	1087	Nuclear pore complex protein Nup214	NUP214	0.957167	16.5024	0.00415864	80.746	47.405	S	TKTVKHGAPSPSHPISAPQAAAAAALRRQMA	HGAPS(0.021)PS(0.021)HPIS(0.957)APQAAAAAALR
P35658	1202	Nuclear pore complex protein Nup214	NUP214	0.943864	13.1424	0.0033206	94.767	62.615	S	GDKASGTAKIETAVTSTPSASGQFSKPFSFS	IETAVT(0.046)S(0.944)T(0.009)PS(0.001)ASGQFSK
P35658	1325	Nuclear pore complex protein Nup214	NUP214	0.954625	13.29	8.35454e-05	105.71	79.989	S	LETPPSKLGELLFPSSLAGETLGSFSGLRVG	LGELLFPS(0.045)S(0.955)LAGET(0.001)LGSFSGLR
P35658	1146	Nuclear pore complex protein Nup214	NUP214	0.986119	18.5151	5.41266e-22	188.92	154.43	S	NPATPSTAMGSSVPYSTAKTPHPVLTPVAAN	NNPATPSTAMGSSVPYS(0.986)T(0.014)AK
P35658	1056	Nuclear pore complex protein Nup214	NUP214	0.970032	18.1124	1.58747e-30	205.15	156.73	S	VHGSSPGVMGTSVATSASKIIPQGADSTMLA	SHLVHGSSPGVMGTSVAT(0.015)S(0.97)AS(0.015)K
P35658	503	Nuclear pore complex protein Nup214	NUP214	0.995467	26.4413	2.31934e-08	135.1	94.911	S	SLKSSATVTGEPPSYSSGSDSSKAAPGPGPS	SSATVTGEPPS(0.002)YS(0.995)S(0.002)GSDSSK
P35658	1360	Nuclear pore complex protein Nup214	NUP214	0.832072	10.416	0.00311729	104.01	60.572	T	STKPTNKASSTSLTSTQPTKTSGVPSGFNFT	ASS(0.001)T(0.008)S(0.008)LT(0.076)S(0.076)T(0.832)QPTK
P35658	1147	Nuclear pore complex protein Nup214	NUP214	0.884865	8.85668	8.57232e-23	192.46	170.65	T	PATPSTAMGSSVPYSTAKTPHPVLTPVAANQ	NNPATPSTAMGSSVPYS(0.115)T(0.885)AK
P43681	334	Neuronal acetylcholine receptor subunit alpha-4	CHRNA4	0.998607	28.5535	0.00237947	105.4	15.912	S	LSIVITVFVLNVHHRSPRTHTMPTWVRRVFL	S(0.999)PRT(0.001)HTMPTWVR
P48382	439	DNA-binding protein RFX5	RFX5	0.999852	38.3243	0.000644828	105.46	70.712	S	GPHDKGVKRTAEVPVSEASGQAPPAKAAKQD	TAEVPVS(1)EASGQAPPAK
P49454	2285	Centromere protein F	CENPF	0.999999	59.5907	0.0203838	76.165	21.965	T	ILDAENSKAEVETLKTQIEEMARSLKVFELD	T(1)QIEEMARSLK
P49790	908	Nuclear pore complex protein Nup153	NUP153	0.978361	16.668	5.28042e-07	124.08	92.758	S	SSSNSAASSSFKFGVSSSSSGPSQTLTSTGN	FGVS(0.978)S(0.021)S(0.001)SSGPSQTLTSTGNFK
P49790	937	Nuclear pore complex protein Nup153	NUP153	0.970705	15.2117	7.92979e-47	239.75	204.66	S	GNFKFGDQGGFKIGVSSDSGSINPMSEGFKF	IGVS(0.971)S(0.029)DSGSINPMSEGFK
P49790	1113	Nuclear pore complex protein Nup153	NUP153	0.99284	21.6922	1.29754e-43	238.88	187.24	S	FVLGRTEEKQQEPVTSTSLVFGKKADNEEPK	QQEPVT(0.007)S(0.993)TSLVFGK
P49790	632	Nuclear pore complex protein Nup153	NUP153	0.989149	19.704	3.88576e-26	199.68	158.69	T	FASPKIDSVAAQPTATSPVVYTRPAISSFSS	IDSVAAQPTAT(0.989)S(0.011)PVVYTR
P49848	590	Transcription initiation factor TFIID subunit 6	TAF6	0.870039	9.76466	0.000728395	93.494	52.695	T	VPSVQPIVKLVSTATTAPPSTAPSGPGSVQK	LVS(0.01)T(0.01)AT(0.092)T(0.87)APPS(0.01)T(0.01)APSGPGSVQK
P51610	518	Host cell factor 1;HCF N-terminal chain 1;HCF N-terminal chain 2;HCF N-terminal chain 3;HCF N-terminal chain 4;HCF N-terminal chain 5;HCF N-terminal chain 6;HCF C-terminal chain 1;HCF C-terminal chain 2;HCF C-terminal chain 3;HCF C-terminal chain 4;HCF C-terminal chain 5;HCF C-terminal chain 6	HCFC1	0.997571	26.1356	2.32206e-06	152.38	109.7	S	MRPASQAGKAPVTVTSLPAGVRMVVPTQSAQ	APVTVT(0.002)S(0.998)LPAGVR
P51610	1238	Host cell factor 1;HCF N-terminal chain 1;HCF N-terminal chain 2;HCF N-terminal chain 3;HCF N-terminal chain 4;HCF N-terminal chain 5;HCF N-terminal chain 6;HCF C-terminal chain 1;HCF C-terminal chain 2;HCF C-terminal chain 3;HCF C-terminal chain 4;HCF C-terminal chain 5;HCF C-terminal chain 6	HCFC1	0.998453	28.1305	1.94733e-10	176.78	148.81	S	PSIKDLPAGRHSHAVSTAAMTRSSVGAGEPR	HS(0.003)HAVS(0.998)T(0.998)AAMTR
P51610	563	Host cell factor 1;HCF N-terminal chain 1;HCF N-terminal chain 2;HCF N-terminal chain 3;HCF N-terminal chain 4;HCF N-terminal chain 5;HCF N-terminal chain 6;HCF C-terminal chain 1;HCF C-terminal chain 2;HCF C-terminal chain 3;HCF C-terminal chain 4;HCF C-terminal chain 5;HCF C-terminal chain 6	HCFC1	0.991872	20.8694	6.87384e-52	249.86	229.07	S	ALAAAAAATQKIPPSSAPTVLSVPAGTTIVK	IPPS(0.008)S(0.992)APTVLSVPAGTTIVK
P51610	1150	Host cell factor 1;HCF N-terminal chain 1;HCF N-terminal chain 2;HCF N-terminal chain 3;HCF N-terminal chain 4;HCF N-terminal chain 5;HCF N-terminal chain 6;HCF C-terminal chain 1;HCF C-terminal chain 2;HCF C-terminal chain 3;HCF C-terminal chain 4;HCF C-terminal chain 5;HCF C-terminal chain 6	HCFC1	0.999996	54.3123	1.75732e-26	212.83	48.993	S	ARRACAAGTPAVIRISVATGALEAAQGSKSQ	IS(1)VATGALEAAQGSK
P51610	620	Host cell factor 1;HCF N-terminal chain 1;HCF N-terminal chain 2;HCF N-terminal chain 3;HCF N-terminal chain 4;HCF N-terminal chain 5;HCF N-terminal chain 6;HCF C-terminal chain 1;HCF C-terminal chain 2;HCF C-terminal chain 3;HCF C-terminal chain 4;HCF C-terminal chain 5;HCF C-terminal chain 6	HCFC1	0.756905	8.64843	2.40425e-05	101.42	84.343	S	PATRMLKTAAAQVGTSVSSATNTSTRPIITV	T(0.019)AAAQVGT(0.103)S(0.757)VS(0.103)S(0.015)AT(0.002)NTSTRPIITVHK
P51610	685	Host cell factor 1;HCF N-terminal chain 1;HCF N-terminal chain 2;HCF N-terminal chain 3;HCF N-terminal chain 4;HCF N-terminal chain 5;HCF N-terminal chain 6;HCF C-terminal chain 1;HCF C-terminal chain 2;HCF C-terminal chain 3;HCF C-terminal chain 4;HCF C-terminal chain 5;HCF C-terminal chain 6	HCFC1	0.980139	16.9579	4.25928e-07	102.89	84.897	S	VPGGSALISNLGKVMSVVQTKPVQTSAVTGQ	VMS(0.98)VVQT(0.02)KPVQTSAVTGQASTGPVTQIIQTK
P51610	1239	Host cell factor 1;HCF N-terminal chain 1;HCF N-terminal chain 2;HCF N-terminal chain 3;HCF N-terminal chain 4;HCF N-terminal chain 5;HCF N-terminal chain 6;HCF C-terminal chain 1;HCF C-terminal chain 2;HCF C-terminal chain 3;HCF C-terminal chain 4;HCF C-terminal chain 5;HCF C-terminal chain 6	HCFC1	0.998453	28.1305	1.94733e-10	176.78	148.81	T	SIKDLPAGRHSHAVSTAAMTRSSVGAGEPRM	HS(0.003)HAVS(0.998)T(0.998)AAMTR
P51610	801	Host cell factor 1;HCF N-terminal chain 1;HCF N-terminal chain 2;HCF N-terminal chain 3;HCF N-terminal chain 4;HCF N-terminal chain 5;HCF N-terminal chain 6;HCF C-terminal chain 1;HCF C-terminal chain 2;HCF C-terminal chain 3;HCF C-terminal chain 4;HCF C-terminal chain 5;HCF C-terminal chain 6	HCFC1	0.999894	39.733	2.34822e-06	136.49	80.446	T	VTSSPGIKSPITIITTKVMTSGTGAPAKIIT	SPITIITT(1)K
P51610	808	Host cell factor 1;HCF N-terminal chain 1;HCF N-terminal chain 2;HCF N-terminal chain 3;HCF N-terminal chain 4;HCF N-terminal chain 5;HCF N-terminal chain 6;HCF C-terminal chain 1;HCF C-terminal chain 2;HCF C-terminal chain 3;HCF C-terminal chain 4;HCF C-terminal chain 5;HCF C-terminal chain 6	HCFC1	0.999995	53.6606	0.000973725	122.18	85.497	T	KSPITIITTKVMTSGTGAPAKIITAVPKIAT	VMTSGT(1)GAPAK
P51610	779	Host cell factor 1;HCF N-terminal chain 1;HCF N-terminal chain 2;HCF N-terminal chain 3;HCF N-terminal chain 4;HCF N-terminal chain 5;HCF N-terminal chain 6;HCF C-terminal chain 1;HCF C-terminal chain 2;HCF C-terminal chain 3;HCF C-terminal chain 4;HCF C-terminal chain 5;HCF C-terminal chain 6	HCFC1	0.9226	11.6735	2.94239e-06	115.02	115.02	T	GTTTIIKTIPMSAIITQAGATGVTSSPGIKS	T(0.002)IPMS(0.011)AIIT(0.923)QAGAT(0.063)GVT(0.002)S(0.001)SPGIK
P51610	579	Host cell factor 1;HCF N-terminal chain 1;HCF N-terminal chain 2;HCF N-terminal chain 3;HCF N-terminal chain 4;HCF N-terminal chain 5;HCF N-terminal chain 6;HCF C-terminal chain 1;HCF C-terminal chain 2;HCF C-terminal chain 3;HCF C-terminal chain 4;HCF C-terminal chain 5;HCF C-terminal chain 6	HCFC1	1	93.6344	1.29828e-25	203.85	164.33	T	APTVLSVPAGTTIVKTMAVTPGTTTLPATVK	T(1)MAVTPGTTTLPATVK
P51610	587	Host cell factor 1;HCF N-terminal chain 1;HCF N-terminal chain 2;HCF N-terminal chain 3;HCF N-terminal chain 4;HCF N-terminal chain 5;HCF N-terminal chain 6;HCF C-terminal chain 1;HCF C-terminal chain 2;HCF C-terminal chain 3;HCF C-terminal chain 4;HCF C-terminal chain 5;HCF C-terminal chain 6	HCFC1	0.895817	10.6408	8.16689e-06	133.75	98.664	T	AGTTIVKTMAVTPGTTTLPATVKVASSPVMV	T(1)MAVTPGT(0.027)T(0.896)T(0.077)LPATVK
P51610	588	Host cell factor 1;HCF N-terminal chain 1;HCF N-terminal chain 2;HCF N-terminal chain 3;HCF N-terminal chain 4;HCF N-terminal chain 5;HCF N-terminal chain 6;HCF C-terminal chain 1;HCF C-terminal chain 2;HCF C-terminal chain 3;HCF C-terminal chain 4;HCF C-terminal chain 5;HCF C-terminal chain 6	HCFC1	0.856522	8.15188	0.0221208	66.663	38.118	T	GTTIVKTMAVTPGTTTLPATVKVASSPVMVS	TMAVTPGT(0.008)T(0.131)T(0.857)LPAT(0.004)VK
P51610	480	Host cell factor 1;HCF N-terminal chain 1;HCF N-terminal chain 2;HCF N-terminal chain 3;HCF N-terminal chain 4;HCF N-terminal chain 5;HCF N-terminal chain 6;HCF C-terminal chain 1;HCF C-terminal chain 2;HCF C-terminal chain 3;HCF C-terminal chain 4;HCF C-terminal chain 5;HCF C-terminal chain 6	HCFC1	1	70.7284	0.0256061	70.728	19.937	T	PTVPGSSISVPTAARTQGVPAVLKVTGPQAT	T(1)QGVPAVLK
P51610	490	Host cell factor 1;HCF N-terminal chain 1;HCF N-terminal chain 2;HCF N-terminal chain 3;HCF N-terminal chain 4;HCF N-terminal chain 5;HCF N-terminal chain 6;HCF C-terminal chain 1;HCF C-terminal chain 2;HCF C-terminal chain 3;HCF C-terminal chain 4;HCF C-terminal chain 5;HCF C-terminal chain 6	HCFC1	0.998501	28.2486	2.15276e-09	116.04	97.585	T	PTAARTQGVPAVLKVTGPQATTGTPLVTMRP	VT(0.999)GPQAT(0.001)TGTPLVTMRPASQAGK
P51610	496	Host cell factor 1;HCF N-terminal chain 1;HCF N-terminal chain 2;HCF N-terminal chain 3;HCF N-terminal chain 4;HCF N-terminal chain 5;HCF N-terminal chain 6;HCF C-terminal chain 1;HCF C-terminal chain 2;HCF C-terminal chain 3;HCF C-terminal chain 4;HCF C-terminal chain 5;HCF C-terminal chain 6	HCFC1	0.867105	8.1704	0.0163537	86.699	42.157	T	QGVPAVLKVTGPQATTGTPLVTMRPASQAGK	VTGPQAT(0.132)T(0.867)GT(0.001)PLVTMR
P52594	362	Arf-GAP domain and FG repeat-containing protein 1	AGFG1	0.962505	14.0959	3.29327e-30	211.83	164.61	S	SGFGTTGKAPVGSVVSVPSQSSASSDKYAAL	APVGSVVS(0.963)VPS(0.037)QSSASSDK
P52594	367	Arf-GAP domain and FG repeat-containing protein 1	AGFG1	0.999221	34.1289	1.45617e-15	167.18	132.14	S	TGKAPVGSVVSVPSQSSASSDKYAALAELDS	APVGSVVSVPSQS(0.999)SASSDK
P52594	302	Arf-GAP domain and FG repeat-containing protein 1	AGFG1	0.938532	11.8904	6.54495e-09	126.63	102.41	S	NFPKSSSADFGTFNTSQSHQTASAVSKVSTN	SSSADFGTFNT(0.061)S(0.939)QSHQTASAVSK
P55036;A2A3N6	77;562	26S proteasome non-ATPase regulatory subunit 4;Putative PIP5K1A and PSMD4-like protein	PSMD4;PIPSL	1	64.82	0.0218248	64.82	11.786	T	TTLTPDTGRILSKLHTVQPKGKITFCTGIRV	ILS(1)KLHT(1)VQPK
P61201	121	COP9 signalosome complex subunit 2	COPS2	0.904646	10.2261	0.0241155	60.518	23.84	T	NYSEKSINSILDYISTSKQMDLLQEFYETTL	S(1)INS(1)ILDYIS(0.01)T(0.905)S(0.086)K
Q01082	2324	Spectrin beta chain, non-erythrocytic 1	SPTBN1	0.998733	29.0023	1.50111e-46	247.58	200.87	S	DKHEVSASTQSTPASSRAQTLPTSVVTITSE	HEVSASTQSTPAS(0.001)S(0.999)R
Q02818	42	Nucleobindin-1	NUCB1	0.829689	7.17068	0.00568196	77.505	44.096	T	VPLERGAPNKEETPATESPDTGLYYHRYLQE	GAPNKEET(0.004)PAT(0.83)ES(0.159)PDT(0.007)GLYYHR
Q09666	230	Neuroblast differentiation-associated protein AHNAK	AHNAK	0.999023	30.0976	5.31746e-42	199.68	162.75	S	ASPTGSAVDIRAGAISASGPELQGAGHSKLQ	AGAIS(0.999)AS(0.001)GPELQGAGHSK
Q09666	5603	Neuroblast differentiation-associated protein AHNAK	AHNAK	0.999954	43.3851	7.34226e-45	250.05	153.94	S	LSVKGSGGEWKGPQVSSALNLDTSKFAGGLH	GPQVS(1)SALNLDTSK
Q12830	2233	Nucleosome-remodeling factor subunit BPTF	BPTF	0.864262	8.70901	0.00110517	95.197	58.341	S	VMTQIIRGQPVSTAVSAPNTVSSTPGQKSLT	GQPVS(0.017)T(0.116)AVS(0.864)APNT(0.003)VSSTPGQK
Q13620	152	Cullin-4B	CUL4B	0.845021	7.54492	1.07019e-07	122.47	99.173	S	ESSSSSSSSSPTAATSQQQQLKNKSILISSV	MAEESSSSSSS(0.002)S(0.001)S(0.002)PT(0.001)AAT(0.149)S(0.845)QQQQLK
Q14157	325	Ubiquitin-associated protein 2-like	UBAP2L	0.963016	14.1837	4.33348e-08	123.17	91.783	S	LAQPLVFSNSKQTAISQPASGNTFSHHSMVS	QT(0.037)AIS(0.963)QPASGNTFSHHSMVSMLGK
Q14247	331	Src substrate cortactin	CTTN	0.996494	25.1296	2.60976e-08	144.4	114.59	S	RMDKNASTFEDVTQVSSAYQKTVPVEAVTSK	NASTFEDVT(0.003)QVS(0.996)SAYQK
Q14671	797	Pumilio homolog 1	PUM1	0.911908	10.158	1.45454e-08	132.5	105.53	S	GRYISAAPGAEAKYRSASSASSLFSPSSTLF	S(0.912)AS(0.088)SASSLFSPSSTLFSSSR
Q14684	731	Ribosomal RNA processing protein 1 homolog B	RRP1B	0.975348	19.1318	0.00681732	96.665	55.438	S	DPEQKPLHGVLKTPTSSPASSPLVAKKPLTT	T(0.001)PT(0.012)S(0.975)S(0.012)PASSPLVAK
Q14686	1641	Nuclear receptor coactivator 6	NCOA6	1	68.3597	2.77956e-25	200.6	131.01	S	STVVTMPNAGSKVMVSEGQSAAQSNARPQFI	VMVS(1)EGQSAAQSNAR
Q15125	2	3-beta-hydroxysteroid-Delta(8),Delta(7)-isomerase	EBP	0.919338	10.568	1.87601e-46	238.83	183.38	T	______________MTTNAGPLHPYWPQHLR	T(0.919)T(0.081)NAGPLHPYWPQHLR
Q15723	572	ETS-related transcription factor Elf-2	ELF2	0.997659	26.3144	3.03358e-08	128.38	100.53	S	KPADGNKTVTHVVVVSAPSAIALPVTMKTEG	TVTHVVVVS(0.998)APS(0.002)AIALPVTMK
Q15723	400	ETS-related transcription factor Elf-2	ELF2	0.999223	31.0949	1.63381e-17	179.5	133.63	S	PRTVRVAMQVPVVMTSLGQKISTVAVQSVNA	VAMQVPVVMT(0.001)S(0.999)LGQK
Q15750	395	TGF-beta-activated kinase 1 and MAP3K7-binding protein 1	TAB1	0.999997	55.1199	1.4741e-46	246.31	183.78	S	APAAGGRVYPVSVPYSSAQSTSKTSVTLSLV	VYPVSVPYS(1)SAQSTSK
Q15911	353	Zinc finger homeobox protein 3	ZFHX3	0.844121	7.33623	0.0189721	62.064	38.082	S	SFLEPKNKNFQHPLVSTANLIGPGHSFYGKF	NFQHPLVS(0.844)T(0.156)ANLIGPGHSFYGK
Q15942	246	Zyxin	ZYX	0.999972	45.5556	2.26673e-30	208.27	161.21	S	KPQVQLHVQSQTQPVSLANTQPRGPPASSPA	PQVQLHVQSQTQPVS(1)LANTQPR
Q15942	169	Zyxin	ZYX	0.998977	29.8949	6.78573e-18	179.59	146.66	S	LLDDMTKNDPFKARVSSGYVPPPVATPFSSK	VS(0.999)S(0.001)GYVPPPVATPFSSK
Q16186	221	Proteasomal ubiquitin receptor ADRM1	ADRM1	0.986782	22.1506	3.35079e-08	146.11	119.01	T	SSSSRSQSAAVTPSSTTSSTRATPAPSAPAA	SQSAAVTPSS(0.006)T(0.987)T(0.006)S(0.001)S(0.001)TR
Q2KHR3	600	Glutamine and serine-rich protein 1	QSER1	1	88.0052	2.72786e-08	151.38	93.3	S	LSDGEINAQESTYKVSKADDRYSQSVIRSNS	LSDGEINAQESTYKVS(1)K
Q496Y0	374	LON peptidase N-terminal domain and RING finger protein 3	LONRF3	1	84.2973	0.0170594	84.297	19.499	S	PHCSSQEEAAARGDGSSLMDPAKVKGDGQQH	GDGS(1)S(1)LMDPAKVK
Q496Y0	375	LON peptidase N-terminal domain and RING finger protein 3	LONRF3	1	84.2973	0.0170594	84.297	19.499	S	HCSSQEEAAARGDGSSLMDPAKVKGDGQQHH	GDGS(1)S(1)LMDPAKVK
Q4L180	233	Filamin A-interacting protein 1-like	FILIP1L	0.999789	39.5224	0.0248953	62.377	9.3434	T	EQEKEKRVTTLKEELTKLKSFALMVVDEQQR	VTTLKEELT(1)KLK
Q53QZ3	386	Rho GTPase-activating protein 15	ARHGAP15	1	74.3009	0.0244136	74.301	22.046	T	FFEQFVEAIKKQDNNTRIEAVKSLVQKLPPP	KQDNNT(1)R
Q5BJH7	28	Protein YIF1B	YIF1B	1	79.5244	6.85978e-05	94.958	54.874	S	TPRLRKWPSKRRIPVSQPGMADPHQLFDDTS	RIPVS(1)QPGMADPHQLFDDTSSAQSR
Q5JSZ5	1801	Protein PRRC2B	PRRC2B	0.996296	27.8256	2.77379e-06	123.02	85.472	S	FGVSPKDSDFSLPPGSASGPTGSPVVKLQDA	DS(0.002)DFS(0.002)LPPGS(0.996)ASGPTGSPVVK
Q5JSZ5	1982	Protein PRRC2B	PRRC2B	0.99992	40.9608	1.47276e-15	167.05	122.23	S	LQAQAQLGLRGGLPVSQSQEIFSSLQPFRSQ	GGLPVS(1)QSQEIFSSLQPFR
Q5T0B9	113	Zinc finger protein 362	ZNF362	0.98953	22.7656	0.0011268	109.66	61.748	S	AVPQPDVALHARPATSTVTGLGLSTRTPSVS	PAT(0.005)S(0.99)T(0.005)VTGLGLSTR
Q5T6F2	1004	Ubiquitin-associated protein 2	UBAP2	0.801626	6.30661	0.000321305	99.711	99.711	S	QAPNKSAGSGPGKGVSVSSSTTGLPDMTGSV	GVS(0.802)VS(0.188)S(0.009)S(0.002)TTGLPDMTGSVYNK
Q5T6F2	1006	Ubiquitin-associated protein 2	UBAP2	0.886974	9.43179	7.52662e-51	237.09	237.09	S	PNKSAGSGPGKGVSVSSSTTGLPDMTGSVYN	GVS(0.101)VS(0.887)S(0.012)STTGLPDMTGSVYNK
Q5T6F2	1104	Ubiquitin-associated protein 2	UBAP2	0.999998	56.3809	0.000120475	119.54	94.706	S	SGSGQRSQPSSLQPKSQASKPAYGNSPYWTN	S(1)QASKPAYGNSPYWTN
Q5VT52	501	Regulation of nuclear pre-mRNA domain-containing protein 2	RPRD2	0.979716	18.0085	1.72992e-11	152.94	122.65	T	PSNLTSGLKTPAPATTTSHNPLANILSKVEI	TPAPAT(0.002)T(0.98)T(0.015)S(0.003)HNPLANILSK
Q6KC79	162	Nipped-B-like protein	NIPBL	0.854001	7.70923	0.0186071	84.297	42.214	S	ISHSPSSRFVPPQTSSGNRFMPQQNSPVPSP	FVPPQT(0.001)S(0.145)S(0.854)GNR
Q6MZP7	106	Protein lin-54 homolog	LIN54	0.837213	7.2561	0.0128434	67.418	42.524	T	VKPAFPSGLQKLGAQTPVTISANQIILNKVS	LGAQT(0.837)PVT(0.157)IS(0.005)ANQIILNK
Q6MZP7	109	Protein lin-54 homolog	LIN54	0.906212	11.1814	8.13149e-05	119.03	73.771	T	AFPSGLQKLGAQTPVTISANQIILNKVSQTS	LGAQT(0.025)PVT(0.906)IS(0.069)ANQIILNK
Q6N022	1872	Teneurin-4	TENM4	0.999982	47.4748	0.0188475	73.887	11.359	S	RKFTLRILYDQAGRPSLWSPSSRLNGVNVTY	PS(1)LWS(1)PSSR
Q6N022	1875	Teneurin-4	TENM4	0.999917	40.8872	0.0188475	73.887	11.359	S	TLRILYDQAGRPSLWSPSSRLNGVNVTYSPG	PS(1)LWS(1)PSSR
Q6P4R8	1175	Nuclear factor related to kappa-B-binding protein	NFRKB	0.99991	40.4463	5.16926e-18	180.11	115.88	S	PTVRQVPVSTTVVSTSQAGKLPTRITVPLSV	QVPVSTTVVSTS(1)QAGK
Q6P4R8	1273	Nuclear factor related to kappa-B-binding protein	NFRKB	0.999999	59.4988	4.12456e-22	191.53	143.89	T	QVRIQTVPASHLQQGTASGSSKAVSTVVVTT	IQTVPASHLQQGT(1)ASGSSK
Q6PJT7	360	Zinc finger CCCH domain-containing protein 14	ZC3H14	1	65.679	2.83075e-06	152.38	58.016	S	PPSKQANKNLILKAISEAQESVTKTTNYSTV	AIS(1)EAQESVTK
Q6PJT7	220	Zinc finger CCCH domain-containing protein 14	ZC3H14	1	128.146	0.000389513	136.53	68.514	S	YGSSRPSIEIYRPPASRNADSGVHLNRLQFQ	PSIEIYRPPAS(1)R
Q6UUV7	353	CREB-regulated transcription coactivator 3	CRTC3	0.784188	6.0058	0.00198659	64.761	43.162	S	NKTVLSSSLNNHPQTSVPNASALHPSLRLFS	T(0.001)VLS(0.001)S(0.003)S(0.01)LNNHPQT(0.197)S(0.784)VPNAS(0.004)ALHPSLR
Q6ZRI6	34	Uncharacterized protein C15orf39	C15orf39	0.966529	15.4021	0.00563492	55.337	32.238	S	PRLETDSGLEHSLPHSVGNQDPCTYKGSYFS	LET(0.001)DS(0.003)GLEHS(0.028)LPHS(0.967)VGNQDPCT(0.001)YK
Q7LBC6	654	Lysine-specific demethylase 3B	KDM3B	0.999656	34.7606	1.33041e-11	139.55	119.17	S	AFVEKVEHSPFSSFASQASGSSSSATTVTSK	VEHSPFSSFAS(1)QASGSSSSATTVTSK
Q7Z3J3;A6NKT7;Q99666;O14715;P49792	919;919;918;918;1894	RanBP2-like and GRIP domain-containing protein 4;RanBP2-like and GRIP domain-containing protein 3;RANBP2-like and GRIP domain-containing protein 5/6;RANBP2-like and GRIP domain-containing protein 8;E3 SUMO-protein ligase RanBP2	RGPD4;RGPD3;RGPD5;RGPD8;RANBP2	0.999442	32.5307	0.00905051	94.767	68.355	S	NTEFKSTKEGFSIPVSADGFKFGISEPGNQE	EGFS(0.001)IPVS(0.999)ADGFK
Q7Z3K3	297	Pogo transposable element with ZNF domain	POGZ	0.966299	15.9948	0.0103652	76.027	48.568	S	TNPKLAPSFPSPPAVSIASFVTVKRPGVTGE	LAPS(0.005)FPS(0.005)PPAVS(0.966)IAS(0.024)FVTVK
Q7Z434	366	Mitochondrial antiviral-signaling protein	MAVS	0.986861	18.7569	6.66351e-12	163.62	61.569	S	INSTRAGMVPSKVPTSMVLTKVSASTVPTDG	VPT(0.013)S(0.987)MVLTK
Q7Z434	365	Mitochondrial antiviral-signaling protein	MAVS	0.825919	9.8059	0.0113278	78.342	37.085	T	PINSTRAGMVPSKVPTSMVLTKVSASTVPTD	AGMVPS(0.086)KVPT(0.826)S(0.088)MVLTK
Q7Z589	557	Protein EMSY	EMSY	0.930725	11.2824	3.17986e-05	141.38	42.439	S	VVPKSLATLGGKIISSNIVSGTTTKITTIPM	IIS(0.069)S(0.931)NIVSGTTTK
Q7Z589	506	Protein EMSY	EMSY	0.961216	17.2965	0.000418765	94.717	71.544	T	NGAIMTTKLVTTPTGTQATYTRPTVSPSIGR	LVT(0.003)T(0.018)PT(0.018)GT(0.961)QATYTRPTVSPSIGR
Q7Z6B7	1005	SLIT-ROBO Rho GTPase-activating protein 1	SRGAP1	0.83091	7.99983	2.71734e-05	107.41	68.956	S	LDTLEQVKNSPTPATSTESLSPLHNVALRSS	NS(0.006)PT(0.006)PAT(0.004)S(0.831)T(0.132)ES(0.022)LSPLHNVALR
Q86UD4	478	Zinc finger protein 329	ZNF329	1	66.9154	0.0192698	85.287	29.872	T	AFRDSSCLTKHQRIHTKETPYQCPECGKSFK	DSSCLTKHQRIHT(1)K
Q8IWZ3	1799	Ankyrin repeat and KH domain-containing protein 1	ANKHD1	0.999723	35.5697	4.9116e-175	371.62	320.84	T	STKSIHANFSSGVGTTAASSKNAFPLGAPTL	SIHANFSSGVGTT(1)AASSK
Q8IZX4;P21675	686;667	Transcription initiation factor TFIID subunit 1-like;Transcription initiation factor TFIID subunit 1	TAF1L;TAF1	1	71.0873	0.0132755	93.649	43.609	T	QERQASGGGELFFMRTPQDLTGKDGDLILAE	T(1)PQDLTGK
Q8N0X7	474	Spartin	SPG20	0.999993	51.6976	2.50995e-05	128.57	78.96	T	RIQPEEKPVEVSPAVTKGLYIAKQATGGAAK	IQPEEKPVEVSPAVT(1)K
Q8N3V7	409	Synaptopodin	SYNPO	0.926966	12.2979	0.0147981	83.647	56.866	T	VRCSTLLIDKVSTPATTTSTFSREATLIPSS	VST(0.013)PAT(0.927)T(0.055)T(0.005)STFSR
Q8N3X1	797	Formin-binding protein 4	FNBP4	0.999979	46.76	1.14012e-32	227.37	124.64	S	SSSSTKGIKRKATEISTAVVQRSATIGSSPV	KATEIS(1)TAVVQR
Q8N8S7	482	Protein enabled homolog	ENAH	0.835135	7.26611	0.000620998	87.208	56.624	S	TEQKEDKGEDSEPVTSKASSTSTPEPTRKPW	GSTIETEQKEDKGEDS(0.008)EPVT(0.157)S(0.835)K
Q8NA75	18	DDB1- and CUL4-associated factor 4-like protein 2	DCAF4L2	1	81.8853	0.00795917	93.228	17.64	T	SKRPRLLEEADKQKKTVRVGLNAPSMLRKNQ	KT(1)VRVGLNAPSMLR
Q8NDV7	1687	Trinucleotide repeat-containing gene 6A protein	TNRC6A	0.88831	9.51443	0.00665416	80.69	48.066	S	AWSSIRASNYNVPLSSTAQSTSARNSDSKLT	ASNYNVPLS(0.099)S(0.888)T(0.012)AQSTSAR
Q8TF74	128	WAS/WASL-interacting protein family member 2	WIPF2	0.991924	20.8969	0.00136526	76.311	32.398	S	LQIPSSRAAAPRPPVSAASGRPQDDTDSSRA	AAAPRPPVS(0.992)AAS(0.008)GRPQDDTDSSR
Q8WWI1	1584	LIM domain only protein 7	LMO7	0.995944	23.9515	1.28583e-08	156.83	129.82	T	PSAGSVKTSTTGVATTQSPTPRSHSPSASQS	TSTTGVAT(0.004)T(0.996)QSPTPR
Q8WXI9	584	Transcriptional repressor p66-beta	GATAD2B	0.997593	26.181	0.0161004	87.616	13.451	S	ADRQREYLLDMIPPRSISQSISGQK______	S(0.998)IS(0.002)QSISGQK
Q8WYP3	304	Ras and Rab interactor 2	RIN2	0.999996	54.0647	0.0145264	78.903	29.421	T	KRPSTRTPNANGTERTRSPPPRPPPPAINSL	TPNANGTERT(1)R
Q8WZ64	808	Arf-GAP with Rho-GAP domain, ANK repeat and PH domain-containing protein 2	ARAP2	0.988999	21.3864	0.0251262	42.914	18.623	T	KYKEGKFRKTLLASLTKEELNKALCAAVVKP	T(0.007)LLAS(0.004)LT(0.989)K
Q93052	11	Lipoma-preferred partner	LPP	0.999156	30.7311	4.11695e-15	184.96	139.61	S	_____MSHPSWLPPKSTGEPLGHVPARMETT	S(0.999)T(0.001)GEPLGHVPAR
Q96BD5	277	PHD finger protein 21A	PHF21A	0.99813	27.8256	8.14942e-05	123.02	77.138	S	RPVMLTKFTPTTLPTSQNSIHPVRVVNGQTA	FTPTTLPT(0.002)S(0.998)QNSIHPVR
Q96BY6	1602	Dedicator of cytokinesis protein 10	DOCK10	0.963	13.2548	0.0134696	47.09	23.918	S	LYFFMRKNFEFNKQKSIVRSHLQLIKAVSQL	S(0.963)IVRS(0.815)HLQLIKAVS(0.221)QLIADAGIGGSR
Q96BY6	1606	Dedicator of cytokinesis protein 10	DOCK10	0.815097	6.2463	0.0134696	47.09	23.918	S	MRKNFEFNKQKSIVRSHLQLIKAVSQLIADA	S(0.963)IVRS(0.815)HLQLIKAVS(0.221)QLIADAGIGGSR
Q96G04	54	Protein-lysine N-methyltransferase EEF2KMT	EEF2KMT	1	109.419	0.00149114	109.42	8.8651	T	RDSSDSELLRDILHKTVKHPVCVKHPPSVKY	DILHKT(1)VK
Q96HC4	319	PDZ and LIM domain protein 5	PDLIM5	0.999434	35.7781	4.97458e-22	180.02	146.9	S	KKANNSQEPSPQLASSVASTRSMPESLDSPT	KANNSQEPSPQLASS(0.999)VASTR
Q96HC4	115	PDZ and LIM domain protein 5	PDLIM5	0.999998	57.5673	0.000242317	117.08	94.849	S	PKEVVKPVPITSPAVSKVTSTNNMAYNKAPR	EVVKPVPITSPAVS(1)K
Q96HC4	110	PDZ and LIM domain protein 5	PDLIM5	0.992918	21.5699	0.00992282	85.976	64.419	T	VQKGEPKEVVKPVPITSPAVSKVTSTNNMAY	EVVKPVPIT(0.993)S(0.007)PAVSK
Q96KR1	195	Zinc finger RNA-binding protein	ZFR	1	71.1285	2.16151e-35	224.36	176.68	S	SVAETYYQTAPKAGYSQGATQYTQAQQTRQV	AGYS(1)QGATQYTQAQQTR
Q96KR1	148	Zinc finger RNA-binding protein	ZFR	0.901784	9.62919	0.0206211	81.92	28.525	S	PATTQNYQDSYSYVRSTAPAVAYDSKQYYQQ	S(0.902)T(0.098)APAVAYDSK
Q96KR1	202	Zinc finger RNA-binding protein	ZFR	1	69.3379	2.23393e-35	222.75	143.43	T	QTAPKAGYSQGATQYTQAQQTRQVTAIKPAT	AGYSQGATQYT(1)QAQQTR
Q96KR1	300	Zinc finger RNA-binding protein	ZFR	1	71.9324	9.55628e-40	218.11	183.94	T	QQQKQAAAAAAAAAATAAWTGTTFTKKAPFQ	QAAAAAAAAAAT(1)AAWTGTTFTK
Q96L91	2696	E1A-binding protein p400	EP400	0.968016	16.628	0.0201999	61.096	29.12	S	PRAVGSPATATPDLVSMATTQGVRAVTSVTA	AVGS(0.006)PAT(0.002)AT(0.021)PDLVS(0.968)MAT(0.003)T(0.001)QGVR
Q96PK6	256	RNA-binding protein 14	RBM14	0.932919	11.4325	0.00724884	99.802	60.378	S	PSVSLGAAYRAQPSASLGVGYRTQPMTAQAA	AQPS(0.067)AS(0.933)LGVGYR
Q96PK6	244	RNA-binding protein 14	RBM14	0.99991	40.4536	0.0039493	105.17	73.443	S	PLTAQPATYRAQPSVSLGAAYRAQPSASLGV	AQPSVS(1)LGAAYR
Q96PK6	280	RNA-binding protein 14	RBM14	0.999962	44.1647	0.0023409	121.09	51.831	S	PMTAQAASYRAQPSVSLGAPYRGQLASPSSQ	AQPSVS(1)LGAPYR
Q96T58	2530	Msx2-interacting protein	SPEN	0.995012	26.1365	2.86285e-06	147.19	102.84	S	SPALPPDTKASDVDTSSSTLRKILMDPKYVS	ASDVDT(0.002)S(0.995)S(0.002)STLR
Q96T58	2811	Msx2-interacting protein	SPEN	0.751156	4.79803	4.07997e-12	169.76	118.86	S	RPADAGSGAGLRVNTSEGVVLLSYSGQKTEG	VNT(0.249)S(0.751)EGVVLLSYSGQK
Q96T58	2924	Msx2-interacting protein	SPEN	0.851716	7.59858	1.3096e-07	109.22	88.782	T	LEKPEPIHLSVSTPVTQGGTVKVLTQGINTP	ADRPSLEKPEPIHLSVST(0.148)PVT(0.852)QGGTVK
Q99966	3	Cbp/p300-interacting transactivator 1	CITED1	0.998139	24.2845	0.0233621	62.377	15.076	T	_____________MPTTSRPALDVKGGTSPA	MPT(0.998)T(0.501)S(0.501)RPALDVK
Q9BQC3	470	Diphthamide biosynthesis protein 2	DPH2	0.999798	36.9653	0.00819178	93.598	44.116	T	RSWQGLEPRLGQTPVTEAVSGRRGIAIAYED	LGQTPVT(1)EAVSGR
Q9BYJ9	196	YTH domain-containing family protein 1	YTHDF1	0.99994	42.2673	0.000381827	113.18	70.84	S	NSLEQGMVGLKIGDVSSSAVKTVGSVVSSVA	IGDVS(1)SSAVK
Q9BYJ9	198	YTH domain-containing family protein 1	YTHDF1	0.996518	24.5933	0.00281375	113.89	66.315	S	LEQGMVGLKIGDVSSSAVKTVGSVVSSVALT	IGDVSS(0.003)S(0.997)AVK
Q9H1B7	179	Interferon regulatory factor 2-binding protein-like	IRF2BPL	0.999981	48.1135	1.55352e-08	136.66	106.97	S	AVEQRSRFEYPPPPVSLGSSSHTARLPNGLG	SRFEYPPPPVS(1)LGSSSHTAR
Q9H4A3	1950	Serine/threonine-protein kinase WNK1	WNK1	0.893448	10.0257	0.022342	75.652	12.577	T	SDTGQPTKVGRFQVTTTANKVGRFSVSKTED	FQVT(0.089)T(0.893)T(0.018)ANK
Q9H4I2	591	Zinc fingers and homeoboxes protein 3	ZHX3	0.980153	16.9487	5.04038e-22	188.34	153.12	T	FSPSSKVPEVTCIPTTATLATHPSAKRQSWH	VPEVTCIPT(0.02)T(0.98)ATLATHPSAK
Q9H832	110	Ubiquitin-conjugating enzyme E2 Z	UBE2Z	1	51.4453	0.0170065	51.445	12.571	S	RTAPQCLLRIKRDIMSIYKEPPPGMFVVPDT	RDIMS(1)IYK
Q9HAU0	382	Pleckstrin homology domain-containing family A member 5	PLEKHA5	1	104.014	0.00581964	104.01	39.749	S	RPINLSSSENKIVNVSLADLRGGNRPNTGPL	IVNVS(1)LADLR
Q9HBD1	897	Roquin-2	RC3H2	1	66.5769	3.20118e-05	122.7	75.611	S	ETQRRTKEEDPIIPFSDGPIISKWGAISRSS	TKEEDPIIPFS(1)DGPIISK
Q9HBD1	593	Roquin-2	RC3H2	1	82.5048	0.0123057	82.505	53.014	S	KSSPFLTRVPVYPPHSENIQYFQDPRTQIPF	VPVYPPHS(1)ENIQYFQDPR
Q9HBM6	153	Transcription initiation factor TFIID subunit 9B	TAF9B	0.84754	8.68802	0.00170739	73.208	62.151	S	NQGRLVPRLSVGAVSSKPTTPTIATPQTVSV	LS(0.017)VGAVS(0.115)S(0.848)KPT(0.017)T(0.003)PT(0.001)IATPQTVSVPNK
Q9NP80	168	Calcium-independent phospholipase A2-gamma	PNPLA8	1	114.895	0.00602477	114.89	114.89	S	AIKSLKKYSDKSAEKSPFPEEKSHIIDKEED	S(1)PFPEEK
Q9NPG3	878	Ubinuclein-1	UBN1	0.753872	9.65335	8.13882e-08	119.45	90.634	S	GGLSASSSSSHKTPASSSSALSHPAKPHSVS	T(0.082)PAS(0.754)S(0.082)S(0.082)S(0.001)ALSHPAKPHSVSSAGSSYK
Q9NXV6	349	CDKN2A-interacting protein	CDKN2AIP	0.958334	13.8168	1.46725e-29	190.26	132.19	S	AKNSSSSGTSLLTPKSSSSTNTSLLTSKSTS	S(0.958)S(0.04)S(0.002)STNTSLLTSK
Q9NXV6	323	CDKN2A-interacting protein	CDKN2AIP	0.942938	12.2129	3.43578e-09	137.14	96.981	T	SKPSSETASSGLTSKTSSEASVSSSVAKNSS	T(0.943)S(0.057)SEASVSSSVAK
Q9P2N6	860	KAT8 regulatory NSL complex subunit 3	KANSL3	0.989672	19.9154	0.0231226	64.265	35.193	T	LAQISNQASGLKVPTTITLTLRGQPSRITTL	VPT(0.01)T(0.99)ITLTLR
Q9UGU0	240	Transcription factor 20	TCF20	0.824704	9.01495	3.80063e-07	116.58	91.425	S	QLRVGQFGQHYQSSASSSSSSSFPSPQRFSQ	VGQFGQHYQSS(0.008)AS(0.825)S(0.043)S(0.103)S(0.02)S(0.001)SSFPSPQR
Q9UHD9	123	Ubiquilin-2	UBQLN2	0.761866	8.13844	4.09345e-05	89.484	63.88	T	PQGQSTQPSNAAGTNTTSASTPRSNSTPIST	SQNRPQGQSTQPSNAAGT(0.117)NT(0.762)T(0.117)S(0.004)ASTPR
Q9UHR5	233	SAP30-binding protein	SAP30BP	0.929257	11.5004	1.09218e-45	228.62	188.73	T	RTKIEFVTGTKKGTTTNATSTTTTTASTAVA	KGT(0.005)T(0.066)T(0.929)NATSTTTTTASTAVADAQK
Q9UKD1	404	Glucocorticoid modulatory element-binding protein 2	GMEB2	0.982635	17.5604	0.0208339	76.927	46.13	T	PVPQLTSVPLGKVVSTLPSTVLGKGSLQAPP	VVS(0.017)T(0.983)LPSTVLGK
Q9UKY1	450	Zinc fingers and homeoboxes protein 1	ZHX1	0.825272	7.09224	0.00378135	66.282	34.892	S	QPTAETKPATAAVPTSQSVKHETALVNPDSF	SQVPAAQPTAETKPAT(0.002)AAVPT(0.161)S(0.825)QS(0.011)VK
Q9UPQ0	657	LIM and calponin homology domains-containing protein 1	LIMCH1	0.887436	9.85553	0.00732422	69.081	49.359	S	NDGGKSRKGNIELASSEPQHFTTTVTRCSPT	KGNIELAS(0.092)S(0.887)EPQHFT(0.019)T(0.001)TVTR
Q9UQ35	2236	Serine/arginine repetitive matrix protein 2	SRRM2	1	144.992	1.95672e-25	204.79	147.5	S	RTAPAANLASRIPAASAAAMNLASARTPAIP	IPAAS(1)AAAMNLASAR
Q9Y4E1;Q641Q2	648;650	WASH complex subunit FAM21C;WASH complex subunit FAM21A	FAM21C;FAM21A	0.960782	14.7346	0.0255429	53.188	11.065	T	LASDSRSKGEPRDSGTLQSQEAKAVKKTSLF	S(1)KGEPRDS(0.032)GT(0.961)LQS(0.007)QEAK
Q9Y608	3	Leucine-rich repeat flightless-interacting protein 2	LRRFIP2	0.998399	27.9484	0.0232915	54.066	9.6888	T	_____________MGTPASGRKRTPVKDRFS	GT(0.998)PAS(0.002)GRK
Q9Y618	1997	Nuclear receptor corepressor 2	NCOR2	1	94.0734	1.64643e-06	146.67	105.82	S	SPSKGSEPRPLVPPVSGHATIARTPAKNLAP	PLVPPVS(1)GHATIAR
Q9Y618	1570	Nuclear receptor corepressor 2	NCOR2	0.999037	33.1691	0.000916988	130.98	64.924	T	GAPFAGHLPRGSPVTTREPTPRLQEGSLSSS	GSPVTT(0.999)REPTPR
Q9Y618	2142	Nuclear receptor corepressor 2	NCOR2	0.999933	41.7287	3.96971e-06	130.24	100.79	T	LLQTAPGVKGHQRVVTLAQHISEVITQDYTR	VVT(1)LAQHISEVITQDYTR
Q9Y6Q6	605	Tumor necrosis factor receptor superfamily member 11A	TNFRSF11A	1	84.8736	0.0125052	84.874	9.9208	S	DPCGGPEGLREPEKASRPVQEQGGAKA____	EPEKAS(1)RPVQEQGGAK
Q9Y6Y8	138	SEC23-interacting protein	SEC23IP	0.966554	15.4015	9.74774e-11	128.04	91.447	S	TTGSQDVSNAFSPSISKAQPGAPPSSLMGIN	PLTALPFTTGSQDVSNAFS(0.005)PS(0.028)IS(0.967)K
U3KPZ7;Q9P2N5	407;407	RNA-binding protein 27	RBM27	0.85322	7.64404	0.00284005	102.72	60.329	S	NSRDQPGTSAVPNLASVGTRLPPPLPQNLLY	DQPGTSAVPNLAS(0.853)VGT(0.147)R
U3KPZ7;Q9P2N5	683;738	RNA-binding protein 27	RBM27	0.999998	57.4296	1.35433e-59	263.89	201.81	S	TVHGGIQKMMSKPQTSGAYVLNKVPVKHRLG	MMSKPQTS(1)GAYVLNK
U3KPZ7;Q9P2N5	484;539	RNA-binding protein 27	RBM27	0.997959	26.8955	0.000240469	102.58	86.463	T	GDMDVNPRAANIVIQTEPPVPVSINSNITRV	AANIVIQT(0.998)EPPVPVS(0.002)INSNITR
Replicate 2
Entry	Positions within proteins	Protein names	Gene names	Localization prob	Score diff	PEP	Score	Delta score	Amino acid	Sequence window	Probability of O-GlcNAz resdiues
A0A0B4J203;Q6UN15	206;206	Pre-mRNA 3'-end-processing factor FIP1	FIP1L1	0.907593	9.93665	7.40428e-07	151.66	85.766	S	KQKRIRMGLEVIPVTSTTNKITAEDCTMEVT	MGLEVIPVTS(0.908)T(0.092)TNK
A0A0B4J203;Q6UN15	252;252	Pre-mRNA 3'-end-processing factor FIP1	FIP1L1	0.905657	9.95394	7.43701e-06	104.41	80.674	S	QQGRTGNSEKETALPSTKAEFTSPPSLFKTG	TGNSEKET(0.001)ALPS(0.906)T(0.092)KAEFT(0.001)SPPSLFK
A0A0C4DFX4;Q6ZRS2	2239;2416	Helicase SRCAP	SRCAP	0.99787	26.7067	1.15559e-11	171.04	98.357	S	GARAETQGANHTPVISAHQTRSTTTPPRCSP	AETQGANHT(0.002)PVIS(0.998)AHQTR
A3KN83	126	Protein strawberry notch homolog 1	SBNO1	0.97068	15.3076	3.97774e-05	126.63	92.593	T	VTTNRQTITLTKFIQTTASTRPSVSAPTVRN	FIQT(0.971)T(0.029)ASTRPSVSAPTVR
A5YKK6	1051	CCR4-NOT transcription complex subunit 1	CNOT1	1	73.5594	1.38732e-42	237.76	195.69	T	VSTMVTTSTTTTVAKTVTVTRPTGVSFKKDV	T(1)VTVTRPTGVSFK
A6NN14	91	Zinc finger protein 729	ZNF729	0.99999	47.1304	0.0238284	54.501	10.606	T	RHEMVTKPPVMRSHFTQDLWPDQSTKDSFQE	S(1)HFT(1)QDLWPDQS(0.5)T(0.5)K
A8CG34;Q96HA1	670;693	Nuclear envelope pore membrane protein POM 121C;Nuclear envelope pore membrane protein POM 121	POM121C;POM121	0.931772	11.8504	4.35808e-08	124.4	71.04	T	APPTLQAETATKPQATSAPSPAPKQSFLFGT	APPTLQAET(0.001)AT(0.002)KPQAT(0.932)S(0.061)APS(0.005)PAPK
H0YHG0;P82979	499;186	SAP domain-containing ribonucleoprotein	SARNP	0.992406	21.7152	2.7604e-60	269.33	207.12	S	DEKLKKRKERFGIVTSSAGTGTTEDTEAKKR	FGIVT(0.007)S(0.992)S(0.001)AGTGTTEDTEAK
O00151	128	PDZ and LIM domain protein 1	PDLIM1	0.995263	26.5051	0.0200102	68.536	44.26	T	VLHIGSAHNRSAMPFTASPASSTTARVITNQ	SAMPFT(0.995)AS(0.002)PAS(0.002)STTAR
O00268	528	Transcription initiation factor TFIID subunit 4	TAF4	1	70.7939	1.15332e-24	211.75	156.71	S	IIARQVTPTTIIKQVSQAQTTVQPSATLQRS	QVS(1)QAQTTVQPSATLQR
O00268	409	Transcription initiation factor TFIID subunit 4	TAF4	0.996752	26.4269	0.0156391	64.04	8.9285	T	PGTPTGLPKGAAGAVTQSLSRTPTATTSGIR	GAAGAVT(0.997)QS(0.001)LS(0.002)R
O14974	585	Protein phosphatase 1 regulatory subunit 12A	PPP1R12A	0.999881	39.3098	2.96724e-07	152.38	110.69	S	TTSTPTVTSAAGLQKSLLSSTSTTTKITTGS	S(1)LLSSTSTTTK
O43399	121	Tumor protein D54	TPD52L2	0.805503	6.17154	0.0229955	69.352	28.627	T	YVKTSEKLGEWNEKVTQSDLYKKTQETLSQA	LGEWNEKVT(0.806)QS(0.194)DLYK
O60664	76	Perilipin-3	PLIN3	0.999972	47.5555	0.00269993	99.283	38.048	S	DAAEKGVRTLTAAAVSGAQPILSKLEPQIAS	TLTAAAVS(1)GAQPILSK
O60675	153	Transcription factor MafK	MAFK	0.988163	19.2833	0.0122098	80.706	61.631	S	TIVKSTELSSTSVPFSAAS____________	STELSSTSVPFS(0.988)AAS(0.012)
O60675	134	Transcription factor MafK	MAFK	0.911673	10.2157	5.08274e-17	180.56	140.05	T	RTVARGPVAPSKVATTSVITIVKSTELSSTS	GPVAPSKVAT(0.087)T(0.912)S(0.002)VITIVK
O75179	1825	Ankyrin repeat domain-containing protein 17	ANKRD17	0.936273	11.6982	6.16978e-13	167.18	120.02	T	KSSSANSKIGSSAPTTTAANTSLMGIKMTTV	IGSSAPT(0.064)T(0.936)T(1)AANTSLMGIK
O75179	1826	Ankyrin repeat domain-containing protein 17	ANKRD17	0.999601	34.1289	6.16978e-13	167.18	120.02	T	SSSANSKIGSSAPTTTAANTSLMGIKMTTVA	IGSSAPT(0.064)T(0.936)T(1)AANTSLMGIK
O75179	2001	Ankyrin repeat domain-containing protein 17	ANKRD17	1	83.9983	0.0164449	83.998	43.116	T	NGSPSSPSVRRQLFVTVVKTSNATTTTVTTT	QLFVT(1)VVK
O75376	1487	Nuclear receptor corepressor 1	NCOR1	0.999999	62.6077	8.75205e-55	257.09	201.74	S	SPGIYDDTSARRTPVSYQNTMSRGSPMMNRT	RTPVS(1)YQNTMSR
O75376	1861	Nuclear receptor corepressor 1	NCOR1	0.998534	28.3327	8.48533e-07	133.47	82.573	S	AARLEENLRSRSAAVSEQQQLEQKTLEVEKR	S(0.001)AAVS(0.999)EQQQLEQK
O75376	51	Nuclear receptor corepressor 1	NCOR1	0.996303	27.9599	3.65947e-06	126.93	100.12	S	QEFAVPDYRSSHLEVSQASQLLQQQQQQQLR	S(0.002)S(0.002)HLEVS(0.996)QAS(0.001)QLLQQQQQQQLR
O95487	315	Protein transport protein Sec24B	SEC24B	0.993639	22.3919	6.28872e-91	293.38	252.7	S	PVMQNVQPPKSSPVVSTVLSGSSGSSSTRTP	S(0.001)SPVVS(0.994)T(0.006)VLSGSSGSSSTR
O95487	342	Protein transport protein Sec24B	SEC24B	0.804965	9.17269	2.12282e-06	114.31	94.49	S	TRTPPTANHPVEPVTSVTQPSELLQQKGVQY	TPPTANHPVEPVT(0.097)S(0.805)VT(0.097)QPSELLQQK
O95613	1690	Pericentrin	PCNT	0.984663	18.1691	0.0159966	84.842	9.38	T	EILHLNLKLDMQNSQTAVSLRELEEENTSLK	LDMQNSQT(0.985)AVS(0.015)LR
O95628	316	CCR4-NOT transcription complex subunit 4	CNOT4	0.954901	13.2708	1.28581e-06	147.95	79.138	S	SPPPGLSKSNPVIPISSSNHSARSPFEGAVT	SNPVIPIS(0.955)S(0.045)SNHSAR
P01850;A0A5B9	122;121	T-cell receptor beta-1 chain C region;T-cell receptor beta-2 chain C region	TRBC1;TRBC2	0.999999	58.2913	0.00647894	102.73	51.088	S	DEWTQDRAKPVTQIVSAEAWGRADCGFTSVS	PVTQIVS(1)AEAWGR
P02545	612	Prelamin-A/C;Lamin-A/C	LMNA	0.992256	21.3886	2.09127e-08	125.5	94.61	S	KASASGSGAQVGGPISSGSSASSVTVTRSYR	ASASGSGAQVGGPIS(0.992)S(0.007)GSSASSVTVTR
P02545	613	Prelamin-A/C;Lamin-A/C	LMNA	0.832883	7.93524	9.39154e-06	102.39	78.36	S	ASASGSGAQVGGPISSGSSASSVTVTRSYRS	ASASGSGAQVGGPIS(0.004)S(0.833)GS(0.134)S(0.023)AS(0.004)S(0.002)VTVTR
P02545	643	Prelamin-A/C;Lamin-A/C	LMNA	1	92.8434	2.65244e-11	168.61	126.58	T	SVGGSGGGSFGDNLVTRSYLLGNSSPRTQSP	SVGGSGGGSFGDNLVT(1)R
P04150	42	Glucocorticoid receptor	NR3C1	0.999992	51.2255	3.14129e-24	208.6	167.16	S	MDFYKTLRGGATVKVSASSPSLAVASQSDSK	VS(1)ASSPSLAVASQSDSK
P04792	184	Heat shock protein beta-1	HSPB1	0.999997	55.848	7.42233e-16	181.87	131.57	T	MPKLATQSNEITIPVTFESRAQLGGPEAAKS	LATQSNEITIPVT(1)FESR
P05783	30	Keratin, type I cytoskeletal 18	KRT18	0.995253	23.2153	2.78695e-08	145.91	108.9	S	SLGSVQAPSYGARPVSSAASVYAGAGGSGSR	PVS(0.995)S(0.005)AASVYAGAGGSGSR
P05783	31	Keratin, type I cytoskeletal 18	KRT18	0.995662	23.6104	4.42768e-17	180.19	129.84	S	LGSVQAPSYGARPVSSAASVYAGAGGSGSRI	PVS(0.004)S(0.996)AASVYAGAGGSGSR
P07355;A6NMY6	2;2	Annexin A2;Putative annexin A2-like protein	ANXA2;ANXA2P2	0.991285	20.5592	0.000971095	114.97	72.651	S	______________MSTVHEILCKLSLEGDH	S(0.991)T(0.009)VHEILCK
P08670	22	Vimentin	VIM	0.898212	9.52987	2.4696e-10	155.14	88.008	S	SSSSYRRMFGGPGTASRPSSSRSYVTTSTRT	MFGGPGTAS(0.898)RPS(0.1)S(0.001)SR
P08670	34	Vimentin	VIM	0.95008	13.0476	0.0123844	86.086	66.955	S	GTASRPSSSRSYVTTSTRTYSLGSALRPSTS	SYVTT(0.003)S(0.95)T(0.047)R
P08670	49	Vimentin	VIM	0.999771	36.4022	2.13699e-10	164.68	105.53	S	STRTYSLGSALRPSTSRSLYASSPGGVYATR	TYSLGSALRPSTS(1)R
P09012	148	U1 small nuclear ribonucleoprotein A	SNRPA	0.999017	30.0722	0.000209855	58.903	42.54	T	VVGAVQGPVPGMPPMTQAPRIMHHMPGQPPY	KAVQGGGAT(0.001)PVVGAVQGPVPGMPPMT(0.999)QAPR
P0C7T5	23	Ataxin-1-like	ATXN1L	0.997129	25.4068	0.0148967	83.005	65.838	S	SQECLPPKKRDLPVTSEDMGRTTSCSTNHTP	DLPVT(0.003)S(0.997)EDMGR
P0C7T5	40	Ataxin-1-like	ATXN1L	0.932345	11.6982	1.09598e-12	167.18	147.01	S	DMGRTTSCSTNHTPSSDASEWSRGVVVAGQS	TTSCSTNHT(0.005)PS(0.063)S(0.932)DASEWSR
P12270	1676	Nucleoprotein TPR	TPR	0.901058	13.1075	0.000147038	78.191	39.367	S	TSDPPTANIKPTPVVSTPSKVTAAAMAGNKS	GIASTSDPPTANIKPT(0.011)PVVS(0.901)T(0.044)PS(0.044)K
P14859	255	POU domain, class 2, transcription factor 1	POU2F1	0.99206	21.0164	0.00244084	111.63	74.473	T	QPSITLTSQPATPTRTIAATPIQTLPQSQST	T(0.992)IAAT(0.008)PIQTLPQSQSTPK
P17544	455	Cyclic AMP-dependent transcription factor ATF-7	ATF7	1	95.2224	1.67342e-11	163.9	106.1	S	QHSSATAPSNGLSVRSAAEAVATSVLTQMAS	S(1)AAEAVATSVLTQMASQR
P18583	253	Protein SON	SON	0.986661	18.8943	2.6449e-07	152.94	108.13	T	MTKILDSFAAAPVPTTTLVLKSSEPVVTMSV	ILDSFAAAPVPT(0.013)T(0.987)T(0.001)LVLK
P20020	616	Plasma membrane calcium-transporting ATPase 1	ATP2B1	1	100.554	0.00290932	100.55	11.873	S	KGASEIILKKCFKILSANGEAKVFRPRDRDD	ILS(1)ANGEAK
P22681	601	E3 ubiquitin-protein ligase CBL	CBL	0.999356	32.7283	0.0121027	80.916	50.022	S	LGDSWLPRPIPKVPVSAPSSSDPWTGRELTN	VPVS(0.999)APS(0.001)SSDPWTGR
P25685	196	DnaJ homolog subfamily B member 1	DNAJB1	1	113.658	0.00234644	113.66	51.577	S	KKMKISHKRLNPDGKSIRNEDKILTIEVKKG	RLNPDGKS(1)IR
P27540	643	Aryl hydrocarbon receptor nuclear translocator	ARNT	0.993395	24.7834	2.92128e-10	164.64	138.53	T	HSNPTQGATPTWTPTTRSGFSAQQVATQATA	HSNPTQGATPTWT(0.003)PT(0.003)T(0.993)R
P27816	797	Microtubule-associated protein 4	MAP4	1	72.5402	1.23541e-06	148.13	71.889	S	PEKRASPSKPASAPASRSGSKSTQTVAKTTT	ASPSKPASAPAS(1)R
P28347	132	Transcriptional enhancer factor TEF-1	TEAD1	0.772607	8.4889	0.0133499	54.402	23.427	S	KALQHMAAMSSAQIVSATAIHNKLGLPGIPR	ALQHMAAMS(0.109)S(0.109)AQIVS(0.773)AT(0.009)AIHNK
P31629	1283	Transcription factor HIVEP2	HIVEP2	0.999951	43.557	0.000383409	121.9	85.507	S	PAEYAHTKEQTYPCYSGASGLHPKNLLPKFP	EQTYPCYS(1)GASGLHPK
P35658	1354	Nuclear pore complex protein Nup214	NUP214	0.922659	11.1341	3.11024e-31	220.32	152.19	S	VGQADDSTKPTNKASSTSLTSTQPTKTSGVP	AS(0.071)S(0.923)T(0.006)SLTSTQPTK
P35658	1087	Nuclear pore complex protein Nup214	NUP214	0.953944	16.1726	0.00029509	99.881	61.058	S	TKTVKHGAPSPSHPISAPQAAAAAALRRQMA	HGAPS(0.023)PS(0.023)HPIS(0.954)APQAAAAAALRR
P35658	1202	Nuclear pore complex protein Nup214	NUP214	0.995592	23.8756	1.33118e-56	255.39	213.01	S	GDKASGTAKIETAVTSTPSASGQFSKPFSFS	IETAVT(0.004)S(0.996)TPSASGQFSK
P35658	1146	Nuclear pore complex protein Nup214	NUP214	0.943224	12.206	4.31321e-26	196.24	172.19	S	NPATPSTAMGSSVPYSTAKTPHPVLTPVAAN	NNPATPSTAMGSSVPYS(0.943)T(0.057)AK
P35658	1056	Nuclear pore complex protein Nup214	NUP214	0.983687	18.3378	8.57602e-92	294.85	263.5	S	VHGSSPGVMGTSVATSASKIIPQGADSTMLA	SHLVHGSSPGVMGTSVAT(0.002)S(0.984)AS(0.014)K
P35658	503	Nuclear pore complex protein Nup214	NUP214	0.99864	30.1975	3.05329e-26	201.3	171.72	S	SLKSSATVTGEPPSYSSGSDSSKAAPGPGPS	SSATVTGEPPSYS(0.999)S(0.001)GSDSSK
P35658	1201	Nuclear pore complex protein Nup214	NUP214	0.766966	7.09477	0.0154696	82.859	53.325	T	SGDKASGTAKIETAVTSTPSASGQFSKPFSF	IET(0.134)AVT(0.767)S(0.82)T(0.276)PS(0.003)ASGQFSK
P35658	1150	Nuclear pore complex protein Nup214	NUP214	0.927843	16.5084	1.21723e-07	88.036	65.815	T	PSTAMGSSVPYSTAKTPHPVLTPVAANQAKQ	NNPATPSTAMGS(0.01)S(0.01)VPYS(0.021)T(0.021)AKT(0.928)PHPVLT(0.01)PVAANQAK
P37108	126	Signal recognition particle 14 kDa protein	SRP14	0.760385	8.1068	0.000252561	66.779	36.013	T	AAAAAAPAAAATAPTTAATTAATAAQ_____	AAAAAAAAAPAAAAT(0.118)APT(0.118)T(0.76)AAT(0.004)T(0.001)AATAAQ
P39880	734	Homeobox protein cut-like 1	CUX1	0.897406	9.4191	0.00918791	86.641	54.366	S	AQQAALDPALKQAPLSQSDITILTPKLLSTS	QAPLS(0.897)QS(0.103)DITILTPK
P40763	716	Signal transducer and activator of transcription 3	STAT3	0.762883	8.16067	0.00446209	76.027	49.298	T	SAAPYLKTKFICVTPTTCSNTIDLPMSPRTL	FICVT(0.117)PT(0.763)T(0.117)CS(0.003)NT(0.001)IDLPMSPR
P48382	439	DNA-binding protein RFX5	RFX5	0.999952	46.1356	0.00186167	101.39	74.767	S	GPHDKGVKRTAEVPVSEASGQAPPAKAAKQD	TAEVPVS(1)EASGQAPPAK
P49321	679	Nuclear autoantigenic sperm protein	NASP	0.829604	8.18135	5.54094e-06	106.6	85.581	T	NVAELALKATLVESSTSGFTPGGGGSSVSMI	AT(0.003)LVES(0.02)S(0.126)T(0.83)S(0.02)GFTPGGGGSSVSMIASR
P49790	908	Nuclear pore complex protein Nup153	NUP153	0.999422	32.5014	2.74169e-75	287.57	186.15	S	SSSNSAASSSFKFGVSSSSSGPSQTLTSTGN	FGVS(0.999)S(0.001)SSSGPSQTLTSTGNFK
P49790	920	Nuclear pore complex protein Nup153	NUP153	0.962444	16.6993	1.08789e-12	161.1	123.16	S	FGVSSSSSGPSQTLTSTGNFKFGDQGGFKIG	FGVSSSSSGPSQT(0.016)LT(0.021)S(0.962)T(0.001)GNFK
P49790	893	Nuclear pore complex protein Nup153	NUP153	0.98747	19.443	1.99849e-47	243.37	224.3	S	KPGTKSGFKGFDTSSSSSNSAASSSFKFGVS	SGFKGFDTSS(0.011)S(0.987)S(0.001)SNSAASSSFK
P49790	895	Nuclear pore complex protein Nup153	NUP153	0.996566	24.6758	4.33333e-89	310.49	286.65	S	GTKSGFKGFDTSSSSSNSAASSSFKFGVSSS	GFDTSSSS(0.003)S(0.997)NSAASSSFK
P49790	937	Nuclear pore complex protein Nup153	NUP153	0.978906	16.6852	1.41828e-44	243.4	199.8	S	GNFKFGDQGGFKIGVSSDSGSINPMSEGFKF	IGVS(0.979)S(0.021)DSGSINPMSEGFK
P49790	1113	Nuclear pore complex protein Nup153	NUP153	0.996108	27.1376	6.0265e-16	187.62	146.23	S	FVLGRTEEKQQEPVTSTSLVFGKKADNEEPK	QQEPVT(0.002)S(0.996)T(0.002)SLVFGK
P49790	1115	Nuclear pore complex protein Nup153	NUP153	0.800433	9.08772	0.0115921	71.176	52.101	S	LGRTEEKQQEPVTSTSLVFGKKADNEEPKCQ	TEEKQQEPVT(0.002)S(0.099)T(0.099)S(0.8)LVFGK
P49790	516	Nuclear pore complex protein Nup153	NUP153	0.98073	17.3074	0.000323723	127.3	85.872	S	PINSSQALTNKVQMTSPSSTGSPMFKFSSPI	VQMT(0.018)S(0.981)PS(0.001)STGSPMFK
P49790	917	Nuclear pore complex protein Nup153	NUP153	0.887358	10.8287	0.00295196	86.291	59.562	T	SFKFGVSSSSSGPSQTLTSTGNFKFGDQGGF	FGVS(0.798)S(0.067)S(0.066)S(0.065)S(0.006)GPS(0.075)QT(0.887)LT(0.007)S(0.023)T(0.006)GNFK
P49790	632	Nuclear pore complex protein Nup153	NUP153	0.942001	12.1321	2.0106e-10	158.05	117.08	T	FASPKIDSVAAQPTATSPVVYTRPAISSFSS	IDSVAAQPTAT(0.942)S(0.058)PVVYTR
P49848	595	Transcription initiation factor TFIID subunit 6	TAF6	0.887607	9.33824	1.4497e-05	126.32	93.394	T	PIVKLVSTATTAPPSTAPSGPGSVQKYIVVS	LVSTAT(0.001)T(0.007)APPS(0.103)T(0.888)APS(0.002)GPGSVQK
P50402	53	Emerin	EMD	0.92959	14.6271	4.49928e-13	168.98	110.66	S	IFEYETQRRRLSPPSSSAASSYSFSDLNSTR	LS(0.032)PPS(0.032)S(0.93)S(0.006)AASSYSFSDLNSTR
P50748	836	Kinetochore-associated protein 1	KNTC1	1	101.105	0.00126419	101.11	8.1989	S	QHLEMDHPKVKLLQESYKLMEMKKLLRGYGI	LLQES(1)YKLMEMKK
P51610	518	Host cell factor 1;HCF N-terminal chain 1;HCF N-terminal chain 2;HCF N-terminal chain 3;HCF N-terminal chain 4;HCF N-terminal chain 5;HCF N-terminal chain 6;HCF C-terminal chain 1;HCF C-terminal chain 2;HCF C-terminal chain 3;HCF C-terminal chain 4;HCF C-terminal chain 5;HCF C-terminal chain 6	HCFC1	0.996709	24.8148	2.00471e-10	170.26	141.63	S	MRPASQAGKAPVTVTSLPAGVRMVVPTQSAQ	APVTVT(0.003)S(0.997)LPAGVR
P51610	1238	Host cell factor 1;HCF N-terminal chain 1;HCF N-terminal chain 2;HCF N-terminal chain 3;HCF N-terminal chain 4;HCF N-terminal chain 5;HCF N-terminal chain 6;HCF C-terminal chain 1;HCF C-terminal chain 2;HCF C-terminal chain 3;HCF C-terminal chain 4;HCF C-terminal chain 5;HCF C-terminal chain 6	HCFC1	0.999999	61.7347	2.60133e-06	147.29	119.32	S	PSIKDLPAGRHSHAVSTAAMTRSSVGAGEPR	HSHAVS(1)T(1)AAMTR
P51610	563	Host cell factor 1;HCF N-terminal chain 1;HCF N-terminal chain 2;HCF N-terminal chain 3;HCF N-terminal chain 4;HCF N-terminal chain 5;HCF N-terminal chain 6;HCF C-terminal chain 1;HCF C-terminal chain 2;HCF C-terminal chain 3;HCF C-terminal chain 4;HCF C-terminal chain 5;HCF C-terminal chain 6	HCFC1	0.870419	8.29295	3.13971e-27	212.32	187.76	S	ALAAAAAATQKIPPSSAPTVLSVPAGTTIVK	IPPS(0.129)S(0.87)APT(0.001)VLSVPAGTTIVK
P51610	1150	Host cell factor 1;HCF N-terminal chain 1;HCF N-terminal chain 2;HCF N-terminal chain 3;HCF N-terminal chain 4;HCF N-terminal chain 5;HCF N-terminal chain 6;HCF C-terminal chain 1;HCF C-terminal chain 2;HCF C-terminal chain 3;HCF C-terminal chain 4;HCF C-terminal chain 5;HCF C-terminal chain 6	HCFC1	0.999805	37.0928	5.54367e-44	246.96	76.072	S	ARRACAAGTPAVIRISVATGALEAAQGSKSQ	IS(1)VATGALEAAQGSK
P51610	669	Host cell factor 1;HCF N-terminal chain 1;HCF N-terminal chain 2;HCF N-terminal chain 3;HCF N-terminal chain 4;HCF N-terminal chain 5;HCF N-terminal chain 6;HCF C-terminal chain 1;HCF C-terminal chain 2;HCF C-terminal chain 3;HCF C-terminal chain 4;HCF C-terminal chain 5;HCF C-terminal chain 6	HCFC1	0.928952	11.1675	1.28209e-10	158.47	103.21	S	VGGVTKTITLVKSPISVPGGSALISNLGKVM	S(0.071)PIS(0.929)VPGGSALISNLGK
P51610	806	Host cell factor 1;HCF N-terminal chain 1;HCF N-terminal chain 2;HCF N-terminal chain 3;HCF N-terminal chain 4;HCF N-terminal chain 5;HCF N-terminal chain 6;HCF C-terminal chain 1;HCF C-terminal chain 2;HCF C-terminal chain 3;HCF C-terminal chain 4;HCF C-terminal chain 5;HCF C-terminal chain 6	HCFC1	0.970265	15.4193	0.011776	84.734	60.704	S	GIKSPITIITTKVMTSGTGAPAKIITAVPKI	VMT(0.028)S(0.97)GT(0.002)GAPAK
P51610	620	Host cell factor 1;HCF N-terminal chain 1;HCF N-terminal chain 2;HCF N-terminal chain 3;HCF N-terminal chain 4;HCF N-terminal chain 5;HCF N-terminal chain 6;HCF C-terminal chain 1;HCF C-terminal chain 2;HCF C-terminal chain 3;HCF C-terminal chain 4;HCF C-terminal chain 5;HCF C-terminal chain 6	HCFC1	0.81898	10.0879	8.77293e-05	89.079	69.869	S	PATRMLKTAAAQVGTSVSSATNTSTRPIITV	T(0.08)AAAQVGT(0.08)S(0.819)VS(0.011)S(0.008)AT(0.002)NTSTRPIITVHK
P51610	685	Host cell factor 1;HCF N-terminal chain 1;HCF N-terminal chain 2;HCF N-terminal chain 3;HCF N-terminal chain 4;HCF N-terminal chain 5;HCF N-terminal chain 6;HCF C-terminal chain 1;HCF C-terminal chain 2;HCF C-terminal chain 3;HCF C-terminal chain 4;HCF C-terminal chain 5;HCF C-terminal chain 6	HCFC1	0.921096	14.2276	0.00100184	55.789	41.329	S	VPGGSALISNLGKVMSVVQTKPVQTSAVTGQ	VMS(0.921)VVQT(0.024)KPVQT(0.035)S(0.009)AVT(0.009)GQAS(0.001)T(0.001)GPVTQIIQTK
P51610	1239	Host cell factor 1;HCF N-terminal chain 1;HCF N-terminal chain 2;HCF N-terminal chain 3;HCF N-terminal chain 4;HCF N-terminal chain 5;HCF N-terminal chain 6;HCF C-terminal chain 1;HCF C-terminal chain 2;HCF C-terminal chain 3;HCF C-terminal chain 4;HCF C-terminal chain 5;HCF C-terminal chain 6	HCFC1	0.999999	61.7347	2.60133e-06	147.29	119.32	T	SIKDLPAGRHSHAVSTAAMTRSSVGAGEPRM	HSHAVS(1)T(1)AAMTR
P51610	651	Host cell factor 1;HCF N-terminal chain 1;HCF N-terminal chain 2;HCF N-terminal chain 3;HCF N-terminal chain 4;HCF N-terminal chain 5;HCF N-terminal chain 6;HCF C-terminal chain 1;HCF C-terminal chain 2;HCF C-terminal chain 3;HCF C-terminal chain 4;HCF C-terminal chain 5;HCF C-terminal chain 6	HCFC1	0.945878	17.6804	0.0253268	41.672	17.385	T	HKSGTVTVAQQAQVVTTVVGGVTKTITLVKS	S(0.022)GT(0.022)VT(0.022)VAQQAQVVT(0.946)T(0.953)VVGGVT(0.034)K
P51610	652	Host cell factor 1;HCF N-terminal chain 1;HCF N-terminal chain 2;HCF N-terminal chain 3;HCF N-terminal chain 4;HCF N-terminal chain 5;HCF N-terminal chain 6;HCF C-terminal chain 1;HCF C-terminal chain 2;HCF C-terminal chain 3;HCF C-terminal chain 4;HCF C-terminal chain 5;HCF C-terminal chain 6	HCFC1	0.953348	15.257	0.0253268	41.672	17.385	T	KSGTVTVAQQAQVVTTVVGGVTKTITLVKSP	S(0.022)GT(0.022)VT(0.022)VAQQAQVVT(0.946)T(0.953)VVGGVT(0.034)K
P51610	808	Host cell factor 1;HCF N-terminal chain 1;HCF N-terminal chain 2;HCF N-terminal chain 3;HCF N-terminal chain 4;HCF N-terminal chain 5;HCF N-terminal chain 6;HCF C-terminal chain 1;HCF C-terminal chain 2;HCF C-terminal chain 3;HCF C-terminal chain 4;HCF C-terminal chain 5;HCF C-terminal chain 6	HCFC1	0.989258	19.7039	0.0130871	87.696	57.53	T	KSPITIITTKVMTSGTGAPAKIITAVPKIAT	VMTS(0.011)GT(0.989)GAPAK
P51610	779	Host cell factor 1;HCF N-terminal chain 1;HCF N-terminal chain 2;HCF N-terminal chain 3;HCF N-terminal chain 4;HCF N-terminal chain 5;HCF N-terminal chain 6;HCF C-terminal chain 1;HCF C-terminal chain 2;HCF C-terminal chain 3;HCF C-terminal chain 4;HCF C-terminal chain 5;HCF C-terminal chain 6	HCFC1	0.997035	28.3518	2.00018e-06	116.63	69.347	T	GTTTIIKTIPMSAIITQAGATGVTSSPGIKS	T(0.001)IPMS(0.001)AIIT(0.997)QAGATGVTSSPGIK
P51610	784	Host cell factor 1;HCF N-terminal chain 1;HCF N-terminal chain 2;HCF N-terminal chain 3;HCF N-terminal chain 4;HCF N-terminal chain 5;HCF N-terminal chain 6;HCF C-terminal chain 1;HCF C-terminal chain 2;HCF C-terminal chain 3;HCF C-terminal chain 4;HCF C-terminal chain 5;HCF C-terminal chain 6	HCFC1	0.980083	16.9209	1.32487e-12	155.91	127.75	T	IKTIPMSAIITQAGATGVTSSPGIKSPITII	TIPMSAIIT(0.02)QAGAT(0.98)GVTSSPGIK
P51610	579	Host cell factor 1;HCF N-terminal chain 1;HCF N-terminal chain 2;HCF N-terminal chain 3;HCF N-terminal chain 4;HCF N-terminal chain 5;HCF N-terminal chain 6;HCF C-terminal chain 1;HCF C-terminal chain 2;HCF C-terminal chain 3;HCF C-terminal chain 4;HCF C-terminal chain 5;HCF C-terminal chain 6	HCFC1	1	79.6662	8.34596e-24	199.11	164.2	T	APTVLSVPAGTTIVKTMAVTPGTTTLPATVK	T(1)MAVTPGTTTLPATVK
P51610	588	Host cell factor 1;HCF N-terminal chain 1;HCF N-terminal chain 2;HCF N-terminal chain 3;HCF N-terminal chain 4;HCF N-terminal chain 5;HCF N-terminal chain 6;HCF C-terminal chain 1;HCF C-terminal chain 2;HCF C-terminal chain 3;HCF C-terminal chain 4;HCF C-terminal chain 5;HCF C-terminal chain 6	HCFC1	0.996435	24.4857	4.58192e-10	164.97	125.71	T	GTTIVKTMAVTPGTTTLPATVKVASSPVMVS	TMAVTPGTT(0.004)T(0.996)LPATVK
P51610	480	Host cell factor 1;HCF N-terminal chain 1;HCF N-terminal chain 2;HCF N-terminal chain 3;HCF N-terminal chain 4;HCF N-terminal chain 5;HCF N-terminal chain 6;HCF C-terminal chain 1;HCF C-terminal chain 2;HCF C-terminal chain 3;HCF C-terminal chain 4;HCF C-terminal chain 5;HCF C-terminal chain 6	HCFC1	1	83.8829	0.0162668	83.883	29.397	T	PTVPGSSISVPTAARTQGVPAVLKVTGPQAT	T(1)QGVPAVLK
P51610	490	Host cell factor 1;HCF N-terminal chain 1;HCF N-terminal chain 2;HCF N-terminal chain 3;HCF N-terminal chain 4;HCF N-terminal chain 5;HCF N-terminal chain 6;HCF C-terminal chain 1;HCF C-terminal chain 2;HCF C-terminal chain 3;HCF C-terminal chain 4;HCF C-terminal chain 5;HCF C-terminal chain 6	HCFC1	0.871595	8.88229	7.32871e-08	94.856	75.826	T	PTAARTQGVPAVLKVTGPQATTGTPLVTMRP	TQGVPAVLKVT(0.872)GPQAT(0.113)T(0.016)GTPLVTMRPASQAGK
P51610	495	Host cell factor 1;HCF N-terminal chain 1;HCF N-terminal chain 2;HCF N-terminal chain 3;HCF N-terminal chain 4;HCF N-terminal chain 5;HCF N-terminal chain 6;HCF C-terminal chain 1;HCF C-terminal chain 2;HCF C-terminal chain 3;HCF C-terminal chain 4;HCF C-terminal chain 5;HCF C-terminal chain 6	HCFC1	0.982187	18.2527	0.000129234	129.16	66.69	T	TQGVPAVLKVTGPQATTGTPLVTMRPASQAG	VT(0.015)GPQAT(0.982)T(0.003)GTPLVTMRPASQAGK
P52594	362	Arf-GAP domain and FG repeat-containing protein 1	AGFG1	0.994386	22.5167	2.10144e-18	178.53	133.99	S	SGFGTTGKAPVGSVVSVPSQSSASSDKYAAL	APVGSVVS(0.994)VPS(0.006)QSSASSDK
P52594	367	Arf-GAP domain and FG repeat-containing protein 1	AGFG1	0.999631	35.6605	6.04398e-13	170.48	135.39	S	TGKAPVGSVVSVPSQSSASSDKYAALAELDS	APVGSVVSVPSQS(1)SASSDK
P52594	291	Arf-GAP domain and FG repeat-containing protein 1	AGFG1	0.889896	9.55883	1.38117e-19	186.15	141.61	S	ASVNANFAHFDNFPKSSSADFGTFNTSQSHQ	S(0.89)S(0.099)S(0.012)ADFGTFNTSQSHQTASAVSK
P52948	1064	Nuclear pore complex protein Nup98-Nup96;Nuclear pore complex protein Nup98;Nuclear pore complex protein Nup96	NUP98	0.983839	17.8601	1.09711e-10	160.79	128.36	S	LQSKFTSGAFLSPSVSVQECRTPRAASLMNI	FTSGAFLSPS(0.016)VS(0.984)VQECR
P61201	121	COP9 signalosome complex subunit 2	COPS2	0.846235	8.10408	0.0242957	49.482	49.482	T	NYSEKSINSILDYISTSKQMDLLQEFYETTL	S(0.973)INS(0.973)ILDYIS(0.054)T(0.846)S(0.153)K
Q01082	2324	Spectrin beta chain, non-erythrocytic 1	SPTBN1	0.999154	30.7212	5.32508e-57	269.23	234.54	S	DKHEVSASTQSTPASSRAQTLPTSVVTITSE	HEVSASTQSTPAS(0.001)S(0.999)R
Q02818	42	Nucleobindin-1	NUCB1	0.866232	8.25174	0.000780419	85.932	65.564	T	VPLERGAPNKEETPATESPDTGLYYHRYLQE	GAPNKEET(0.13)PAT(0.866)ES(0.004)PDT(0.001)GLYYHR
Q04637	61	Eukaryotic translation initiation factor 4 gamma 1	EIF4G1	0.998854	29.4029	0.000312784	117.02	68.736	S	QPRQHFYPSRAQPPSSAASRVQSAAPARPGP	AQPPS(0.001)S(0.999)AASR
Q04637	1118	Eukaryotic translation initiation factor 4 gamma 1	EIF4G1	0.972183	16.1183	2.013e-06	110.57	78.819	S	AKPSDAASEAARPATSTLNRFSALQQAVPTE	GSSGGSGAKPSDAASEAARPAT(0.004)S(0.972)T(0.024)LNR
Q04726	332	Transducin-like enhancer protein 3	TLE3	0.914642	11.0139	0.00953583	85.958	51.78	S	SNTPTPRNDAPTPGTSTTPGLRSMPGKPPGM	NDAPT(0.001)PGT(0.012)S(0.915)T(0.072)T(0.001)PGLR
Q07912	818	Activated CDC42 kinase 1	TNK2	0.935773	11.9423	0.00655099	94.692	38.712	T	LPPRLSSSPGKTMPTTQSFASDPKYATPQVI	T(0.004)MPT(0.06)T(0.936)QSFASDPK
Q09666	230	Neuroblast differentiation-associated protein AHNAK	AHNAK	1	70.1024	3.65713e-90	295.32	257.66	S	ASPTGSAVDIRAGAISASGPELQGAGHSKLQ	AGAIS(1)ASGPELQGAGHSK
Q09666	5603	Neuroblast differentiation-associated protein AHNAK	AHNAK	0.98861	19.3851	1.82621e-06	137.62	96.177	S	LSVKGSGGEWKGPQVSSALNLDTSKFAGGLH	GPQVS(0.989)S(0.011)ALNLDTSK
Q12830	2233	Nucleosome-remodeling factor subunit BPTF	BPTF	0.996659	28.0535	0.000494253	98.942	56.625	S	VMTQIIRGQPVSTAVSAPNTVSSTPGQKSLT	GQPVST(0.002)AVS(0.997)APNT(0.002)VSSTPGQK
Q13492	453	Phosphatidylinositol-binding clathrin assembly protein	PICALM	0.792267	6.78693	0.0147066	71.872	37.911	S	PFLTKSSGDVHLSISSDVSTFTTRTPTHEMF	S(0.002)S(0.002)GDVHLS(0.037)IS(0.166)S(0.792)DVS(0.001)TFTTR
Q13620	152	Cullin-4B	CUL4B	0.976202	18.9622	0.000581173	75.524	48.744	S	ESSSSSSSSSPTAATSQQQQLKNKSILISSV	MAEESSSSS(0.001)S(0.003)S(0.004)SS(0.001)PT(0.001)AAT(0.012)S(0.976)QQQQLK
Q14157	428	Ubiquitin-associated protein 2-like	UBAP2L	0.929399	11.6227	2.71523e-16	177.57	142.96	S	AVHSPFTKRQAFTPSSTMMEVFLQEKSPAVA	RQAFT(0.001)PS(0.006)S(0.929)T(0.064)MMEVFLQEK
Q14157	325	Ubiquitin-associated protein 2-like	UBAP2L	0.967675	16.1799	8.22582e-06	107.35	87.149	S	LAQPLVFSNSKQTAISQPASGNTFSHHSMVS	QT(0.005)AIS(0.968)QPAS(0.026)GNT(0.001)FSHHSMVSMLGK
Q14157	445	Ubiquitin-associated protein 2-like	UBAP2L	0.797868	7.89589	0.0132441	53.504	23.775	S	MMEVFLQEKSPAVATSTAAPPPPSSPLPSKS	S(0.025)PAVAT(0.13)S(0.798)T(0.048)AAPPPPSSPLPSK
Q14247	331	Src substrate cortactin	CTTN	0.980143	16.9883	2.79721e-16	177.07	117.39	S	RMDKNASTFEDVTQVSSAYQKTVPVEAVTSK	NASTFEDVTQVS(0.98)S(0.02)AYQK
Q14247	345	Src substrate cortactin	CTTN	0.999404	32.2483	0.00959767	89.296	37.569	S	VSSAYQKTVPVEAVTSKTSNIRANFENLAKE	TVPVEAVT(0.001)S(0.999)K
Q14684	731	Ribosomal RNA processing protein 1 homolog B	RRP1B	0.997379	29.5228	2.62377e-10	166.09	111.89	S	DPEQKPLHGVLKTPTSSPASSPLVAKKPLTT	T(0.001)PT(0.001)S(0.997)SPASSPLVAK
Q14686	1641	Nuclear receptor coactivator 6	NCOA6	1	93.7705	5.98851e-71	273.27	211.31	S	STVVTMPNAGSKVMVSEGQSAAQSNARPQFI	VMVS(1)EGQSAAQSNAR
Q14814	258	Myocyte-specific enhancer factor 2D	MEF2D	0.999989	49.7198	1.00207e-23	203.85	158.49	S	LNKVIPAKSPPPPTHSTQLGAPSRKPDLRVI	SPPPPTHS(1)TQLGAPSR
Q15032	377	R3H domain-containing protein 1	R3HDM1	1	83.8008	0.0167008	83.801	23.211	T	STDSDSSLRNLKPAVTKASSFSGISVLTRGD	NLKPAVT(1)K
Q15125	2	3-beta-hydroxysteroid-Delta(8),Delta(7)-isomerase	EBP	0.918253	10.5049	2.05885e-10	165.58	122.77	T	______________MTTNAGPLHPYWPQHLR	T(0.918)T(0.082)NAGPLHPYWPQHLR
Q15637	328	Splicing factor 1	SF1	0.973574	21.105	0.00328356	49.25	36.817	S	YLSLMAELGEAPVPASVGSTSGPATTPLASA	MDKEYLS(0.008)LMAELGEAPVPAS(0.974)VGS(0.008)T(0.008)S(0.002)GPAT(0.001)T(0.001)PLAS(0.001)APR
Q15646	74	2'-5'-oligoadenylate synthase-like protein	OASL	1	47.2216	0.025327	47.222	15.754	T	VRVLKVVKVGSFGNGTVLRSTREVELVAFLS	VLKVVKVGS(1)FGNGT(1)VLR
Q15652	1457	Probable JmjC domain-containing histone demethylation protein 2C	JMJD1C	0.938587	12.4047	0.0215025	75.589	33.272	T	VAQKQECKVSTTAPVTLASSKTGSVVQPSSG	VSTTAPVT(0.939)LAS(0.054)S(0.007)K
Q15723	500	ETS-related transcription factor Elf-2	ELF2	0.913122	10.2162	0.0106632	82.417	53.871	S	NIVGTPLAVRALTPVSIAHGTPVMRLSMPTQ	ALT(0.087)PVS(0.913)IAHGTPVMR
Q15723	572	ETS-related transcription factor Elf-2	ELF2	0.999825	37.576	2.90567e-06	131.35	112.28	S	KPADGNKTVTHVVVVSAPSAIALPVTMKTEG	TVTHVVVVS(1)APSAIALPVTMK
Q15723	400	ETS-related transcription factor Elf-2	ELF2	0.991512	20.6748	0.0067562	101.38	58.434	S	PRTVRVAMQVPVVMTSLGQKISTVAVQSVNA	VAMQVPVVMT(0.008)S(0.992)LGQK
Q15750	395	TGF-beta-activated kinase 1 and MAP3K7-binding protein 1	TAB1	0.999989	49.7198	1.00207e-23	203.85	128.2	S	APAAGGRVYPVSVPYSSAQSTSKTSVTLSLV	VYPVSVPYS(1)SAQSTSK
Q15911	353	Zinc finger homeobox protein 3	ZFHX3	0.983845	17.8461	2.7582e-06	129.06	105.27	S	SFLEPKNKNFQHPLVSTANLIGPGHSFYGKF	NFQHPLVS(0.984)T(0.016)ANLIGPGHSFYGK
Q15942	246	Zyxin	ZYX	0.995414	23.4157	2.51498e-06	126.32	85.235	S	KPQVQLHVQSQTQPVSLANTQPRGPPASSPA	PQVQLHVQSQT(0.005)QPVS(0.995)LANTQPR
Q15942	13	Zyxin	ZYX	0.982333	20.0256	2.15231e-08	138.24	108.38	S	___MAAPRPSPAISVSVSAPAFYAPQKKFGP	PSPAIS(0.008)VS(0.982)VS(0.01)APAFYAPQKK
Q15942	169	Zyxin	ZYX	0.999977	46.378	8.16213e-33	214.54	169.88	S	LLDDMTKNDPFKARVSSGYVPPPVATPFSSK	VS(1)SGYVPPPVATPFSSK
Q16186	221	Proteasomal ubiquitin receptor ADRM1	ADRM1	0.923858	11.2219	1.30957e-06	136.96	136.96	T	SSSSRSQSAAVTPSSTTSSTRATPAPSAPAA	SQSAAVTPSS(0.006)T(0.924)T(0.07)S(0.001)STR
Q2KHR3	600	Glutamine and serine-rich protein 1	QSER1	1	133.91	4.82355e-57	263.45	213.14	S	LSDGEINAQESTYKVSKADDRYSQSVIRSNS	LSDGEINAQESTYKVS(1)K
Q53ET0	504	CREB-regulated transcription coactivator 2	CRTC2	0.797803	7.22448	0.000540157	76.176	46.685	S	SSPSLVLPTQPHTPKSLQQPGLPSQSCSVQS	S(0.798)LQQPGLPS(0.007)QS(0.043)CS(0.151)VQS(0.002)SGGQPPGR
Q58EX7	937	Puratrophin-1	PLEKHG4	1	77.6281	0.0157351	82.241	24.108	T	KEQGQLVRQDEFVVRTGRHKSVRRIFLFEEL	T(1)GRHKSVR
Q5JSZ5	1801	Protein PRRC2B	PRRC2B	0.995124	23.1347	2.92233e-09	153.23	115.61	S	FGVSPKDSDFSLPPGSASGPTGSPVVKLQDA	DSDFSLPPGS(0.995)AS(0.005)GPTGSPVVK
Q5JSZ5	1982	Protein PRRC2B	PRRC2B	0.999992	50.7611	2.75733e-12	156.01	112.22	S	LQAQAQLGLRGGLPVSQSQEIFSSLQPFRSQ	GGLPVS(1)QSQEIFSSLQPFR
Q5T5U3	474	Rho GTPase-activating protein 21	ARHGAP21	0.992015	20.9425	1.73732e-07	149.94	112.39	S	QERLEDSVLMKYCPRSASQGALTSPSVSFSN	S(0.992)AS(0.008)QGALTSPSVSFSNHR
Q5T6F2	1006	Ubiquitin-associated protein 2	UBAP2	0.908496	10.3659	1.5663e-60	265.6	244.25	S	PNKSAGSGPGKGVSVSSSTTGLPDMTGSVYN	GVS(0.084)VS(0.908)S(0.008)STTGLPDMTGSVYNK
Q5T6F2	1008	Ubiquitin-associated protein 2	UBAP2	0.959367	14.302	7.76312e-09	144.4	107.24	S	KSAGSGPGKGVSVSSSTTGLPDMTGSVYNKT	GVSVSS(0.004)S(0.959)T(0.036)TGLPDMTGSVYNK
Q5T6F2	494	Ubiquitin-associated protein 2	UBAP2	0.949574	14.9612	0.00924186	66.732	41.831	S	KLLQLPSTTIENISVSVHQPQPKHIKLAKRR	LLQLPS(0.001)T(0.001)T(0.03)IENIS(0.018)VS(0.95)VHQPQPK
Q5T6F2	1104	Ubiquitin-associated protein 2	UBAP2	0.999907	40.2933	0.000135865	127.07	100.33	S	SGSGQRSQPSSLQPKSQASKPAYGNSPYWTN	S(1)QASKPAYGNSPYWTN
Q5VT52	501	Regulation of nuclear pre-mRNA domain-containing protein 2	RPRD2	0.818128	9.2942	1.03427e-07	145.69	115.85	T	PSNLTSGLKTPAPATTTSHNPLANILSKVEI	TPAPAT(0.004)T(0.818)T(0.096)S(0.082)HNPLANILSK
Q68DQ2	790	Very large A-kinase anchor protein	CRYBG3	0.997406	25.8376	0.02035	56.043	14.012	T	ILSQDPNRVELVSSNTKANMSIIEKSDSLSL	VELVS(0.005)S(0.997)NT(0.997)K
Q6AI39	582	GLTSCR1-like protein	GLTSCR1L	0.999851	38.5422	0.000315055	116.88	70.532	S	TGDQLTQPNRTPVPVSVSHRLPVSSSKSTST	TPVPVS(1)VSHR
Q6MZP7	109	Protein lin-54 homolog	LIN54	0.992504	21.6061	1.66133e-10	160.91	126.16	T	AFPSGLQKLGAQTPVTISANQIILNKVSQTS	LGAQT(0.007)PVT(0.993)IS(0.001)ANQIILNK
Q6MZP7	344	Protein lin-54 homolog	LIN54	0.999983	47.6102	1.09665e-05	132.5	104.09	T	GGVSTSQFKTIIPLATAPNVQQIQVPGSKFH	TIIPLAT(1)APNVQQIQVPGSK
Q6P4R8	1175	Nuclear factor related to kappa-B-binding protein	NFRKB	0.996617	24.7111	8.40092e-27	208.74	180.81	S	PTVRQVPVSTTVVSTSQAGKLPTRITVPLSV	QVPVSTTVVST(0.003)S(0.997)QAGKLPTR
Q6P4R8	1154	Nuclear factor related to kappa-B-binding protein	NFRKB	0.928387	14.2136	3.16865e-09	146.86	90.71	S	SKTVAVASGAASTPISISTGAPTVRQVPVST	TVAVASGAAS(0.035)T(0.035)PIS(0.928)ISTGAPTVR
Q6P4R8	1273	Nuclear factor related to kappa-B-binding protein	NFRKB	0.999999	61.5442	2.51359e-18	189.04	155.95	T	QVRIQTVPASHLQQGTASGSSKAVSTVVVTT	IQTVPASHLQQGT(1)ASGSSK
Q6PJT7	360	Zinc finger CCCH domain-containing protein 14	ZC3H14	0.99999	50.0365	9.81794e-05	128.57	62.303	S	PPSKQANKNLILKAISEAQESVTKTTNYSTV	AIS(1)EAQESVTK
Q6UUV7	329	CREB-regulated transcription coactivator 3	CRTC3	0.999535	33.3242	0.01241	86.114	24.555	S	THLGIRSSSGLQSSRSNPSIQATLNKTVLSS	S(1)NPSIQATLNK
Q6UUV7	353	CREB-regulated transcription coactivator 3	CRTC3	0.931266	12.3662	0.000128884	78.674	53.781	S	NKTVLSSSLNNHPQTSVPNASALHPSLRLFS	TVLSSSLNNHPQT(0.054)S(0.931)VPNAS(0.014)ALHPSLR
Q6WCQ1	178	Myosin phosphatase Rho-interacting protein	MPRIP	0.967063	15.4	3.90988e-12	150.95	121.09	T	EPPTPQEPGPAKVAVTSSSSSSSSSSSIPSA	VAVT(0.967)S(0.028)S(0.005)SSSSSSSSSIPSAEKVPTTK
Q6Y7W6	680	PERQ amino acid-rich with GYF domain-containing protein 2	GIGYF2	0.922298	10.7444	0.0168419	83.397	31.47	T	TLKMRISDQNIIPSVTRSVSVPDTGSIWELQ	ISDQNIIPS(0.078)VT(0.922)R
Q6ZRI6	34	Uncharacterized protein C15orf39	C15orf39	0.97786	17.3219	0.0103376	52.42	37.911	S	PRLETDSGLEHSLPHSVGNQDPCTYKGSYFS	LET(0.001)DS(0.002)GLEHS(0.018)LPHS(0.978)VGNQDPCT(0.001)YK
Q70E73	799	Ras-associated and pleckstrin homology domains-containing protein 1	RAPH1	0.999299	32.4652	0.0110359	76.759	57.511	T	TIPAPTSTKTVAPVVTQAAPPTPTPPVPPAK	T(0.001)VAPVVT(0.999)QAAPPTPTPPVPPAK
Q75N03	276	E3 ubiquitin-protein ligase Hakai	CBLL1	0.99999	50.2174	0.00397031	98.133	53.59	S	RAPPAELSMAPPPPRSVSQETFRISTRKHSN	S(1)VSQETFR
Q7LBC6	654	Lysine-specific demethylase 3B	KDM3B	0.996574	25.8916	1.37288e-05	101.42	85.479	S	AFVEKVEHSPFSSFASQASGSSSSATTVTSK	VEHSPFSS(0.003)FAS(0.997)QAS(0.001)GSSSSATTVTSK
Q7Z3J3;A6NKT7;Q99666;O14715;P49792	919;919;918;918;1894	RanBP2-like and GRIP domain-containing protein 4;RanBP2-like and GRIP domain-containing protein 3;RANBP2-like and GRIP domain-containing protein 5/6;RANBP2-like and GRIP domain-containing protein 8;E3 SUMO-protein ligase RanBP2	RGPD4;RGPD3;RGPD5;RGPD8;RANBP2	0.999955	43.5002	0.00392385	98.676	59.681	S	NTEFKSTKEGFSIPVSADGFKFGISEPGNQE	EGFSIPVS(1)ADGFK
Q7Z3K3	297	Pogo transposable element with ZNF domain	POGZ	0.996546	27.6255	0.00177448	92.856	71.503	S	TNPKLAPSFPSPPAVSIASFVTVKRPGVTGE	LAPSFPS(0.002)PPAVS(0.997)IAS(0.002)FVTVK
Q7Z3K3	244	Pogo transposable element with ZNF domain	POGZ	0.980856	21.4114	0.0147755	64.224	34.058	S	TVIPATLTIRSTVPQSQSQQTKSTPSTSTTP	S(0.007)T(0.007)VPQS(0.981)QS(0.005)QQTK
Q7Z434	366	Mitochondrial antiviral-signaling protein	MAVS	0.990445	20.1559	2.61511e-16	180.11	84.63	S	INSTRAGMVPSKVPTSMVLTKVSASTVPTDG	VPT(0.01)S(0.99)MVLTK
Q7Z434	365	Mitochondrial antiviral-signaling protein	MAVS	0.865223	8.12809	0.00238331	101.39	48.378	T	PINSTRAGMVPSKVPTSMVLTKVSASTVPTD	AGMVPS(0.002)KVPT(0.865)S(0.133)MVLTK
Q7Z589	557	Protein EMSY	EMSY	0.999877	39.1244	1.9755e-10	165.7	56.7	S	VVPKSLATLGGKIISSNIVSGTTTKITTIPM	IISS(1)NIVSGTTTK
Q7Z589	574	Protein EMSY	EMSY	0.992911	24.61	0.000529003	114.01	73.437	S	IVSGTTTKITTIPMTSKPNVIVVQKTTGKGT	ITT(0.003)IPMT(0.003)S(0.993)KPNVIVVQK
Q7Z589	1120	Protein EMSY	EMSY	0.999996	54.4336	1.22324e-10	157.75	120.05	T	KITFEGRQPPTVTKITGGSSVPKLTSPVTSI	QPPTVTKIT(1)GGSSVPK
Q7Z589	1098	Protein EMSY	EMSY	0.99995	45.1707	0.00427075	96.067	59.814	T	SSEKQTASQVEQPIITQGSSVTKITFEGRQP	QTASQVEQPIIT(1)QGSSVTK
Q7Z589	534	Protein EMSY	EMSY	0.878926	8.63754	0.000305126	121.05	86.246	T	IGRMAATPGAATYVKTTSGSIITVVPKSLAT	T(0.879)T(0.12)S(0.001)GSIITVVPK
Q7Z589	283	Protein EMSY	EMSY	0.89052	9.2942	1.03427e-07	145.69	112.99	T	TQTTNTTTQKVIIVTTSPSSTFVPNILSKSH	VIIVT(0.105)T(0.891)S(0.002)PS(0.002)STFVPNILSK
Q7Z6J0	519	E3 ubiquitin-protein ligase SH3RF1	SH3RF1	0.999529	33.2725	2.02704e-10	166.69	111.58	S	VTRAVTNASQAKVPMSTAGQTSRGVTMVSPS	VPMS(1)TAGQTSR
Q7Z6J0	505	E3 ubiquitin-protein ligase SH3RF1	SH3RF1	1	98.0483	0.00236248	98.048	56.765	T	TSKIGVFPGNYVAPVTRAVTNASQAKVPMST	IGVFPGNYVAPVT(1)R
Q7Z739	205	YTH domain-containing family protein 3	YTHDF3	1	74.777	1.39954e-06	144.38	61.626	T	GMTGLKIGGDLTAAVTKTVGTALSSSGMTSI	IGGDLTAAVT(1)K
Q86XP3	43	ATP-dependent RNA helicase DDX42	DDX42	0.907598	10.158	2.96534e-06	132.5	98.324	S	EPKLPQQSHSAFGATSSSSGFGKSAPPQLPS	LPQQSHSAFGAT(0.088)S(0.908)S(0.002)S(0.002)SGFGK
Q8IWZ3	1799	Ankyrin repeat and KH domain-containing protein 1	ANKHD1	0.999995	52.7876	6.10775e-195	401.51	349.67	T	STKSIHANFSSGVGTTAASSKNAFPLGAPTL	SIHANFSSGVGTT(1)AASSK
Q8IZX4;P21675	686;667	Transcription initiation factor TFIID subunit 1-like;Transcription initiation factor TFIID subunit 1	TAF1L;TAF1	1	75.5392	0.0182908	81.972	32.436	T	QERQASGGGELFFMRTPQDLTGKDGDLILAE	T(1)PQDLTGK
Q8N0X7	474	Spartin	SPG20	0.999999	61.9095	6.4951e-07	146.11	108.96	T	RIQPEEKPVEVSPAVTKGLYIAKQATGGAAK	IQPEEKPVEVSPAVT(1)K
Q8N3V7	409	Synaptopodin	SYNPO	0.909135	10.1008	0.00864294	92.051	67.776	T	VRCSTLLIDKVSTPATTTSTFSREATLIPSS	VST(0.001)PAT(0.909)T(0.089)T(0.001)STFSR
Q8N3X1	797	Formin-binding protein 4	FNBP4	0.998892	29.5514	2.99091e-55	266.99	153.74	S	SSSSTKGIKRKATEISTAVVQRSATIGSSPV	KATEIS(0.999)T(0.001)AVVQR
Q8N8S7	482	Protein enabled homolog	ENAH	0.973713	15.688	4.08639e-09	152.86	108.19	S	TEQKEDKGEDSEPVTSKASSTSTPEPTRKPW	GSTIETEQKEDKGEDSEPVT(0.026)S(0.974)K
Q8NA75	18	DDB1- and CUL4-associated factor 4-like protein 2	DCAF4L2	1	64.7268	0.0154469	77.533	31.216	T	SKRPRLLEEADKQKKTVRVGLNAPSMLRKNQ	KT(1)VRVGLNAPSMLR
Q8NDV7	1687	Trinucleotide repeat-containing gene 6A protein	TNRC6A	0.993757	22.6666	4.55017e-07	141.71	94.915	S	AWSSIRASNYNVPLSSTAQSTSARNSDSKLT	ASNYNVPLS(0.005)S(0.994)T(0.001)AQSTSAR
Q8NDV7	1712	Trinucleotide repeat-containing gene 6A protein	TNRC6A	0.982312	17.4492	1.04211e-05	127.32	74.056	S	SDSKLTWSPGSVTNTSLAHELWKVPLPPKNI	LTWSPGSVTNT(0.018)S(0.982)LAHELWK
Q8NEZ2	174	Vacuolar protein sorting-associated protein 37A	VPS37A	0.941706	13.9828	0.00013386	108.94	71.325	S	PPYPPQEANRSITSLSVADTVSSSTTSHTTA	S(0.008)IT(0.002)S(0.008)LS(0.942)VADT(0.038)VS(0.002)S(0.001)STTSHTTAK
Q8TF74	128	WAS/WASL-interacting protein family member 2	WIPF2	0.946102	12.4458	0.00435972	60.134	15.181	S	LQIPSSRAAAPRPPVSAASGRPQDDTDSSRA	AAAPRPPVS(0.946)AAS(0.054)GRPQDDTDSSR
Q8WWI1	1584	LIM domain only protein 7	LMO7	0.917044	10.4428	0.00221046	120.27	83.744	T	PSAGSVKTSTTGVATTQSPTPRSHSPSASQS	TSTTGVAT(0.083)T(0.917)QSPTPR
Q8WXI9	584	Transcriptional repressor p66-beta	GATAD2B	0.999812	37.2797	0.00074269	112.85	25.149	S	ADRQREYLLDMIPPRSISQSISGQK______	S(1)ISQSISGQK
Q93052	11	Lipoma-preferred partner	LPP	0.995209	23.2318	0.000447631	108.74	83.289	S	_____MSHPSWLPPKSTGEPLGHVPARMETT	SHPSWLPPKS(0.995)T(0.005)GEPLGHVPAR
Q96BD5	277	PHD finger protein 21A	PHF21A	0.940553	12.4018	4.93372e-07	148.89	99.741	S	RPVMLTKFTPTTLPTSQNSIHPVRVVNGQTA	FTPTT(0.005)LPT(0.054)S(0.941)QNSIHPVR
Q96BD5	125	PHD finger protein 21A	PHF21A	0.814202	9.435	0.0124849	88.338	39.192	T	AAASPNLTASQKTVTTASMITTKTLPLVLKA	T(0.093)VT(0.093)T(0.814)ASMITTK
Q96EN8	837	Molybdenum cofactor sulfurase	MOCOS	0.908612	9.99251	0.0255	42.001	9.0015	T	QRNQHVFQKLSESRETKVNFGMYLMHASLDL	LSES(0.091)RET(0.909)K
Q96HC4	319	PDZ and LIM domain protein 5	PDLIM5	0.999419	32.3603	6.41189e-36	222.64	190.99	S	KKANNSQEPSPQLASSVASTRSMPESLDSPT	ANNSQEPSPQLAS(0.001)S(0.999)VASTR
Q96HC4	115	PDZ and LIM domain protein 5	PDLIM5	1	78.5439	2.37089e-06	136.33	100.29	S	PKEVVKPVPITSPAVSKVTSTNNMAYNKAPR	EVVKPVPITSPAVS(1)K
Q96HC4	119	PDZ and LIM domain protein 5	PDLIM5	0.886443	9.435	0.00722812	88.338	24.04	S	VKPVPITSPAVSKVTSTNNMAYNKAPRPFGS	VT(0.101)S(0.886)T(0.013)NNMAYNK
Q96HC4	110	PDZ and LIM domain protein 5	PDLIM5	0.997264	25.6175	1.20318e-11	173.37	141.1	T	VQKGEPKEVVKPVPITSPAVSKVTSTNNMAY	EVVKPVPIT(0.997)S(0.003)PAVSK
Q96I24	457	Far upstream element-binding protein 3	FUBP3	0.888608	9.01856	0.00623178	93.839	52.556	S	SQPPAPPHQNTFPPRSSGCFPNMAAKVNGNP	S(0.889)S(0.111)GCFPNMAAK
Q96KM6	237	Zinc finger protein 512B	ZNF512B	0.998547	28.5256	0.00820803	90.614	69.665	T	MPVTKAIPVTRPVPVTKPVTVSRPMPVTKAM	AIPVTRPVPVT(0.999)KPVT(0.001)VSR
Q96KM6	267	Zinc finger protein 512B	ZNF512B	0.989084	22.0464	0.00286727	90.614	62.315	T	MPVTKPITVTKSVPVTKPVPVTKPITVTKLV	S(0.005)VPVT(0.989)KPVPVT(0.006)KPITVTK
Q96KR1	195	Zinc finger RNA-binding protein	ZFR	1	98.5749	1.83551e-71	278.64	242.97	S	SVAETYYQTAPKAGYSQGATQYTQAQQTRQV	AGYS(1)QGATQYTQAQQTR
Q96KR1	202	Zinc finger RNA-binding protein	ZFR	0.999981	47.2284	1.47992e-16	191.63	153.18	T	QTAPKAGYSQGATQYTQAQQTRQVTAIKPAT	AGYSQGATQYT(1)QAQQTR
Q96KR1	300	Zinc finger RNA-binding protein	ZFR	1	78.956	3.04281e-35	215.77	179.65	T	QQQKQAAAAAAAAAATAAWTGTTFTKKAPFQ	QAAAAAAAAAAT(1)AAWTGTTFTK
Q96L91	2696	E1A-binding protein p400	EP400	0.891878	9.88957	0.00137295	88.551	32.023	S	PRAVGSPATATPDLVSMATTQGVRAVTSVTA	AVGSPATAT(0.006)PDLVS(0.892)MAT(0.091)T(0.01)QGVR
Q96L91	2734	E1A-binding protein p400	EP400	0.987933	19.4521	0.00206424	107.73	80.766	S	LTPVQTPARSLVPQVSQATGVQLPGKTITPA	S(0.011)LVPQVS(0.988)QAT(0.001)GVQLPGK
Q96L91	3027	E1A-binding protein p400	EP400	0.998524	28.3958	0.0111275	86.467	49.454	S	AAQPALKTQFLTTPISQAQKLAGAQQVQTQI	TQFLTT(0.001)PIS(0.999)QAQK
Q96PK6	254	RNA-binding protein 14	RBM14	0.999585	33.8177	0.00023959	122.19	79.799	S	AQPSVSLGAAYRAQPSASLGVGYRTQPMTAQ	AQPS(1)ASLGVGYR
Q96PK6	244	RNA-binding protein 14	RBM14	0.999996	54.2497	8.6542e-16	190.52	149.23	S	PLTAQPATYRAQPSVSLGAAYRAQPSASLGV	AQPSVS(1)LGAAYR
Q96T58	2530	Msx2-interacting protein	SPEN	0.965044	19.2078	5.54554e-06	136.27	104.84	S	SPALPPDTKASDVDTSSSTLRKILMDPKYVS	ASDVDT(0.012)S(0.965)S(0.012)S(0.012)TLR
Q96T58	2811	Msx2-interacting protein	SPEN	0.999371	32.0123	1.92009e-23	194.94	135.08	S	RPADAGSGAGLRVNTSEGVVLLSYSGQKTEG	VNT(0.001)S(0.999)EGVVLLSYSGQK
Q9BTC0	606	Death-inducer obliterator 1	DIDO1	0.999984	50.862	7.47252e-33	214.48	160.01	S	KGTIPKRPWLSATPSSGASAARQAGPAPAAA	RPWLSATPSS(1)GASAAR
Q9BV35	220	Calcium-binding mitochondrial carrier protein SCaMC-3	SLC25A23	0.99825	27.5632	0.0189004	48.773	19.282	T	PLDRLKVFMQVHASKTNRLNILGGLRSMVLE	T(0.998)NRLNILGGLRS(0.002)MVLEGGIR
Q9BYJ9	198	YTH domain-containing family protein 1	YTHDF1	0.995802	23.7839	0.00331931	98.997	63.552	S	LEQGMVGLKIGDVSSSAVKTVGSVVSSVALT	IGDVSS(0.004)S(0.996)AVK
Q9H0E3	346	Histone deacetylase complex subunit SAP130	SAP130	0.995517	23.465	0.0175435	106.76	71.886	T	SIQRPAQSRDVTTRITLPSHPALGTPKQQLH	IT(0.996)LPS(0.004)HPALGTPK
Q9H1B7	179	Interferon regulatory factor 2-binding protein-like	IRF2BPL	1	69.0287	3.34222e-19	189.45	162.3	S	AVEQRSRFEYPPPPVSLGSSSHTARLPNGLG	SRFEYPPPPVS(1)LGSSSHTAR
Q9H1K0	583	Rabenosyn-5	RBSN	0.825193	7.32964	0.000308842	105.52	68.347	S	HLAYALDLGSSPVPSSTAPKTPSLSSTQPTR	THLAYALDLGS(0.001)S(0.011)PVPS(0.011)S(0.825)T(0.153)APK
Q9H334	448	Forkhead box protein P1	FOXP1	0.848484	7.52044	0.00638445	66.893	47.503	S	GPIRRRYSDKYNVPISSADIAQNQEFYKNAE	YS(0.001)DKYNVPIS(0.848)S(0.15)ADIAQNQEFYK
Q9H4A3	1849	Serine/threonine-protein kinase WNK1	WNK1	0.995697	23.9393	1.58933e-23	202.65	157.29	S	QKGVSQVKEGPVLATSSGAGVFKMGRFQVSV	EGPVLATS(0.996)S(0.004)GAGVFK
Q9H4A3	1950	Serine/threonine-protein kinase WNK1	WNK1	0.99284	22.9184	0.00408571	97.452	49.746	T	SDTGQPTKVGRFQVTTTANKVGRFSVSKTED	FQVT(0.005)T(0.993)T(0.002)ANK
Q9H4A3	2382	Serine/threonine-protein kinase WNK1	WNK1	0.923682	10.8307	0.0191912	71.349	35.612	T	LQKSISNPPGSNLRTT_______________	SISNPPGSNLRT(0.076)T(0.924)
Q9H4I2	591	Zinc fingers and homeoboxes protein 3	ZHX3	0.999435	33.8916	1.01921e-12	172.13	140.81	T	FSPSSKVPEVTCIPTTATLATHPSAKRQSWH	VPEVTCIPTT(0.999)ATLATHPSAK
Q9H8V8	24	Putative uncharacterized protein FLJ13197		0.99671	24.8144	0.0193521	58.223	10.379	T	GAAGTRVRSRGEGDGTYFARRGAGRRRREIK	S(0.003)RGEGDGT(0.997)YFARR
Q9HAU0	382	Pleckstrin homology domain-containing family A member 5	PLEKHA5	1	126.243	0.000157906	126.24	65.724	S	RPINLSSSENKIVNVSLADLRGGNRPNTGPL	IVNVS(1)LADLR
Q9HBD1	897	Roquin-2	RC3H2	0.999999	61.4635	2.46066e-07	144.72	113.08	S	ETQRRTKEEDPIIPFSDGPIISKWGAISRSS	TKEEDPIIPFS(1)DGPIISK
Q9HBD1	593	Roquin-2	RC3H2	1	101.349	0.0018513	101.35	80.341	S	KSSPFLTRVPVYPPHSENIQYFQDPRTQIPF	VPVYPPHS(1)ENIQYFQDPR
Q9HCK8	1410	Chromodomain-helicase-DNA-binding protein 8	CHD8	0.999513	33.1113	0.0183424	45.257	10.348	T	VIDTPRVRKQTRHFSTLKDDDLVEFSDLESE	KQT(0.003)RHFS(0.998)T(1)LK
Q9HCM1	399	Uncharacterized protein KIAA1551	KIAA1551	1	72.2905	0.0229485	72.29	18.963	T	LDTSVAKEKLVRDIKTLVEIKQKFSELARKI	DIKT(1)LVEIKQK
Q9NPG3	878	Ubinuclein-1	UBN1	0.763132	7.48269	9.08667e-12	149.3	128.85	S	GGLSASSSSSHKTPASSSSALSHPAKPHSVS	T(0.083)PAS(0.763)S(0.136)S(0.016)S(0.001)ALSHPAKPHSVSSAGSSYK
Q9NR12	89	PDZ and LIM domain protein 7	PDLIM7	0.999857	38.4387	8.17382e-06	119.76	95.197	S	GERLSLGLSRAQPVQSKPQKASAPAADPPRY	AQPVQS(1)KPQKASAPAADPPR
Q9NR12	240	PDZ and LIM domain protein 7	PDLIM7	0.966243	14.6022	8.67098e-10	155.1	102.07	S	AVDPAFAERYAPDKTSTVLTRHSQPATPTPL	YAPDKTS(0.966)T(0.033)VLTR
Q9NXV6	349	CDKN2A-interacting protein	CDKN2AIP	0.940454	12.2526	2.2635e-32	232.17	158	S	AKNSSSSGTSLLTPKSSSSTNTSLLTSKSTS	S(0.94)S(0.056)S(0.004)STNTSLLTSK
Q9P1Y6	353	PHD and RING finger domain-containing protein 1	PHRF1	0.999869	38.8346	0.0243369	66.262	8.664	T	KRKTRRRKKVPGRKKTPSGPSAKSKSSATRS	KKT(1)PS(1)GPSAK
Q9P2N6	860	KAT8 regulatory NSL complex subunit 3	KANSL3	0.994388	22.5293	0.0103516	86.794	36.008	T	LAQISNQASGLKVPTTITLTLRGQPSRITTL	VPT(0.006)T(0.994)ITLTLR
Q9UHR5	233	SAP30-binding protein	SAP30BP	0.953911	10.1521	4.12639e-52	250.75	211.86	T	RTKIEFVTGTKKGTTTNATSTTTTTASTAVA	KGT(0.523)T(0.523)T(0.954)NATSTTTTTASTAVADAQK
Q9UK61	1124	Protein FAM208A	FAM208A	0.999855	38.3823	2.92431e-15	176.44	106.11	S	AKIASNPLERHVIPVSSSDFNNKHLLEPLCS	HVIPVS(1)SSDFNNK
Q9UKD1	404	Glucocorticoid modulatory element-binding protein 2	GMEB2	0.926989	11.0411	3.83672e-09	158.3	95.567	T	PVPQLTSVPLGKVVSTLPSTVLGKGSLQAPP	VVS(0.073)T(0.927)LPSTVLGK
Q9UKL3	259	CASP8-associated protein 2	CASP8AP2	0.995857	23.8085	0.0161777	60.255	12.411	T	RRGRKDIRHSQFNRGTERVRKDLSTGCGDGE	HS(0.004)QFNRGT(0.996)ERVR
Q9UKY1	450	Zinc fingers and homeoboxes protein 1	ZHX1	0.805546	6.42205	3.52609e-05	93.34	66.611	S	QPTAETKPATAAVPTSQSVKHETALVNPDSF	SQVPAAQPTAETKPATAAVPT(0.184)S(0.806)QS(0.011)VK
Q9ULM3	604	YEATS domain-containing protein 2	YEATS2	0.98328	19.9596	0.00164124	54.74	41.469	T	VIIKQEPGEAPHVPATGAASQSPLPQYVTVK	VIIKQEPGEAPHVPAT(0.983)GAAS(0.007)QS(0.01)PLPQYVTVK
Q9UMZ2	346	Synergin gamma	SYNRG	0.893393	9.23257	0.0085655	90.149	31.903	T	PRETLGQIWALANRTTPGKLTKEELYTVLAM	T(0.107)T(0.893)PGKLTK
Q9UNP9	91	Peptidyl-prolyl cis-trans isomerase E	PPIE	1	105.252	0.00256342	105.25	32.547	S	TIRVNLAKPMRIKEGSSRPVWSDDDWLKKFS	PMRIKEGS(1)S(1)R
Q9UNP9	92	Peptidyl-prolyl cis-trans isomerase E	PPIE	1	105.252	0.00256342	105.25	32.547	S	IRVNLAKPMRIKEGSSRPVWSDDDWLKKFSG	PMRIKEGS(1)S(1)R
Q9UPQ0	657	LIM and calponin homology domains-containing protein 1	LIMCH1	0.998476	28.1649	4.71702e-13	167.14	124.75	S	NDGGKSRKGNIELASSEPQHFTTTVTRCSPT	KGNIELAS(0.002)S(0.998)EPQHFTTTVTR
Q9UQ35	2236	Serine/arginine repetitive matrix protein 2	SRRM2	1	117.253	9.89467e-17	191.45	142.75	S	RTAPAANLASRIPAASAAAMNLASARTPAIP	IPAAS(1)AAAMNLASAR
Q9Y520	2196	Protein PRRC2C	PRRC2C	0.85054	8.17539	0.000265473	94.673	53.917	S	TNAKESVTDYTTPSSSLPNTVATNNTKMEDT	ESVTDYTT(0.011)PS(0.007)S(0.129)S(0.851)LPNT(0.001)VATNNTK
Q9Y520	2469	Protein PRRC2C	PRRC2C	0.957502	16.6486	0.00419784	49.106	28.371	S	SQAQELFSSSLQPYRSQPAFMQSSLSQPSVV	S(0.958)QPAFMQS(0.021)S(0.007)LS(0.007)QPS(0.003)VVLS(0.003)GT(0.001)AIHNFPT(0.001)VQHQELAK
Q9Y520	395	Protein PRRC2C	PRRC2C	1	99.0691	0.00750486	99.069	14.871	S	PAQPSVAKVPYGKGPSFNQERGTSSHLPPPP	VPYGKGPS(1)FNQER
Q9Y520	2243	Protein PRRC2C	PRRC2C	0.993894	22.8934	2.22662e-09	145.19	130.96	T	ETIQQSSSLTSVPPTTFSLTFKMESARKAWE	RETIQQSSSLTSVPPT(0.001)T(0.994)FS(0.005)LTFK
Q9Y520	2332	Protein PRRC2C	PRRC2C	0.762747	9.92278	0.0230264	76.221	43.03	T	GAGTYTTSSLSTKSTTTSDPPNICKVKPQQL	S(0.078)T(0.078)T(0.763)T(0.078)S(0.004)DPPNICK
Q9Y618	1222	Nuclear receptor corepressor 2	NCOR2	0.883415	8.79556	1.18115e-10	161.48	133.8	S	ALGSVPGGSITKGIPSTRVPSDSAITYRGSI	GIPS(0.883)T(0.117)RVPSDSAITYR
Q9Y618	1997	Nuclear receptor corepressor 2	NCOR2	0.999963	44.3336	4.67131e-06	130.27	77.671	S	SPSKGSEPRPLVPPVSGHATIARTPAKNLAP	GSEPRPLVPPVS(1)GHATIAR
Q9Y618	1146	Nuclear receptor corepressor 2	NCOR2	0.998618	28.6331	0.00344889	72.927	34.768	S	GAISQGMSVQLHVPYSEHAKAPVGPVTMGLP	QIGAISQGMS(0.001)VQLHVPYS(0.999)EHAK
Q9Y618	1570	Nuclear receptor corepressor 2	NCOR2	0.969636	18.0528	0.000399087	116.63	49.4	T	GAPFAGHLPRGSPVTTREPTPRLQEGSLSSS	GS(0.015)PVT(0.015)T(0.97)REPTPR
Q9Y618	2142	Nuclear receptor corepressor 2	NCOR2	1	86.8855	4.58832e-11	170.78	133.08	T	LLQTAPGVKGHQRVVTLAQHISEVITQDYTR	VVT(1)LAQHISEVITQDYTR
Q9Y692	453	Glucocorticoid modulatory element-binding protein 1	GMEB1	0.994829	22.8666	0.0155518	81.784	52.117	S	TLPSGPQLFRYATVVSSAKSSSPDTVTIHPS	YATVVS(0.995)S(0.005)AK
Q9Y6Y8	138	SEC23-interacting protein	SEC23IP	0.813996	6.64951	2.04351e-05	102.16	61.192	S	TTGSQDVSNAFSPSISKAQPGAPPSSLMGIN	PLTALPFTTGSQDVS(0.001)NAFS(0.009)PS(0.176)IS(0.814)K
U3KPZ7;Q9P2N5	491;546	RNA-binding protein 27	RBM27	0.992471	23.9311	0.00129696	83.499	42.087	S	RAANIVIQTEPPVPVSINSNITRVVLEPDSR	AANIVIQT(0.004)EPPVPVS(0.992)INS(0.003)NITR
U3KPZ7;Q9P2N5	407;407	RNA-binding protein 27	RBM27	0.939241	11.892	0.00297694	103.35	54.802	S	NSRDQPGTSAVPNLASVGTRLPPPLPQNLLY	DQPGTSAVPNLAS(0.939)VGT(0.061)R
U3KPZ7;Q9P2N5	683;738	RNA-binding protein 27	RBM27	0.999982	47.427	3.53339e-71	276.12	201.66	S	TVHGGIQKMMSKPQTSGAYVLNKVPVKHRLG	MMSKPQTS(1)GAYVLNK
Replicate 3
Entry	Positions within proteins	Protein names	Gene names	Localization prob	Score diff	PEP	Score	Delta score	Amino acid	Sequence window	Probability of O-GlcNAz resdiues
A0A075B6Z8	14		TRAJ25	1	72.3251	0.0252583	72.325	33.507	T	__XEGQGFSFIFGKGTRLLVKP_________	GT(1)RLLVK
A0A0B4J203;Q6UN15	253;253	Pre-mRNA 3'-end-processing factor FIP1	FIP1L1	0.969952	15.206	0.00117499	78.122	47.834	T	QGRTGNSEKETALPSTKAEFTSPPSLFKTGL	ET(0.001)ALPS(0.029)T(0.97)K
A0A0C4DFX4;Q6ZRS2	2239;2416	Helicase SRCAP	SRCAP	0.99894	29.7441	2.77335e-16	190.82	115.23	S	GARAETQGANHTPVISAHQTRSTTTPPRCSP	AETQGANHT(0.001)PVIS(0.999)AHQTR
A3KN83	126	Protein strawberry notch homolog 1	SBNO1	0.987975	19.1659	3.07031e-06	136.34	101.96	T	VTTNRQTITLTKFIQTTASTRPSVSAPTVRN	FIQT(0.988)T(0.012)ASTRPSVSAPTVR
A3KN83	130	Protein strawberry notch homolog 1	SBNO1	0.844682	9.23418	0.00198572	93.839	71.43	T	RQTITLTKFIQTTASTRPSVSAPTVRNAMTS	FIQT(0.001)T(0.041)AS(0.101)T(0.845)RPS(0.013)VSAPTVR
A5YKK6	1051	CCR4-NOT transcription complex subunit 1	CNOT1	0.998615	28.5794	3.25555e-26	183.65	127.93	T	VSTMVTTSTTTTVAKTVTVTRPTGVSFKKDV	T(0.999)VT(0.001)VTRPTGVSFK
A8CG34;Q96HA1	671;694	Nuclear envelope pore membrane protein POM 121C;Nuclear envelope pore membrane protein POM 121	POM121C;POM121	0.977546	19.3988	7.33833e-05	102.16	55.86	S	PPTLQAETATKPQATSAPSPAPKQSFLFGTQ	APPTLQAETATKPQAT(0.011)S(0.978)APS(0.011)PAPK
A8CG34;Q96HA1	670;693	Nuclear envelope pore membrane protein POM 121C;Nuclear envelope pore membrane protein POM 121	POM121C;POM121	0.979915	17.1421	0.000173182	91.076	31.737	T	APPTLQAETATKPQATSAPSPAPKQSFLFGT	APPTLQAETATKPQAT(0.98)S(0.019)APS(0.001)PAPK
H0YHG0;P82979	499;186	SAP domain-containing ribonucleoprotein	SARNP	0.990667	20.2661	3.70374e-103	309.88	235.99	S	DEKLKKRKERFGIVTSSAGTGTTEDTEAKKR	FGIVT(0.009)S(0.991)SAGTGTTEDTEAK
H0YIN7;Q9UQ80	59;81	Proliferation-associated protein 2G4	PA2G4	0.967631	14.992	0.0232193	69.72	44.543	S	KEKEMKKGIAFPTSISVNNCVCHFSPLKSDQ	KGIAFPTS(0.031)IS(0.968)VNNCVCHFS(0.001)PLK
O00151	128	PDZ and LIM domain protein 1	PDLIM1	0.989386	19.6952	1.3257e-06	148.7	78.441	T	VLHIGSAHNRSAMPFTASPASSTTARVITNQ	S(0.011)AMPFT(0.989)ASPASSTTAR
O00268	528	Transcription initiation factor TFIID subunit 4	TAF4	0.999998	61.024	3.49889e-15	185.33	126.64	S	IIARQVTPTTIIKQVSQAQTTVQPSATLQRS	QVS(1)QAQTTVQPSATLQR
O00712	325	Nuclear factor 1 B-type	NFIB	0.997023	28.2599	3.73507e-07	152.94	108.47	S	MSSPTTMKKPEKPLFSSASPQDSSPRLSTFP	KPEKPLFS(0.997)S(0.001)AS(0.001)PQDSSPR
O14974	590	Protein phosphatase 1 regulatory subunit 12A	PPP1R12A	0.923795	11.9138	0.0202695	79.906	39.862	T	TVTSAAGLQKSLLSSTSTTTKITTGSSSAGT	SLLS(0.01)S(0.059)T(0.924)S(0.004)TT(0.002)TK
O15067	321	Phosphoribosylformylglycinamidine synthase	PFAS	0.970051	17.2598	0.00039957	75.005	56.445	S	FTAETHNFPTGVCPFSGATTGTGGRIRDVQC	HVVFTAETHNFPT(0.006)GVCPFS(0.97)GAT(0.018)T(0.005)GTGGR
O43399	121	Tumor protein D54	TPD52L2	0.999625	34.2569	5.90364e-15	174.42	140.45	T	YVKTSEKLGEWNEKVTQSDLYKKTQETLSQA	LGEWNEKVT(1)QSDLYK
O60664	76	Perilipin-3	PLIN3	1	80.0706	0.000484768	127.07	73.123	S	DAAEKGVRTLTAAAVSGAQPILSKLEPQIAS	TLTAAAVS(1)GAQPILSK
O60675	134	Transcription factor MafK	MAFK	0.860888	8.0725	0.00270892	110.12	71.717	T	RTVARGPVAPSKVATTSVITIVKSTELSSTS	VAT(0.134)T(0.861)S(0.005)VITIVK
O75179	1826	Ankyrin repeat domain-containing protein 17	ANKRD17	0.961481	12.5661	2.45601e-06	138.75	86.023	T	SSSANSKIGSSAPTTTAANTSLMGIKMTTVA	IGS(0.008)S(0.008)APT(0.383)T(0.641)T(0.961)AANTSLMGIK
O75179	2001	Ankyrin repeat domain-containing protein 17	ANKRD17	1	125.713	0.000338189	125.71	68.797	T	NGSPSSPSVRRQLFVTVVKTSNATTTTVTTT	RQLFVT(1)VVK
O75376	1040	Nuclear receptor corepressor 1	NCOR1	0.865339	8.08172	0.00473713	82.01	41.058	S	PTTRPTRPPPPLIPSSKTTVASEKPSFIMGG	LPTTRPTRPPPPLIPS(0.135)S(0.865)K
O75376	1487	Nuclear receptor corepressor 1	NCOR1	1	77.7559	9.92051e-51	254.53	188.91	S	SPGIYDDTSARRTPVSYQNTMSRGSPMMNRT	RTPVS(1)YQNTMSR
O75376	1861	Nuclear receptor corepressor 1	NCOR1	0.999998	56.764	7.95627e-06	150.36	95.07	S	AARLEENLRSRSAAVSEQQQLEQKTLEVEKR	SAAVS(1)EQQQLEQK
O75376	51	Nuclear receptor corepressor 1	NCOR1	0.993416	22.1569	0.000540562	107.99	86.972	S	QEFAVPDYRSSHLEVSQASQLLQQQQQQQLR	SSHLEVS(0.993)QAS(0.006)QLLQQQQQQQLR
O95487	315	Protein transport protein Sec24B	SEC24B	0.898417	10.3438	0.000694348	107.09	84.232	S	PVMQNVQPPKSSPVVSTVLSGSSGSSSTRTP	S(0.083)S(0.008)PVVS(0.898)T(0.01)VLSGSSGSSSTR
O95628	316	CCR4-NOT transcription complex subunit 4	CNOT4	0.999534	33.3473	2.16983e-09	154.85	96.126	S	SPPPGLSKSNPVIPISSSNHSARSPFEGAVT	SNPVIPIS(1)SSNHSAR
P02545	612	Prelamin-A/C;Lamin-A/C	LMNA	0.990307	20.173	5.22166e-05	105.17	76.702	S	KASASGSGAQVGGPISSGSSASSVTVTRSYR	ASASGSGAQVGGPIS(0.99)S(0.01)GSSASSVTVTR
P02545	643	Prelamin-A/C;Lamin-A/C	LMNA	1	193.172	5.02622e-55	266.77	231.5	T	SVGGSGGGSFGDNLVTRSYLLGNSSPRTQSP	SVGGSGGGSFGDNLVT(1)R
P04150	42	Glucocorticoid receptor	NR3C1	0.999858	38.4813	3.72674e-54	261.03	206.83	S	MDFYKTLRGGATVKVSASSPSLAVASQSDSK	VS(1)ASSPSLAVASQSDSK
P04792	184	Heat shock protein beta-1	HSPB1	0.999397	32.1962	1.17755e-06	149.33	117.27	T	MPKLATQSNEITIPVTFESRAQLGGPEAAKS	LATQSNEIT(0.001)IPVT(0.999)FESR
P05089	72	Arginase-1	ARG1	1	70.0564	0.0268566	70.056	9.6586	S	DIPNDSPFQIVKNPRSVGKASEQLAGKVAEV	NPRS(1)VGK
P05783	30	Keratin, type I cytoskeletal 18	KRT18	0.960677	18.5033	1.70364e-15	180.19	150.66	S	SLGSVQAPSYGARPVSSAASVYAGAGGSGSR	S(0.008)LGS(0.008)VQAPS(0.008)YGARPVS(0.961)S(0.014)AAS(0.001)VYAGAGGSGSR
P05783	31	Keratin, type I cytoskeletal 18	KRT18	0.999012	30.1014	1.62057e-54	260.58	214.26	S	LGSVQAPSYGARPVSSAASVYAGAGGSGSRI	PVS(0.001)S(0.999)AASVYAGAGGSGSR
P07355;A6NMY6	2;2	Annexin A2;Putative annexin A2-like protein	ANXA2;ANXA2P2	0.894789	9.2966	0.0114615	97.452	52.995	S	______________MSTVHEILCKLSLEGDH	S(0.895)T(0.105)VHEILCK
P08670	25	Vimentin	VIM	0.909617	12.0749	1.28577e-06	148.41	104.1	S	SYRRMFGGPGTASRPSSSRSYVTTSTRTYSL	MFGGPGTAS(0.056)RPS(0.91)S(0.017)S(0.017)R
P08670	34	Vimentin	VIM	0.962833	14.3322	0.00561495	98.133	59.895	S	GTASRPSSSRSYVTTSTRTYSLGSALRPSTS	SYVTT(0.036)S(0.963)T(0.002)R
P08670	49	Vimentin	VIM	0.999691	35.0977	1.02374e-06	152.11	113.5	S	STRTYSLGSALRPSTSRSLYASSPGGVYATR	TYSLGSALRPSTS(1)R
P09012	148	U1 small nuclear ribonucleoprotein A	SNRPA	0.99959	33.8746	0.000642437	57.171	39.565	T	VVGAVQGPVPGMPPMTQAPRIMHHMPGQPPY	KAVQGGGATPVVGAVQGPVPGMPPMT(1)QAPR
P0C7T5	215	Ataxin-1-like	ATXN1L	0.981235	17.6231	3.76602e-05	110.35	89.69	S	KAPSATSPSGQLPHHSSTQPLDLAPGRMPIY	APSATSPSGQLPHHS(0.981)S(0.017)T(0.002)QPLDLAPGR
P0C7T5	23	Ataxin-1-like	ATXN1L	0.993851	22.0851	0.0147914	88.681	66.206	S	SQECLPPKKRDLPVTSEDMGRTTSCSTNHTP	DLPVT(0.006)S(0.994)EDMGR
P0C7T5	40	Ataxin-1-like	ATXN1L	0.975211	16.5892	4.06871e-06	144.08	118.15	S	DMGRTTSCSTNHTPSSDASEWSRGVVVAGQS	TTSCSTNHT(0.003)PS(0.021)S(0.975)DASEWSR
P10109	52	Adrenodoxin, mitochondrial	FDX1	0.857357	9.17013	0.0245366	78.692	24.191	S	LLRNRGPGGSAEASRSLSVSARARSSSEDKI	GPGGSAEAS(0.112)RS(0.857)LS(0.515)VS(0.515)AR
P12270	1676	Nucleoprotein TPR	TPR	0.754081	8.21906	0.00194487	71.08	46.522	S	TSDPPTANIKPTPVVSTPSKVTAAAMAGNKS	GIASTSDPPTANIKPT(0.019)PVVS(0.754)T(0.114)PS(0.114)K
P14859	255	POU domain, class 2, transcription factor 1	POU2F1	0.99996	43.953	9.06413e-11	171.15	128.47	T	QPSITLTSQPATPTRTIAATPIQTLPQSQST	T(1)IAATPIQTLPQSQSTPK
P16144	1485	Integrin beta-4	ITGB4	0.924493	11.2749	0.0081793	96.19	67.119	S	GTHLSPHVPHRVLSTSSTLTRDYNSLTRSEH	VLST(0.069)S(0.924)S(0.006)T(0.001)LTR
P17544	455	Cyclic AMP-dependent transcription factor ATF-7	ATF7	1	88.1012	4.43102e-11	172.21	114.14	S	QHSSATAPSNGLSVRSAAEAVATSVLTQMAS	S(1)AAEAVATSVLTQMASQR
P18583	253	Protein SON	SON	0.967228	15.4241	3.2248e-06	141.71	110.6	T	MTKILDSFAAAPVPTTTLVLKSSEPVVTMSV	ILDSFAAAPVPT(0.028)T(0.967)T(0.005)LVLK
P20020	616	Plasma membrane calcium-transporting ATPase 1	ATP2B1	1	107.788	0.0043094	107.79	14.121	S	KGASEIILKKCFKILSANGEAKVFRPRDRDD	ILS(1)ANGEAK
P22681	601	E3 ubiquitin-protein ligase CBL	CBL	0.99768	26.9899	2.81401e-06	147.58	120.48	S	LGDSWLPRPIPKVPVSAPSSSDPWTGRELTN	VPVS(0.998)APS(0.002)SSDPWTGR
P25685	196	DnaJ homolog subfamily B member 1	DNAJB1	1	113.445	0.00411599	113.44	55.222	S	KKMKISHKRLNPDGKSIRNEDKILTIEVKKG	RLNPDGKS(1)IR
P27540	643	Aryl hydrocarbon receptor nuclear translocator	ARNT	0.999465	32.7279	4.5881e-15	176.48	135.2	T	HSNPTQGATPTWTPTTRSGFSAQQVATQATA	HSNPTQGATPTWTPT(0.001)T(0.999)R
P27816	797	Microtubule-associated protein 4	MAP4	1	72.2357	2.06345e-12	165.58	73.623	S	PEKRASPSKPASAPASRSGSKSTQTVAKTTT	ASPSKPASAPAS(1)R
P31629	2157	Transcription factor HIVEP2	HIVEP2	1	62.4748	0.00396795	62.475	45.981	S	RAPSPRRALYHNPPLSMGQYLQAEPIVLGPP	ALYHNPPLS(1)MGQYLQAEPIVLGPPNLR
P31629	1283	Transcription factor HIVEP2	HIVEP2	0.99987	39.1783	0.00108274	117.52	92.619	S	PAEYAHTKEQTYPCYSGASGLHPKNLLPKFP	EQTYPCYS(1)GASGLHPK
P35558	102	Phosphoenolpyruvate carboxykinase, cytosolic [GTP]	PCK1	0.999749	35.8697	0.0276982	58.672	13.132	T	RIESKTVIVTQEQRDTVPIPKTGLSQLGRWM	DT(1)VPIPKT(0.968)GLS(0.032)QLGR
P35558	108	Phosphoenolpyruvate carboxykinase, cytosolic [GTP]	PCK1	0.968379	14.8595	0.0276982	58.672	13.132	T	VIVTQEQRDTVPIPKTGLSQLGRWMSEEDFE	DT(1)VPIPKT(0.968)GLS(0.032)QLGR
P35658	1354	Nuclear pore complex protein Nup214	NUP214	0.987557	19.8672	5.1586e-39	232.17	161.49	S	VGQADDSTKPTNKASSTSLTSTQPTKTSGVP	AS(0.01)S(0.988)T(0.002)SLTSTQPTK
P35658	1087	Nuclear pore complex protein Nup214	NUP214	0.998212	28.011	2.47469e-06	135.94	103.25	S	TKTVKHGAPSPSHPISAPQAAAAAALRRQMA	HGAPSPS(0.002)HPIS(0.998)APQAAAAAALR
P35658	1202	Nuclear pore complex protein Nup214	NUP214	0.910043	11.376	8.87107e-55	266.77	199.79	S	GDKASGTAKIETAVTSTPSASGQFSKPFSFS	IETAVT(0.066)S(0.91)T(0.024)PSASGQFSK
P35658	1141	Nuclear pore complex protein Nup214	NUP214	0.994213	22.8122	1.47886e-22	193.22	172.86	S	QELKNNPATPSTAMGSSVPYSTAKTPHPVLT	NNPATPSTAMGS(0.994)S(0.005)VPYSTAK
P35658	1146	Nuclear pore complex protein Nup214	NUP214	0.987648	19.029	4.30806e-23	199.05	165.01	S	NPATPSTAMGSSVPYSTAKTPHPVLTPVAAN	NNPATPSTAMGSSVPYS(0.988)T(0.012)AK
P35658	1052	Nuclear pore complex protein Nup214	NUP214	0.773302	7.17068	7.85329e-11	169.6	169.6	S	KSHLVHGSSPGVMGTSVATSASKIIPQGADS	SHLVHGS(0.03)S(0.008)PGVMGT(0.148)S(0.773)VAT(0.03)S(0.007)AS(0.003)K
P35658	1056	Nuclear pore complex protein Nup214	NUP214	0.874542	8.97212	3.14066e-23	196.01	144.37	S	VHGSSPGVMGTSVATSASKIIPQGADSTMLA	SHLVHGSSPGVMGTSVAT(0.111)S(0.875)AS(0.015)K
P35658	1058	Nuclear pore complex protein Nup214	NUP214	0.920714	11.8109	3.3781e-43	243.37	213.13	S	GSSPGVMGTSVATSASKIIPQGADSTMLATK	SHLVHGSSPGVMGTS(0.001)VAT(0.017)S(0.061)AS(0.921)K
P35658	503	Nuclear pore complex protein Nup214	NUP214	0.999343	32.2575	4.93586e-23	205.18	166.57	S	SLKSSATVTGEPPSYSSGSDSSKAAPGPGPS	SSATVTGEPPS(0.001)YS(0.999)SGSDSSK
P35658	1203	Nuclear pore complex protein Nup214	NUP214	0.919495	8.00858	0.00148833	105.46	68.29	T	DKASGTAKIETAVTSTPSASGQFSKPFSFSP	IET(0.004)AVT(0.534)S(0.534)T(0.919)PS(0.008)ASGQFSK
P35658	1137	Nuclear pore complex protein Nup214	NUP214	0.910163	11.1011	0.00161929	89.013	61.293	T	VVNVQELKNNPATPSTAMGSSVPYSTAKTPH	NNPAT(0.006)PS(0.071)T(0.91)AMGS(0.006)S(0.006)VPYS(0.927)T(0.073)AK
P35658	1051	Nuclear pore complex protein Nup214	NUP214	0.766168	7.33623	0.00692837	62.064	30.222	T	AKSHLVHGSSPGVMGTSVATSASKIIPQGAD	SHLVHGSS(0.001)PGVMGT(0.766)S(0.358)VAT(0.292)S(0.292)AS(0.292)K
P48382	439	DNA-binding protein RFX5	RFX5	0.999999	58.918	1.02335e-09	162.64	121.65	S	GPHDKGVKRTAEVPVSEASGQAPPAKAAKQD	TAEVPVS(1)EASGQAPPAK
P49321	678	Nuclear autoantigenic sperm protein	NASP	0.794346	8.92735	4.65508e-06	132.65	103.92	S	GNVAELALKATLVESSTSGFTPGGGGSSVSM	AT(0.002)LVES(0.102)S(0.794)T(0.102)SGFTPGGGGSSVSMIASR
P49366	28	Deoxyhypusine synthase	DHPS	0.837438	7.39271	0.0243315	55.206	19.548	S	ALAAVLKHSSTLPPESTQVRGYDFNRGVNYR	HS(0.002)S(0.002)T(0.007)LPPES(0.837)T(0.153)QVRGYDFNR
P49790	908	Nuclear pore complex protein Nup153	NUP153	0.999432	32.4546	1.6624e-85	298.42	215.83	S	SSSNSAASSSFKFGVSSSSSGPSQTLTSTGN	FGVS(0.999)S(0.001)SSSGPSQTLTSTGNFK
P49790	920	Nuclear pore complex protein Nup153	NUP153	0.838085	7.88303	0.00455937	72.681	50.368	S	FGVSSSSSGPSQTLTSTGNFKFGDQGGFKIG	FGVSSSSSGPSQT(0.001)LT(0.024)S(0.838)T(0.136)GNFK
P49790	937	Nuclear pore complex protein Nup153	NUP153	0.900618	9.57566	3.51252e-23	209.23	168.07	S	GNFKFGDQGGFKIGVSSDSGSINPMSEGFKF	IGVS(0.901)S(0.099)DSGSINPMSEGFK
P49790	938	Nuclear pore complex protein Nup153	NUP153	0.867831	8.19278	3.51252e-23	209.23	168.07	S	NFKFGDQGGFKIGVSSDSGSINPMSEGFKFS	IGVS(0.132)S(0.868)DS(0.001)GSINPMSEGFK
P49790	1113	Nuclear pore complex protein Nup153	NUP153	0.999664	35.0536	5.37527e-40	244.73	174.47	S	FVLGRTEEKQQEPVTSTSLVFGKKADNEEPK	QQEPVTS(1)TSLVFGK
P49790	632	Nuclear pore complex protein Nup153	NUP153	0.991828	21.2056	3.1061e-07	152.64	119.33	T	FASPKIDSVAAQPTATSPVVYTRPAISSFSS	IDSVAAQPT(0.001)AT(0.992)S(0.008)PVVYTR
P49790	1156	Nuclear pore complex protein Nup153	NUP153	0.782822	7.55083	0.000652628	110.15	70.641	T	TKDENSSKSTFSFSMTKPSEKESEQPAKATF	S(0.026)T(0.026)FS(0.026)FS(0.138)MT(0.783)KPS(0.001)EKESEQPAK
P49792;Q7Z3J3;A6NKT7;Q99666;O14715	1894;919;919;918;918	E3 SUMO-protein ligase RanBP2;RanBP2-like and GRIP domain-containing protein 4;RanBP2-like and GRIP domain-containing protein 3;RANBP2-like and GRIP domain-containing protein 5/6;RANBP2-like and GRIP domain-containing protein 8	RANBP2;RGPD4;RGPD3;RGPD5;RGPD8	0.999998	57.0296	1.50984e-05	137.93	96.552	S	NTEFKSTKEGFSIPVSADGFKFGISEPGNQE	EGFSIPVS(1)ADGFK
P50402	49	Emerin	EMD	0.868658	9.18755	5.51256e-07	151.38	121.57	S	YEKKIFEYETQRRRLSPPSSSAASSYSFSDL	LS(0.869)PPS(0.013)S(0.105)S(0.013)AASSYSFSDLNSTR
P51610	518	Host cell factor 1;HCF N-terminal chain 1;HCF N-terminal chain 2;HCF N-terminal chain 3;HCF N-terminal chain 4;HCF N-terminal chain 5;HCF N-terminal chain 6;HCF C-terminal chain 1;HCF C-terminal chain 2;HCF C-terminal chain 3;HCF C-terminal chain 4;HCF C-terminal chain 5;HCF C-terminal chain 6	HCFC1	0.995601	23.547	9.77602e-06	149.57	110.79	S	MRPASQAGKAPVTVTSLPAGVRMVVPTQSAQ	APVTVT(0.004)S(0.996)LPAGVR
P51610	1238	Host cell factor 1;HCF N-terminal chain 1;HCF N-terminal chain 2;HCF N-terminal chain 3;HCF N-terminal chain 4;HCF N-terminal chain 5;HCF N-terminal chain 6;HCF C-terminal chain 1;HCF C-terminal chain 2;HCF C-terminal chain 3;HCF C-terminal chain 4;HCF C-terminal chain 5;HCF C-terminal chain 6	HCFC1	1	98.9989	4.77562e-20	194.48	161.28	S	PSIKDLPAGRHSHAVSTAAMTRSSVGAGEPR	HSHAVS(1)T(1)AAMTR
P51610	562	Host cell factor 1;HCF N-terminal chain 1;HCF N-terminal chain 2;HCF N-terminal chain 3;HCF N-terminal chain 4;HCF N-terminal chain 5;HCF N-terminal chain 6;HCF C-terminal chain 1;HCF C-terminal chain 2;HCF C-terminal chain 3;HCF C-terminal chain 4;HCF C-terminal chain 5;HCF C-terminal chain 6	HCFC1	0.99802	30.8313	0.0182968	58.164	39.051	S	AALAAAAAATQKIPPSSAPTVLSVPAGTTIV	IPPS(0.998)S(0.97)APT(0.018)VLS(0.013)VPAGTTIVK
P51610	563	Host cell factor 1;HCF N-terminal chain 1;HCF N-terminal chain 2;HCF N-terminal chain 3;HCF N-terminal chain 4;HCF N-terminal chain 5;HCF N-terminal chain 6;HCF C-terminal chain 1;HCF C-terminal chain 2;HCF C-terminal chain 3;HCF C-terminal chain 4;HCF C-terminal chain 5;HCF C-terminal chain 6	HCFC1	0.970219	17.5617	0.0182968	58.164	39.051	S	ALAAAAAATQKIPPSSAPTVLSVPAGTTIVK	IPPS(0.998)S(0.97)APT(0.018)VLS(0.013)VPAGTTIVK
P51610	1150	Host cell factor 1;HCF N-terminal chain 1;HCF N-terminal chain 2;HCF N-terminal chain 3;HCF N-terminal chain 4;HCF N-terminal chain 5;HCF N-terminal chain 6;HCF C-terminal chain 1;HCF C-terminal chain 2;HCF C-terminal chain 3;HCF C-terminal chain 4;HCF C-terminal chain 5;HCF C-terminal chain 6	HCFC1	0.999875	39.0347	1.31056e-06	146.77	38.422	S	ARRACAAGTPAVIRISVATGALEAAQGSKSQ	IS(1)VATGALEAAQGSK
P51610	794	Host cell factor 1;HCF N-terminal chain 1;HCF N-terminal chain 2;HCF N-terminal chain 3;HCF N-terminal chain 4;HCF N-terminal chain 5;HCF N-terminal chain 6;HCF C-terminal chain 1;HCF C-terminal chain 2;HCF C-terminal chain 3;HCF C-terminal chain 4;HCF C-terminal chain 5;HCF C-terminal chain 6	HCFC1	0.751077	6.49749	0.000182199	121.26	95.653	S	TQAGATGVTSSPGIKSPITIITTKVMTSGTG	S(0.751)PIT(0.04)IIT(0.168)T(0.04)KVMTSGTGAPAK
P51610	685	Host cell factor 1;HCF N-terminal chain 1;HCF N-terminal chain 2;HCF N-terminal chain 3;HCF N-terminal chain 4;HCF N-terminal chain 5;HCF N-terminal chain 6;HCF C-terminal chain 1;HCF C-terminal chain 2;HCF C-terminal chain 3;HCF C-terminal chain 4;HCF C-terminal chain 5;HCF C-terminal chain 6	HCFC1	1	63.0804	0.00556397	85.862	34.417	S	VPGGSALISNLGKVMSVVQTKPVQTSAVTGQ	VMS(1)VVQTK
P51610	515	Host cell factor 1;HCF N-terminal chain 1;HCF N-terminal chain 2;HCF N-terminal chain 3;HCF N-terminal chain 4;HCF N-terminal chain 5;HCF N-terminal chain 6;HCF C-terminal chain 1;HCF C-terminal chain 2;HCF C-terminal chain 3;HCF C-terminal chain 4;HCF C-terminal chain 5;HCF C-terminal chain 6	HCFC1	0.991599	20.7808	0.0158762	80.688	53.258	T	LVTMRPASQAGKAPVTVTSLPAGVRMVVPTQ	APVT(0.992)VT(0.008)SLPAGVR
P51610	1239	Host cell factor 1;HCF N-terminal chain 1;HCF N-terminal chain 2;HCF N-terminal chain 3;HCF N-terminal chain 4;HCF N-terminal chain 5;HCF N-terminal chain 6;HCF C-terminal chain 1;HCF C-terminal chain 2;HCF C-terminal chain 3;HCF C-terminal chain 4;HCF C-terminal chain 5;HCF C-terminal chain 6	HCFC1	1	108.293	4.77562e-20	194.48	161.28	T	SIKDLPAGRHSHAVSTAAMTRSSVGAGEPRM	HSHAVS(1)T(1)AAMTR
P51610	801	Host cell factor 1;HCF N-terminal chain 1;HCF N-terminal chain 2;HCF N-terminal chain 3;HCF N-terminal chain 4;HCF N-terminal chain 5;HCF N-terminal chain 6;HCF C-terminal chain 1;HCF C-terminal chain 2;HCF C-terminal chain 3;HCF C-terminal chain 4;HCF C-terminal chain 5;HCF C-terminal chain 6	HCFC1	0.994626	22.6736	0.000182199	122.69	66.144	T	VTSSPGIKSPITIITTKVMTSGTGAPAKIIT	SPITIIT(0.005)T(0.995)K
P51610	808	Host cell factor 1;HCF N-terminal chain 1;HCF N-terminal chain 2;HCF N-terminal chain 3;HCF N-terminal chain 4;HCF N-terminal chain 5;HCF N-terminal chain 6;HCF C-terminal chain 1;HCF C-terminal chain 2;HCF C-terminal chain 3;HCF C-terminal chain 4;HCF C-terminal chain 5;HCF C-terminal chain 6	HCFC1	0.929725	11.5534	0.00348999	107.29	65.606	T	KSPITIITTKVMTSGTGAPAKIITAVPKIAT	VMT(0.005)S(0.065)GT(0.93)GAPAK
P51610	625	Host cell factor 1;HCF N-terminal chain 1;HCF N-terminal chain 2;HCF N-terminal chain 3;HCF N-terminal chain 4;HCF N-terminal chain 5;HCF N-terminal chain 6;HCF C-terminal chain 1;HCF C-terminal chain 2;HCF C-terminal chain 3;HCF C-terminal chain 4;HCF C-terminal chain 5;HCF C-terminal chain 6	HCFC1	0.951627	16.9992	2.32174e-05	112.24	99.061	T	LKTAAAQVGTSVSSATNTSTRPIITVHKSGT	TAAAQVGTS(0.003)VS(0.001)S(0.003)AT(0.952)NT(0.019)S(0.019)T(0.003)RPIITVHK
P51610	779	Host cell factor 1;HCF N-terminal chain 1;HCF N-terminal chain 2;HCF N-terminal chain 3;HCF N-terminal chain 4;HCF N-terminal chain 5;HCF N-terminal chain 6;HCF C-terminal chain 1;HCF C-terminal chain 2;HCF C-terminal chain 3;HCF C-terminal chain 4;HCF C-terminal chain 5;HCF C-terminal chain 6	HCFC1	0.928232	12.8775	0.00019511	93.583	61.862	T	GTTTIIKTIPMSAIITQAGATGVTSSPGIKS	T(0.018)IPMS(0.048)AIIT(0.928)QAGAT(0.006)GVTSSPGIK
P51610	784	Host cell factor 1;HCF N-terminal chain 1;HCF N-terminal chain 2;HCF N-terminal chain 3;HCF N-terminal chain 4;HCF N-terminal chain 5;HCF N-terminal chain 6;HCF C-terminal chain 1;HCF C-terminal chain 2;HCF C-terminal chain 3;HCF C-terminal chain 4;HCF C-terminal chain 5;HCF C-terminal chain 6	HCFC1	0.927908	11.0969	7.72718e-06	132.86	110.31	T	IKTIPMSAIITQAGATGVTSSPGIKSPITII	TIPMSAIIT(0.072)QAGAT(0.928)GVTSSPGIK
P51610	579	Host cell factor 1;HCF N-terminal chain 1;HCF N-terminal chain 2;HCF N-terminal chain 3;HCF N-terminal chain 4;HCF N-terminal chain 5;HCF N-terminal chain 6;HCF C-terminal chain 1;HCF C-terminal chain 2;HCF C-terminal chain 3;HCF C-terminal chain 4;HCF C-terminal chain 5;HCF C-terminal chain 6	HCFC1	1	68.9088	2.50783e-15	179.65	134.99	T	APTVLSVPAGTTIVKTMAVTPGTTTLPATVK	T(1)MAVTPGTTTLPATVK
P51610	588	Host cell factor 1;HCF N-terminal chain 1;HCF N-terminal chain 2;HCF N-terminal chain 3;HCF N-terminal chain 4;HCF N-terminal chain 5;HCF N-terminal chain 6;HCF C-terminal chain 1;HCF C-terminal chain 2;HCF C-terminal chain 3;HCF C-terminal chain 4;HCF C-terminal chain 5;HCF C-terminal chain 6	HCFC1	0.830388	7.24389	0.0151089	71.781	33.378	T	GTTIVKTMAVTPGTTTLPATVKVASSPVMVS	TMAVTPGT(0.007)T(0.157)T(0.83)LPAT(0.006)VK
P51610	480	Host cell factor 1;HCF N-terminal chain 1;HCF N-terminal chain 2;HCF N-terminal chain 3;HCF N-terminal chain 4;HCF N-terminal chain 5;HCF N-terminal chain 6;HCF C-terminal chain 1;HCF C-terminal chain 2;HCF C-terminal chain 3;HCF C-terminal chain 4;HCF C-terminal chain 5;HCF C-terminal chain 6	HCFC1	1	80.2387	0.023223	80.239	37.901	T	PTVPGSSISVPTAARTQGVPAVLKVTGPQAT	T(1)QGVPAVLK
P51610	490	Host cell factor 1;HCF N-terminal chain 1;HCF N-terminal chain 2;HCF N-terminal chain 3;HCF N-terminal chain 4;HCF N-terminal chain 5;HCF N-terminal chain 6;HCF C-terminal chain 1;HCF C-terminal chain 2;HCF C-terminal chain 3;HCF C-terminal chain 4;HCF C-terminal chain 5;HCF C-terminal chain 6	HCFC1	1	75.5382	3.93807e-15	182.16	129.08	T	PTAARTQGVPAVLKVTGPQATTGTPLVTMRP	VT(1)GPQATTGTPLVTMR
P52594	367	Arf-GAP domain and FG repeat-containing protein 1	AGFG1	0.999199	33.9816	8.67892e-10	161.48	130.99	S	TGKAPVGSVVSVPSQSSASSDKYAALAELDS	APVGSVVSVPSQS(0.999)SASSDK
P52948	1064	Nuclear pore complex protein Nup98-Nup96;Nuclear pore complex protein Nup98;Nuclear pore complex protein Nup96	NUP98	0.998518	28.2879	2.28352e-06	148.89	119.62	S	LQSKFTSGAFLSPSVSVQECRTPRAASLMNI	FTSGAFLSPS(0.001)VS(0.999)VQECR
P54253	23	Ataxin-1	ATXN1	0.99723	25.5635	0.0251725	74.165	17.533	S	SNECLPPKKREIPATSRSSEEKAPTLPSDNH	EIPAT(0.003)S(0.997)R
P54284	138	Voltage-dependent L-type calcium channel subunit beta-3	CACNB3	0.999994	52.0069	0.0265221	74.853	37.415	S	RLESIRLKQEQKARRSGNPSSLSDIGNRRSP	S(1)GNPS(0.971)S(0.994)LS(0.035)DIGNRR
P54284	142	Voltage-dependent L-type calcium channel subunit beta-3	CACNB3	0.970683	15.1737	0.0265221	74.853	37.415	S	IRLKQEQKARRSGNPSSLSDIGNRRSPPPSL	S(1)GNPS(0.971)S(0.994)LS(0.035)DIGNRR
P54284	143	Voltage-dependent L-type calcium channel subunit beta-3	CACNB3	0.994258	22.2542	0.0265221	74.853	37.415	S	RLKQEQKARRSGNPSSLSDIGNRRSPPPSLA	S(1)GNPS(0.971)S(0.994)LS(0.035)DIGNRR
P55265	396	Double-stranded RNA-specific adenosine deaminase	ADAR	0.802881	9.12523	0.000308283	78.069	47.485	T	PETKRNAEFLTCNIPTSNASNNMVTTEKVEN	RNAEFLT(0.098)CNIPT(0.803)S(0.098)NAS(0.001)NNMVTTEK
P78337	188	Pituitary homeobox 1	PITX1	0.999999	62.4915	0.0188702	86.014	38.302	S	DVYAAGYSYNNWAAKSLAPAPLSTKSFTFFN	S(1)LAPAPLSTK
Q01082	2324	Spectrin beta chain, non-erythrocytic 1	SPTBN1	0.999953	43.2567	2.14077e-53	249.69	210.88	S	DKHEVSASTQSTPASSRAQTLPTSVVTITSE	HEVSASTQSTPASS(1)R
Q01664	13	Transcription factor AP-4	TFAP4	0.999855	38.3748	0.0209639	52.03	14.385	S	___MEYFMVPTQKVPSLQHFRKTEKEVIGGL	EYFMVPTQKVPS(1)LQHFR
Q02818	42	Nucleobindin-1	NUCB1	0.975231	16.6861	0.000223429	105.96	90.692	T	VPLERGAPNKEETPATESPDTGLYYHRYLQE	GAPNKEET(0.004)PAT(0.975)ES(0.021)PDTGLYYHR
Q04637	61	Eukaryotic translation initiation factor 4 gamma 1	EIF4G1	0.999555	33.5182	0.0130787	103.55	58.289	S	QPRQHFYPSRAQPPSSAASRVQSAAPARPGP	AQPPSS(1)AASR
Q04726	332	Transducin-like enhancer protein 3	TLE3	0.926472	11.4982	0.0043819	97.456	74.923	S	SNTPTPRNDAPTPGTSTTPGLRSMPGKPPGM	NDAPT(0.002)PGT(0.005)S(0.926)T(0.066)TPGLR
Q07912	818	Activated CDC42 kinase 1	TNK2	0.921923	10.8307	0.0219942	71.349	25.031	T	LPPRLSSSPGKTMPTTQSFASDPKYATPQVI	T(0.001)MPT(0.076)T(0.922)QS(0.001)FASDPK
Q09666	230	Neuroblast differentiation-associated protein AHNAK	AHNAK	1	66.3131	2.7197e-97	289.67	237.49	S	ASPTGSAVDIRAGAISASGPELQGAGHSKLQ	AGAIS(1)ASGPELQGAGHSK
Q09666	5603	Neuroblast differentiation-associated protein AHNAK	AHNAK	0.996227	24.22	1.37122e-07	152.66	152.66	S	LSVKGSGGEWKGPQVSSALNLDTSKFAGGLH	GSGGEWKGPQVS(0.996)S(0.004)ALNLDTSK
Q12830	2233	Nucleosome-remodeling factor subunit BPTF	BPTF	0.974819	18.2196	0.00516506	78.674	46.337	S	VMTQIIRGQPVSTAVSAPNTVSSTPGQKSLT	GQPVS(0.005)T(0.005)AVS(0.975)APNT(0.015)VSSTPGQK
Q12882	260	Dihydropyrimidine dehydrogenase [NADP(+)]	DPYD	0.999994	51.7265	0.0135163	77.068	38.455	S	IELMKDLGVKIICGKSLSVNEMTLSTLKEKG	S(1)LSVNEMT(0.544)LS(0.228)T(0.228)LKEK
Q13367	876	AP-3 complex subunit beta-2	AP3B2	0.999992	51.0542	0.00994743	87.083	12.163	T	ELLHRVAGEGLAVDYTFSRQPFSGDPHMVSV	VAGEGLAVDYT(1)FSR
Q13492	453	Phosphatidylinositol-binding clathrin assembly protein	PICALM	0.777939	6.21672	0.00414838	92.19	57.153	S	PFLTKSSGDVHLSISSDVSTFTTRTPTHEMF	SSGDVHLS(0.186)IS(0.025)S(0.778)DVS(0.011)TFTTR
Q13573	114	SNW domain-containing protein 1	SNW1	1	70.0564	0.0268566	70.056	20.341	S	DAIARQGQSKDKVIYSKYTDLVPKEVMNADD	DKVIYS(1)K
Q13620	152	Cullin-4B	CUL4B	0.883392	9.25965	0.000491931	86.08	59.298	S	ESSSSSSSSSPTAATSQQQQLKNKSILISSV	MAEESSSSSSSSS(0.006)PT(0.006)AAT(0.105)S(0.883)QQQQLK
Q14126	1056	Desmoglein-2	DSG2	0.874777	8.46155	0.000153451	103.13	60.325	T	GQNVTVTERVLAPASTLQSSYQIPTENSMTA	VLAPAS(0.125)T(0.875)LQS(0.001)SYQIPTENSMTAR
Q14157	325	Ubiquitin-associated protein 2-like	UBAP2L	0.998286	27.736	2.14028e-12	170.95	142.32	S	LAQPLVFSNSKQTAISQPASGNTFSHHSMVS	QT(0.002)AIS(0.998)QPASGNTFSHHSMVSMLGK
Q14157	445	Ubiquitin-associated protein 2-like	UBAP2L	0.974698	15.991	0.000442604	118.71	95.875	S	MMEVFLQEKSPAVATSTAAPPPPSSPLPSKS	SPAVAT(0.001)S(0.975)T(0.025)AAPPPPSSPLPSK
Q14247	331	Src substrate cortactin	CTTN	0.982604	17.586	3.25614e-10	169.65	122.1	S	RMDKNASTFEDVTQVSSAYQKTVPVEAVTSK	NASTFEDVT(0.017)QVS(0.983)SAYQK
Q14247	345	Src substrate cortactin	CTTN	0.96425	14.3092	0.0180511	86.794	41.537	S	VSSAYQKTVPVEAVTSKTSNIRANFENLAKE	TVPVEAVT(0.036)S(0.964)K
Q14684	731	Ribosomal RNA processing protein 1 homolog B	RRP1B	0.995366	23.9013	1.10737e-20	204.56	141.38	S	DPEQKPLHGVLKTPTSSPASSPLVAKKPLTT	TPT(0.004)S(0.995)SPASSPLVAK
Q14686	1641	Nuclear receptor coactivator 6	NCOA6	1	115.234	2.14694e-83	295.04	233.26	S	STVVTMPNAGSKVMVSEGQSAAQSNARPQFI	VMVS(1)EGQSAAQSNAR
Q14814	258	Myocyte-specific enhancer factor 2D	MEF2D	0.999804	37.0691	5.19503e-22	199.33	149.85	S	LNKVIPAKSPPPPTHSTQLGAPSRKPDLRVI	SPPPPTHS(1)TQLGAPSR
Q15032	377	R3H domain-containing protein 1	R3HDM1	1	104.2	0.00212915	104.2	27.869	T	STDSDSSLRNLKPAVTKASSFSGISVLTRGD	NLKPAVT(1)K
Q15125	2	3-beta-hydroxysteroid-Delta(8),Delta(7)-isomerase	EBP	0.987416	18.9469	3.29e-22	197.06	145.03	T	______________MTTNAGPLHPYWPQHLR	T(0.987)T(0.013)NAGPLHPYWPQHLR
Q15434	288	RNA-binding motif, single-stranded-interacting protein 2	RBMS2	0.950498	14.3233	0.000940198	112.5	59.957	S	MLAQSALSPYLSSPVSSYQRVTQTSPLQVPN	MLAQSALSPYLS(0.002)S(0.013)PVS(0.95)S(0.035)YQR
Q15646	69	2'-5'-oligoadenylate synthase-like protein	OASL	1	53.2519	0.0226158	53.252	30.029	S	GLDQDVRVLKVVKVGSFGNGTVLRSTREVEL	VLKVVKVGS(1)FGNGT(1)VLR
Q15646	74	2'-5'-oligoadenylate synthase-like protein	OASL	1	53.2519	0.0226158	53.252	30.029	T	VRVLKVVKVGSFGNGTVLRSTREVELVAFLS	VLKVVKVGS(1)FGNGT(1)VLR
Q15652	1457	Probable JmjC domain-containing histone demethylation protein 2C	JMJD1C	0.998127	30.335	0.0158762	80.688	10.125	T	VAQKQECKVSTTAPVTLASSKTGSVVQPSSG	VSTTAPVT(0.998)LAS(0.001)S(0.001)K
Q15723	400	ETS-related transcription factor Elf-2	ELF2	0.989629	19.7967	0.00784317	90.827	47.545	S	PRTVRVAMQVPVVMTSLGQKISTVAVQSVNA	VAMQVPVVMT(0.01)S(0.99)LGQK
Q15750	395	TGF-beta-activated kinase 1 and MAP3K7-binding protein 1	TAB1	0.999888	39.5239	8.32917e-31	221.68	156.05	S	APAAGGRVYPVSVPYSSAQSTSKTSVTLSLV	VYPVSVPYS(1)SAQSTSK
Q15911	353	Zinc finger homeobox protein 3	ZFHX3	0.94183	12.0928	0.000356	114.53	76.072	S	SFLEPKNKNFQHPLVSTANLIGPGHSFYGKF	NFQHPLVS(0.942)T(0.058)ANLIGPGHSFYGK
Q15942	246	Zyxin	ZYX	0.999651	34.5732	8.1219e-16	180.76	139.95	S	KPQVQLHVQSQTQPVSLANTQPRGPPASSPA	PQVQLHVQSQTQPVS(1)LANTQPR
Q15942	13	Zyxin	ZYX	0.81655	6.52321	8.54612e-07	152.59	122.35	S	___MAAPRPSPAISVSVSAPAFYAPQKKFGP	PSPAIS(0.002)VS(0.817)VS(0.182)APAFYAPQKK
Q15942	169	Zyxin	ZYX	0.997609	26.203	3.25253e-06	146.81	146.81	S	LLDDMTKNDPFKARVSSGYVPPPVATPFSSK	VS(0.998)S(0.002)GYVPPPVATPFSSK
Q16186	221	Proteasomal ubiquitin receptor ADRM1	ADRM1	0.999934	43.5757	3.64768e-84	301.75	234.37	T	SSSSRSQSAAVTPSSTTSSTRATPAPSAPAA	SQSAAVTPSST(1)TSSTR
Q2KHR3	600	Glutamine and serine-rich protein 1	QSER1	1	97.9487	1.92458e-11	172.56	114.77	S	LSDGEINAQESTYKVSKADDRYSQSVIRSNS	LSDGEINAQESTYKVS(1)K
Q53ET0	504	CREB-regulated transcription coactivator 2	CRTC2	0.990504	20.936	0.000558375	87.323	54.699	S	SSPSLVLPTQPHTPKSLQQPGLPSQSCSVQS	S(0.991)LQQPGLPSQS(0.001)CS(0.008)VQSSGGQPPGR
Q5HYC2	1765	Uncharacterized protein KIAA2026	KIAA2026	0.999841	38	0.00201904	113.44	69.943	S	TPATTSPKIINTVPHSAAVPGATRSVSISKR	IINTVPHS(1)AAVPGATR
Q5JSZ5	1801	Protein PRRC2B	PRRC2B	0.988545	19.3639	5.4738e-05	132.84	93.052	S	FGVSPKDSDFSLPPGSASGPTGSPVVKLQDA	DSDFSLPPGS(0.989)AS(0.011)GPTGSPVVK
Q5JSZ5	1982	Protein PRRC2B	PRRC2B	0.999992	51.3258	7.38231e-06	136.17	90.56	S	LQAQAQLGLRGGLPVSQSQEIFSSLQPFRSQ	GGLPVS(1)QSQEIFSSLQPFR
Q5T0B9	113	Zinc finger protein 362	ZNF362	0.990967	23.3092	6.11911e-06	140.83	90.482	S	AVPQPDVALHARPATSTVTGLGLSTRTPSVS	PAT(0.004)S(0.991)T(0.005)VTGLGLSTR
Q5T5U3	474	Rho GTPase-activating protein 21	ARHGAP21	0.997981	26.939	3.33106e-54	252.16	204.54	S	QERLEDSVLMKYCPRSASQGALTSPSVSFSN	S(0.998)AS(0.002)QGALTSPSVSFSNHR
Q5T6F2	1004	Ubiquitin-associated protein 2	UBAP2	0.898784	9.54971	0.000133661	123.02	123.02	S	QAPNKSAGSGPGKGVSVSSSTTGLPDMTGSV	GVS(0.899)VS(0.1)S(0.001)STTGLPDMTGSVYNK
Q5T6F2	1006	Ubiquitin-associated protein 2	UBAP2	0.923797	10.97	5.4079e-55	252.05	252.05	S	PNKSAGSGPGKGVSVSSSTTGLPDMTGSVYN	GVS(0.074)VS(0.924)S(0.002)STTGLPDMTGSVYNK
Q5T6F2	494	Ubiquitin-associated protein 2	UBAP2	0.967691	14.7749	0.00288032	81.884	65.378	S	KLLQLPSTTIENISVSVHQPQPKHIKLAKRR	LLQLPSTTIENIS(0.032)VS(0.968)VHQPQPK
Q5T6F2	1104	Ubiquitin-associated protein 2	UBAP2	1	65.5925	0.00035395	121.13	94.384	S	SGSGQRSQPSSLQPKSQASKPAYGNSPYWTN	S(1)QASKPAYGNSPYWTN
Q5T6F2	1009	Ubiquitin-associated protein 2	UBAP2	0.832135	7.69868	6.33891e-05	128.44	98.503	T	SAGSGPGKGVSVSSSTTGLPDMTGSVYNKTQ	GVSVSS(0.001)S(0.141)T(0.832)T(0.025)GLPDMTGSVYNK
Q5T8P6	691	RNA-binding protein 26	RBM26	0.98452	22.1923	0.000366892	128.81	74.468	S	VSKPSVSATEKVLSTSTGLTKTVYNPAALKA	VLS(0.004)T(0.006)S(0.985)T(0.006)GLTK
Q5VT52	597	Regulation of nuclear pre-mRNA domain-containing protein 2	RPRD2	0.906041	9.94405	7.40521e-23	202.18	154.56	S	AQPFIPKSFNYSPNSSTSEVSSTSASKASIG	SFNYS(0.001)PNS(0.092)S(0.906)T(0.001)SEVSSTSASK
Q5VT52	501	Regulation of nuclear pre-mRNA domain-containing protein 2	RPRD2	0.976741	19.2547	1.42854e-15	181.51	151.77	T	PSNLTSGLKTPAPATTTSHNPLANILSKVEI	TPAPATT(0.977)T(0.012)S(0.012)HNPLANILSK
Q5VZK9	1067	Leucine-rich repeat-containing protein 16A	LRRC16A	1	103.43	0.00700807	103.43	41.738	S	LNEGGDEKKKRDSRKSSGFLNLIKSRSKSER	KS(1)S(1)GFLNLIK
Q5VZK9	1068	Leucine-rich repeat-containing protein 16A	LRRC16A	1	103.43	0.00700807	103.43	41.738	S	NEGGDEKKKRDSRKSSGFLNLIKSRSKSERP	KS(1)S(1)GFLNLIK
Q68EM7	820	Rho GTPase-activating protein 17	ARHGAP17	0.785843	7.16394	0.000264014	62.617	38.424	S	NRPSVPPPPQPPGVHSAGDSSLTNTAPTASK	NRPS(0.031)VPPPPQPPGVHS(0.786)AGDS(0.151)S(0.031)LTNTAPTASK
Q6AI12	214	Ankyrin repeat domain-containing protein 40	ANKRD40	0.959283	13.7313	0.0270859	55.291	8.0698	S	TPESTKPGPVCQPPVSQSRSLFSSVPSKPPM	TPESTKPGPVCQPPVS(0.959)QS(0.041)R
Q6AI39	582	GLTSCR1-like protein	GLTSCR1L	0.99998	46.9937	2.49206e-05	148.98	104.78	S	TGDQLTQPNRTPVPVSVSHRLPVSSSKSTST	TPVPVS(1)VSHR
Q6MZP7	238	Protein lin-54 homolog	LIN54	0.993204	22.616	0.000751603	121.9	37.081	S	QLKTVQIAKKPRTPTSGPVITKLIFAKPINS	T(0.001)PT(0.005)S(0.993)GPVITK
Q6MZP7	109	Protein lin-54 homolog	LIN54	0.857884	7.93684	0.000514742	119.04	55.556	T	AFPSGLQKLGAQTPVTISANQIILNKVSQTS	LGAQT(0.138)PVT(0.858)IS(0.004)ANQIILNK
Q6MZP7	344	Protein lin-54 homolog	LIN54	0.999114	30.5197	0.00219624	89.859	50.2	T	GGVSTSQFKTIIPLATAPNVQQIQVPGSKFH	T(0.001)IIPLAT(0.999)APNVQQIQVPGSK
Q6P4R8	1175	Nuclear factor related to kappa-B-binding protein	NFRKB	0.999904	40.2341	3.21238e-22	203.85	133.99	S	PTVRQVPVSTTVVSTSQAGKLPTRITVPLSV	QVPVSTTVVSTS(1)QAGK
Q6P4R8	1273	Nuclear factor related to kappa-B-binding protein	NFRKB	0.999998	57.8706	2.30528e-06	144.08	101.3	T	QVRIQTVPASHLQQGTASGSSKAVSTVVVTT	IQTVPASHLQQGT(1)ASGSSK
Q6P4R8	1151	Nuclear factor related to kappa-B-binding protein	NFRKB	0.887363	9.46528	2.82238e-07	144.51	119.03	T	AAVSKTVAVASGAASTPISISTGAPTVRQVP	TVAVASGAAS(0.1)T(0.887)PIS(0.012)ISTGAPTVR
Q6PJT7	360	Zinc finger CCCH domain-containing protein 14	ZC3H14	0.999999	62.593	1.19661e-05	147.33	68.985	S	PPSKQANKNLILKAISEAQESVTKTTNYSTV	AIS(1)EAQESVTK
Q6PJT7	220	Zinc finger CCCH domain-containing protein 14	ZC3H14	1	70.3525	0.0196057	81.565	39.248	S	YGSSRPSIEIYRPPASRNADSGVHLNRLQFQ	PSIEIYRPPAS(1)R
Q6UUV7	329	CREB-regulated transcription coactivator 3	CRTC3	0.999969	45.1212	0.00694881	97.911	55.53	S	THLGIRSSSGLQSSRSNPSIQATLNKTVLSS	S(1)NPSIQATLNK
Q6WCQ1	178	Myosin phosphatase Rho-interacting protein	MPRIP	0.809231	7.12357	1.12664e-05	120.8	93.829	T	EPPTPQEPGPAKVAVTSSSSSSSSSSSIPSA	VAVT(0.809)S(0.032)S(0.157)S(0.002)SSSSSSSSIPSAEKVPTTK
Q6ZRI6	34	Uncharacterized protein C15orf39	C15orf39	0.973783	15.744	0.000391571	86.214	70.708	S	PRLETDSGLEHSLPHSVGNQDPCTYKGSYFS	LETDSGLEHS(0.026)LPHS(0.974)VGNQDPCTYK
Q6ZT98	40	Tubulin polyglutamylase TTLL7	TTLL7	0.998654	28.705	0.0186638	76.311	16.231	T	QSTMKRKVRKKKKKGTITANVAGTKFEIVRL	KGT(0.999)IT(0.001)ANVAGTK
Q70E73	799	Ras-associated and pleckstrin homology domains-containing protein 1	RAPH1	0.998342	28.4619	0.0117679	58.672	37.815	T	TIPAPTSTKTVAPVVTQAAPPTPTPPVPPAK	T(0.001)VAPVVT(0.998)QAAPPTPTPPVPPAK
Q75N03	276	E3 ubiquitin-protein ligase Hakai	CBLL1	0.999807	37.1537	0.0209698	86.512	53.653	S	RAPPAELSMAPPPPRSVSQETFRISTRKHSN	S(1)VSQETFR
Q7KZ85	1526	Transcription elongation factor SPT6	SUPT6H	0.943864	15.9249	0.000978491	118.52	64.234	S	FKDHYQDPVPGITPSSSSRTRTPASINATPA	DHYQDPVPGIT(0.024)PS(0.024)S(0.944)S(0.008)SR
Q7LBC6	654	Lysine-specific demethylase 3B	KDM3B	0.979158	17.3157	2.36905e-07	138.44	114.92	S	AFVEKVEHSPFSSFASQASGSSSSATTVTSK	VEHSPFS(0.002)S(0.018)FAS(0.979)QASGSSSSATTVTSK
Q7Z3K3	244	Pogo transposable element with ZNF domain	POGZ	0.997676	26.5683	0.0116507	90.793	38.303	S	TVIPATLTIRSTVPQSQSQQTKSTPSTSTTP	STVPQS(0.998)QS(0.002)QQTK
Q7Z434	366	Mitochondrial antiviral-signaling protein	MAVS	0.995097	23.0742	0.000319981	128.27	70.198	S	INSTRAGMVPSKVPTSMVLTKVSASTVPTDG	VPT(0.005)S(0.995)MVLTK
Q7Z434	365	Mitochondrial antiviral-signaling protein	MAVS	0.912328	10.1729	2.90291e-22	193.45	105.11	T	PINSTRAGMVPSKVPTSMVLTKVSASTVPTD	AGMVPSKVPT(0.912)S(0.088)MVLTK
Q7Z589	228	Protein EMSY	EMSY	1	67.032	0.0280192	67.032	24.032	S	SPVVLKEVPKAVVPVSKTITVPVSGSPKMSN	AVVPVS(1)K
Q7Z589	556	Protein EMSY	EMSY	0.902889	9.68369	0.00015331	132.14	36.96	S	TVVPKSLATLGGKIISSNIVSGTTTKITTIP	IIS(0.903)S(0.097)NIVSGTTTK
Q7Z589	262	Protein EMSY	EMSY	0.996309	24.3128	2.34998e-68	273.61	233.82	T	SIANSLPPHMSPVKITFTKPSTQTTNTTTQK	IT(0.996)FT(0.004)KPSTQTTNTTTQK
Q7Z589	1120	Protein EMSY	EMSY	0.999998	57.8194	0.000545786	121.29	14.609	T	KITFEGRQPPTVTKITGGSSVPKLTSPVTSI	IT(1)GGSSVPK
Q7Z589	506	Protein EMSY	EMSY	0.935344	15.3113	0.000201774	93.583	57.007	T	NGAIMTTKLVTTPTGTQATYTRPTVSPSIGR	LVT(0.019)T(0.019)PT(0.028)GT(0.935)QATYTRPTVSPSIGR
Q7Z589	535	Protein EMSY	EMSY	0.831847	7.05308	0.00266438	109.71	80.134	T	GRMAATPGAATYVKTTSGSIITVVPKSLATL	T(0.164)T(0.832)S(0.004)GSIITVVPK
Q7Z589	283	Protein EMSY	EMSY	0.996708	25.0948	3.95803e-16	189.13	164.85	T	TQTTNTTTQKVIIVTTSPSSTFVPNILSKSH	VIIVT(0.003)T(0.997)SPSSTFVPNILSK
Q7Z6J0	505	E3 ubiquitin-protein ligase SH3RF1	SH3RF1	1	106.88	0.00249126	106.88	56.429	T	TSKIGVFPGNYVAPVTRAVTNASQAKVPMST	IGVFPGNYVAPVT(1)R
Q7Z6J0	520	E3 ubiquitin-protein ligase SH3RF1	SH3RF1	0.906107	9.93898	0.000749303	123.01	57.381	T	TRAVTNASQAKVPMSTAGQTSRGVTMVSPST	VPMS(0.092)T(0.906)AGQT(0.002)SR
Q86Y37	118	CDK2-associated and cullin domain-containing protein 1	CACUL1	0.836624	10.4787	4.73594e-07	152.67	127.22	S	AAPAPTASSTININTSTSKFLMNVITIEDYK	AAPAPTASSTININT(0.075)S(0.837)T(0.075)S(0.014)K
Q8IWI9	1557	MAX gene-associated protein	MGA	0.980355	16.985	0.000804842	114.21	62.281	S	VMSKVGALQQKIPGVSTPQTLAGTQKFSIRP	IPGVS(0.98)T(0.02)PQTLAGTQK
Q8IWZ3	1817	Ankyrin repeat and KH domain-containing protein 1	ANKHD1	0.768404	6.48956	0.0185751	52.391	27.754	S	SSKNAFPLGAPTLVTSQATTLSTFQPANKLN	NAFPLGAPT(0.016)LVT(0.172)S(0.768)QAT(0.042)T(0.001)LSTFQPANK
Q8IWZ3	1803	Ankyrin repeat and KH domain-containing protein 1	ANKHD1	0.999992	51.1077	1.10041e-164	374.7	280.33	S	IHANFSSGVGTTAASSKNAFPLGAPTLVTSQ	SIHANFSSGVGTTAASS(1)K
Q8IXH8	823	Cadherin-like protein 26	CDH26	0.999936	41.9372	0.0255154	78.529	9.9523	S	QLRNEQGGVRVQSAHSPSPLNKKACFPGDYR	VQSAHS(1)PS(1)PLNKK
Q8IY85	705	EF-hand calcium-binding domain-containing protein 13	EFCAB13	1	93.6488	0.0164241	93.649	29.352	S	AGKNLEDFLRNVGIKSPKEEVEKILQSDFVS	S(1)PKEEVEK
Q8IYB3	196	Serine/arginine repetitive matrix protein 1	SRRM1	0.999513	32.8326	0.0282253	70.919	9.7575	S	SPRRRSSPVRRERKRSHSRSPRHRTKSRSPS	RS(1)HS(0.064)RS(0.936)PR
Q8IYB3	200	Serine/arginine repetitive matrix protein 1	SRRM1	0.936346	11.6738	0.0282253	70.919	9.7575	S	RSSPVRRERKRSHSRSPRHRTKSRSPSPAPE	RS(1)HS(0.064)RS(0.936)PR
Q8N0X7	474	Spartin	SPG20	1	79.421	4.36231e-10	162.26	121.26	T	RIQPEEKPVEVSPAVTKGLYIAKQATGGAAK	IQPEEKPVEVSPAVT(1)K
Q8N3V7	409	Synaptopodin	SYNPO	0.895907	9.84656	0.0158316	80.755	55.024	T	VRCSTLLIDKVSTPATTTSTFSREATLIPSS	VSTPAT(0.896)T(0.093)T(0.011)STFSR
Q8N3X1	797	Formin-binding protein 4	FNBP4	0.999983	47.7292	1.98941e-51	265.75	164.37	S	SSSSTKGIKRKATEISTAVVQRSATIGSSPV	KATEIS(1)TAVVQR
Q8N612	849	FTS and Hook-interacting protein	FAM160A2	1	93.5557	0.0176104	93.556	30.862	S	LDWAEGPAAGPAPRRSDPLVKSRRPSLGELL	RS(1)DPLVKS(1)R
Q8N612	855	FTS and Hook-interacting protein	FAM160A2	1	93.5557	0.0176104	93.556	30.862	S	PAAGPAPRRSDPLVKSRRPSLGELLLRHAHS	RS(1)DPLVKS(1)R
Q8N6T3	141	ADP-ribosylation factor GTPase-activating protein 1	ARFGAP1	0.993623	21.9262	0.0275857	64.841	38.724	T	LESSPAQNWTPPQPRTLPSMVHRVSGQPQSV	T(0.994)LPS(0.006)MVHR
Q8N8S7	482	Protein enabled homolog	ENAH	0.975741	16.0447	1.20018e-07	152.86	97.902	S	TEQKEDKGEDSEPVTSKASSTSTPEPTRKPW	GSTIETEQKEDKGEDSEPVT(0.024)S(0.976)K
Q8NDV7	1687	Trinucleotide repeat-containing gene 6A protein	TNRC6A	0.875964	9.51443	6.41466e-11	172.21	135.29	S	AWSSIRASNYNVPLSSTAQSTSARNSDSKLT	ASNYNVPLS(0.098)S(0.876)T(0.012)AQST(0.002)S(0.012)AR
Q8NDV7	1712	Trinucleotide repeat-containing gene 6A protein	TNRC6A	0.994473	22.5915	0.00141422	110.26	71.749	S	SDSKLTWSPGSVTNTSLAHELWKVPLPPKNI	LTWSPGSVTNT(0.005)S(0.994)LAHELWK
Q8NFH5	298	Nucleoporin NUP53	NUP35	0.998815	29.4579	0.00642415	97.813	67.608	S	ISTMRPLATAYKASTSDYQVISDRQTPKKDE	AST(0.001)S(0.999)DYQVISDR
Q8NHV4	348	Protein NEDD1	NEDD1	0.962198	17.0678	0.00525794	78.234	42.123	S	GGVQNSGIVREAPATSIATVLPQPMTSAMGK	EAPAT(0.019)S(0.962)IAT(0.019)VLPQPMTSAMGK
Q8TD86	55	Calmodulin-like protein 6	CALML6	0.999915	40.9103	0.0245064	54.764	12.376	T	GVFEMFDEEGNGEVKTGELEWLMSLLGINPT	T(1)GELEWLMSLLGINPTK
Q8TE73	2960	Dynein heavy chain 5, axonemal	DNAH5	0.999994	51.9742	0.0287388	59.265	21.651	S	IRTPQGNALLVGVGGSGKQSLTRLASFIAGY	TPQGNALLVGVGGS(1)GK
Q8TF74	128	WAS/WASL-interacting protein family member 2	WIPF2	0.982419	17.4726	9.07967e-05	107.46	71.728	S	LQIPSSRAAAPRPPVSAASGRPQDDTDSSRA	AAAPRPPVS(0.982)AAS(0.018)GRPQDDTDSSR
Q8WWI1	1584	LIM domain only protein 7	LMO7	0.992274	21.5291	0.00031401	121.5	97.826	T	PSAGSVKTSTTGVATTQSPTPRSHSPSASQS	TSTTGVAT(0.007)T(0.992)QS(0.001)PTPR
Q8WWM7	678	Ataxin-2-like protein	ATXN2L	0.99214	22.4097	0.00732794	96.711	44.784	S	AKEFNPTKPLLSVNKSTSTPTSPGPRTHSTP	S(0.992)T(0.002)S(0.006)TPTSPGPR
Q8WXI9	494	Transcriptional repressor p66-beta	GATAD2B	0.842509	8.87382	0.0027519	93.766	56.753	S	LQQQAALSPTTAPAVSSVSKQETIMRHHTLR	LQQQAALS(0.004)PT(0.029)T(0.109)APAVS(0.843)S(0.015)VSK
Q8WXI9	584	Transcriptional repressor p66-beta	GATAD2B	0.999997	55.8973	0.00068409	123.11	24.482	S	ADRQREYLLDMIPPRSISQSISGQK______	S(1)ISQSISGQK
Q92733	226	Proline-rich protein PRCC	PRCC	0.83278	7.88303	0.00626515	72.681	51.942	T	GSPDTKPSRLASKTKTSSLAPVVGTTTTTPS	T(0.833)S(0.136)S(0.025)LAPVVGT(0.007)TTTTPSPSAIK
Q92870	743	Amyloid beta A4 precursor protein-binding family B member 2	APBB2	1	70.2152	0.0189134	85.973	27.727	S	SVTRRVTTNVKRGVLSLIDTLKQKRPVTEMP	GVLS(1)LIDTLK
Q93052	11	Lipoma-preferred partner	LPP	0.999505	33.0539	1.30228e-28	218.02	141.15	S	_____MSHPSWLPPKSTGEPLGHVPARMETT	S(1)TGEPLGHVPAR
Q96BD5	277	PHD finger protein 21A	PHF21A	0.999637	36.8293	0.000503324	126.43	93.869	S	RPVMLTKFTPTTLPTSQNSIHPVRVVNGQTA	FTPTTLPTS(1)QNSIHPVR
Q96G04	54	Protein-lysine N-methyltransferase EEF2KMT	EEF2KMT	1	122.135	0.000127509	122.13	18.087	T	RDSSDSELLRDILHKTVKHPVCVKHPPSVKY	DILHKT(1)VK
Q96HC4	319	PDZ and LIM domain protein 5	PDLIM5	0.999861	38.6234	1.63251e-22	202.18	161.43	S	KKANNSQEPSPQLASSVASTRSMPESLDSPT	KANNSQEPSPQLASS(1)VASTR
Q96HC4	115	PDZ and LIM domain protein 5	PDLIM5	0.999999	60.9402	2.89585e-06	141.65	103.24	S	PKEVVKPVPITSPAVSKVTSTNNMAYNKAPR	EVVKPVPITSPAVS(1)K
Q96HC4	110	PDZ and LIM domain protein 5	PDLIM5	0.999827	37.621	3.59044e-10	164.92	140.24	T	VQKGEPKEVVKPVPITSPAVSKVTSTNNMAY	EVVKPVPIT(1)SPAVSK
Q96I24	457	Far upstream element-binding protein 3	FUBP3	0.997292	25.6613	0.00453124	105.57	79.184	S	SQPPAPPHQNTFPPRSSGCFPNMAAKVNGNP	S(0.997)S(0.003)GCFPNMAAK
Q96KM6	237	Zinc finger protein 512B	ZNF512B	1	65.6286	4.63199e-05	134.3	113.92	T	MPVTKAIPVTRPVPVTKPVTVSRPMPVTKAM	AIPVTRPVPVT(1)KPVTVSR
Q96KR1	195	Zinc finger RNA-binding protein	ZFR	0.999999	60.3622	2.41585e-22	203.27	158.58	S	SVAETYYQTAPKAGYSQGATQYTQAQQTRQV	AGYS(1)QGATQYTQAQQTR
Q96KR1	148	Zinc finger RNA-binding protein	ZFR	0.917623	10.4686	3.20914e-07	141.89	107.81	S	PATTQNYQDSYSYVRSTAPAVAYDSKQYYQQ	S(0.918)T(0.082)APAVAYDSK
Q96KR1	202	Zinc finger RNA-binding protein	ZFR	1	65.9589	2.99983e-15	181.87	99.284	T	QTAPKAGYSQGATQYTQAQQTRQVTAIKPAT	AGYSQGATQYT(1)QAQQTR
Q96L91	2696	E1A-binding protein p400	EP400	0.957552	15.8479	0.00348674	77.505	39.548	S	PRAVGSPATATPDLVSMATTQGVRAVTSVTA	AVGSPATAT(0.025)PDLVS(0.958)MAT(0.015)T(0.003)QGVR
Q96PK6	254	RNA-binding protein 14	RBM14	0.999976	46.1286	0.000995464	121.05	86.294	S	AQPSVSLGAAYRAQPSASLGVGYRTQPMTAQ	AQPS(1)ASLGVGYR
Q96PK6	244	RNA-binding protein 14	RBM14	0.999677	34.9021	2.73581e-08	161.02	124.57	S	PLTAQPATYRAQPSVSLGAAYRAQPSASLGV	AQPSVS(1)LGAAYR
Q96PK6	280	RNA-binding protein 14	RBM14	0.999424	32.3902	0.00522288	112.84	57.974	S	PMTAQAASYRAQPSVSLGAPYRGQLASPSSQ	AQPS(0.001)VS(0.999)LGAPYR
Q96RT7	74	Gamma-tubulin complex component 6	TUBGCP6	1	62.6328	0.0273874	62.633	20.592	S	PDMSKLPARNKILMLSFDLRVGGLGPKADRL	LPARNKILMLS(1)FDLR
Q96T58	2530	Msx2-interacting protein	SPEN	0.976964	17.3929	0.00080063	123.79	94.319	S	SPALPPDTKASDVDTSSSTLRKILMDPKYVS	ASDVDT(0.018)S(0.977)S(0.005)STLR
Q99966	5	Cbp/p300-interacting transactivator 1	CITED1	0.889181	8.99684	0.020301	76.927	15.107	S	___________MPTTSRPALDVKGGTSPAKE	MPT(0.99)T(0.12)S(0.889)RPALDVK
Q99966	3	Cbp/p300-interacting transactivator 1	CITED1	0.990441	19.6388	0.020301	76.927	15.107	T	_____________MPTTSRPALDVKGGTSPA	MPT(0.99)T(0.12)S(0.889)RPALDVK
Q9BQC3	470	Diphthamide biosynthesis protein 2	DPH2	0.998048	27.1794	0.0194443	75.294	38.765	T	RSWQGLEPRLGQTPVTEAVSGRRGIAIAYED	LGQT(0.002)PVT(0.998)EAVSGR
Q9BTA9	456	WW domain-containing adapter protein with coiled-coil	WAC	0.81468	7.35676	0.000389638	78.902	65.275	S	TSDASSPRSYVSPRISTPQTNTVPIKPLIST	IS(0.815)T(0.15)PQT(0.029)NT(0.006)VPIKPLISTPPVSSQPK
Q9BTC0	606	Death-inducer obliterator 1	DIDO1	0.999442	32.5667	7.47088e-41	236.42	175.18	S	KGTIPKRPWLSATPSSGASAARQAGPAPAAA	RPWLSATPS(0.001)S(0.999)GASAAR
Q9BY44	103	Eukaryotic translation initiation factor 2A;Eukaryotic translation initiation factor 2A, N-terminally processed	EIF2A	1	61.0959	0.0273064	61.096	22.101	T	TVLATWQPYTTSKDGTAGIPNLQLYDVKTGT	DGT(1)AGIPNLQLYDVK
Q9BYJ9	196	YTH domain-containing family protein 1	YTHDF1	0.999931	41.6209	1.2064e-07	155.51	99.496	S	NSLEQGMVGLKIGDVSSSAVKTVGSVVSSVA	IGDVS(1)SSAVK
Q9C0B5	537	Palmitoyltransferase ZDHHC5	ZDHHC5	0.948905	12.6884	0.0107055	89.911	11.625	S	GPTHREPSPVRYDNLSRHIVASLQEREKLLR	YDNLS(0.949)RHIVAS(0.051)LQER
Q9C0G6	3896	Dynein heavy chain 6, axonemal	DNAH6	0.977778	16.5582	0.00693596	97.904	14.257	T	SLFVKDLQGRLNSLTTVLGQEVDRFNNLLKL	LNS(0.001)LT(0.022)T(0.978)VLGQEVDR
Q9H0E3	346	Histone deacetylase complex subunit SAP130	SAP130	0.99989	39.6024	0.000183834	132.51	87.869	T	SIQRPAQSRDVTTRITLPSHPALGTPKQQLH	IT(1)LPSHPALGTPK
Q9H1B7	179	Interferon regulatory factor 2-binding protein-like	IRF2BPL	1	65.3863	2.84049e-10	163.56	132.61	S	AVEQRSRFEYPPPPVSLGSSSHTARLPNGLG	SRFEYPPPPVS(1)LGSSSHTAR
Q9H1K0	583	Rabenosyn-5	RBSN	0.816744	7.22708	0.0137659	70.452	33.079	S	HLAYALDLGSSPVPSSTAPKTPSLSSTQPTR	THLAYALDLGS(0.001)S(0.02)PVPS(0.007)S(0.817)T(0.155)APK
Q9H334	448	Forkhead box protein P1	FOXP1	0.993716	21.9951	0.000282899	108.13	86.23	S	GPIRRRYSDKYNVPISSADIAQNQEFYKNAE	YSDKYNVPIS(0.994)S(0.006)ADIAQNQEFYK
Q9H4A3	1863	Serine/threonine-protein kinase WNK1	WNK1	1	87.7194	0.0142895	87.719	16.811	S	TSSGAGVFKMGRFQVSVAADGAQKEGKNKSE	FQVS(1)VAADGAQK
Q9H4A3	1950	Serine/threonine-protein kinase WNK1	WNK1	0.819868	9.59184	0.0100506	94.409	49.041	T	SDTGQPTKVGRFQVTTTANKVGRFSVSKTED	FQVT(0.09)T(0.82)T(0.09)ANK
Q9H4A3	2382	Serine/threonine-protein kinase WNK1	WNK1	0.885027	8.86714	0.0237774	72.34	34.659	T	LQKSISNPPGSNLRTT_______________	SISNPPGSNLRT(0.115)T(0.885)
Q9H4I2	591	Zinc fingers and homeoboxes protein 3	ZHX3	0.971228	15.8696	3.24374e-06	135.95	107.31	T	FSPSSKVPEVTCIPTTATLATHPSAKRQSWH	VPEVTCIPT(0.025)T(0.971)AT(0.004)LATHPSAK
Q9HAU0	382	Pleckstrin homology domain-containing family A member 5	PLEKHA5	1	108.087	0.00377007	108.09	46.852	S	RPINLSSSENKIVNVSLADLRGGNRPNTGPL	IVNVS(1)LADLR
Q9HBD1	897	Roquin-2	RC3H2	1	65.9456	9.15992e-07	150.11	105.57	S	ETQRRTKEEDPIIPFSDGPIISKWGAISRSS	TKEEDPIIPFS(1)DGPIISK
Q9HBD1	593	Roquin-2	RC3H2	1	90.6136	0.00703954	90.614	70.889	S	KSSPFLTRVPVYPPHSENIQYFQDPRTQIPF	VPVYPPHS(1)ENIQYFQDPR
Q9NXV6	349	CDKN2A-interacting protein	CDKN2AIP	0.971483	15.4646	4.12964e-29	223.83	138.28	S	AKNSSSSGTSLLTPKSSSSTNTSLLTSKSTS	S(0.971)S(0.028)S(0.001)STNTSLLTSK
Q9P2N6	860	KAT8 regulatory NSL complex subunit 3	KANSL3	0.97952	16.811	0.013504	89.296	45.793	T	LAQISNQASGLKVPTTITLTLRGQPSRITTL	VPT(0.02)T(0.98)ITLTLR
Q9UHD9	123	Ubiquilin-2	UBQLN2	0.830057	6.94758	1.09705e-08	151.06	108.25	T	PQGQSTQPSNAAGTNTTSASTPRSNSTPIST	SQNRPQGQSTQPSNAAGTNT(0.83)T(0.168)S(0.002)ASTPR
Q9UHR5	233	SAP30-binding protein	SAP30BP	0.881477	8.79784	2.32149e-18	190.79	156.4	T	RTKIEFVTGTKKGTTTNATSTTTTTASTAVA	KGT(0.002)T(0.116)T(0.881)NATSTTTTTASTAVADAQK
Q9UHY1	534	Nuclear receptor-binding protein	NRBP1	0.820987	9.62529	0.0171658	81.95	23.704	S	NFARNSTLNSAAVTVSS______________	NSTLNSAAVT(0.089)VS(0.821)S(0.089)
Q9UI09	15	NADH dehydrogenase [ubiquinone] 1 alpha subcomplex subunit 12	NDUFA12	1	83.8688	0.0241784	83.869	12.063	T	_MELVQVLKRGLQQITGHGGLRGYLRVFFRT	GLQQIT(1)GHGGLR
Q9UJC3	725	Protein Hook homolog 1	HOOK1	0.836545	7.27673	0.0262007	71.031	43.702	T	HITNTRRNLSVKVPATTSD____________	NLSVKVPAT(0.837)T(0.157)S(0.007)D
Q9UK61	1124	Protein FAM208A	FAM208A	0.994934	22.9841	9.21466e-06	149.82	83.812	S	AKIASNPLERHVIPVSSSDFNNKHLLEPLCS	HVIPVS(0.995)S(0.005)SDFNNK
Q9UKY1	450	Zinc fingers and homeoboxes protein 1	ZHX1	0.773167	5.87709	0.00298673	59.628	29.035	S	QPTAETKPATAAVPTSQSVKHETALVNPDSF	SQVPAAQPTAET(0.001)KPAT(0.01)AAVPT(0.2)S(0.773)QS(0.016)VK
Q9UNP9	91	Peptidyl-prolyl cis-trans isomerase E	PPIE	1	96.0675	0.0107147	96.067	10.513	S	TIRVNLAKPMRIKEGSSRPVWSDDDWLKKFS	PMRIKEGS(1)S(1)R
Q9UNP9	92	Peptidyl-prolyl cis-trans isomerase E	PPIE	1	96.0675	0.0107147	96.067	10.513	S	IRVNLAKPMRIKEGSSRPVWSDDDWLKKFSG	PMRIKEGS(1)S(1)R
Q9UPA5	3484	Protein bassoon	BSN	0.998999	33.3543	0.0264034	54.953	18.015	S	EREAVERLQKAGPKPSSLSMAHSRVRPPMRS	AGPKPS(0.999)S(0.997)LS(0.001)MAHS(0.003)RVR
Q9UPA5	3485	Protein bassoon	BSN	0.996755	26.4992	0.0264034	54.953	18.015	S	REAVERLQKAGPKPSSLSMAHSRVRPPMRSQ	AGPKPS(0.999)S(0.997)LS(0.001)MAHS(0.003)RVR
Q9UPQ0	657	LIM and calponin homology domains-containing protein 1	LIMCH1	0.997998	27.5328	1.95142e-09	157.54	120.46	S	NDGGKSRKGNIELASSEPQHFTTTVTRCSPT	KGNIELAS(0.002)S(0.998)EPQHFTTTVTR
Q9UPT8	960	Zinc finger CCCH domain-containing protein 4	ZC3H4	0.999998	57.7848	0.0203027	74.853	9.7685	S	PGHPLRDPRSQLQQFSHIKKDVTLSKPSFAR	DPRSQLQQFS(1)HIKK
Q9UQ35	2236	Serine/arginine repetitive matrix protein 2	SRRM2	1	193.23	5.72577e-41	233.28	180.28	S	RTAPAANLASRIPAASAAAMNLASARTPAIP	IPAAS(1)AAAMNLASAR
Q9Y4G8	1166	Rap guanine nucleotide exchange factor 2	RAPGEF2	0.993243	21.6747	0.00361821	90.755	57.552	S	RSSIVSNSSFDSVPVSLHDERRQRHSVSIVE	SSIVSNSSFDS(0.007)VPVS(0.993)LHDER
Q9Y520	2243	Protein PRRC2C	PRRC2C	0.977629	17.2042	1.18259e-07	146.97	129.82	T	ETIQQSSSLTSVPPTTFSLTFKMESARKAWE	RETIQQSSSLTSVPPT(0.019)T(0.978)FS(0.003)LTFK
Q9Y618	1222	Nuclear receptor corepressor 2	NCOR2	0.978586	16.5993	6.60659e-10	161.48	119.43	S	ALGSVPGGSITKGIPSTRVPSDSAITYRGSI	GIPS(0.979)T(0.021)RVPSDSAITYR
Q9Y618	1997	Nuclear receptor corepressor 2	NCOR2	1	101.705	9.9945e-09	156.52	115.66	S	SPSKGSEPRPLVPPVSGHATIARTPAKNLAP	PLVPPVS(1)GHATIAR
Q9Y618	1570	Nuclear receptor corepressor 2	NCOR2	0.999358	34.9318	0.00118583	116.63	41.846	T	GAPFAGHLPRGSPVTTREPTPRLQEGSLSSS	GSPVTT(0.999)REPTPR
Q9Y618	2142	Nuclear receptor corepressor 2	NCOR2	1	98.7059	2.41155e-15	179.83	144.64	T	LLQTAPGVKGHQRVVTLAQHISEVITQDYTR	VVT(1)LAQHISEVITQDYTR
Q9Y6Y8	138	SEC23-interacting protein	SEC23IP	0.960429	14.8445	0.00045589	89.721	60.277	S	TTGSQDVSNAFSPSISKAQPGAPPSSLMGIN	PLTALPFTTGSQDVSNAFS(0.008)PS(0.031)IS(0.96)K
U3KPZ7;Q9P2N5	491;546	RNA-binding protein 27	RBM27	0.996275	24.9885	0.00400973	76.759	54.708	S	RAANIVIQTEPPVPVSINSNITRVVLEPDSR	AANIVIQT(0.003)EPPVPVS(0.996)INS(0.001)NITR
U3KPZ7;Q9P2N5	494;549	RNA-binding protein 27	RBM27	0.839789	8.36801	0.00350258	75.239	46.693	S	NIVIQTEPPVPVSINSNITRVVLEPDSRKRA	AANIVIQTEPPVPVS(0.122)INS(0.84)NIT(0.037)R
U3KPZ7;Q9P2N5	407;407	RNA-binding protein 27	RBM27	0.887937	8.98928	0.00644124	84.753	48.157	S	NSRDQPGTSAVPNLASVGTRLPPPLPQNLLY	DQPGTSAVPNLAS(0.888)VGT(0.112)R
U3KPZ7;Q9P2N5	683;738	RNA-binding protein 27	RBM27	0.997736	26.4414	1.95326e-22	204.79	147	S	TVHGGIQKMMSKPQTSGAYVLNKVPVKHRLG	MMSKPQT(0.002)S(0.998)GAYVLNKVPVK
