# Supplementary material for: Next-generation unnatural monosaccharides reveal that ESRRB O-GlcNAcylation regulates pluripotency of mouse embryonic stem cells
Source: Nat Commun. 2019 Sep 6;10:4065. doi: 10.1038/s41467-019-11942-y (PMC6731260; doi:10.1038/s41467-019-11942-y)
Supplement: Supplementary file 5 — Supplementary Data 2 [file 41467_2019_11942_MOESM5_ESM.xlsx]

## Sheet: Supplementary Data 2
Supplementary Data 2: Raw data of S-HexNAz sites identified with 1,3-Ac2GalNAz in HeLa cells
Replicate 1
Entry	Positions within proteins	Protein names	Gene names	Localization prob	Score diff	PEP	Score	Delta score	Amino acid	Sequence window	Probability of S-HexNAz resdiues
O94941	6	RING finger protein 37	UBOX5	1	85.493	0.0109772	85.493	44.737	C	__________MVINLCLPQFRPRIHCNKISA	MVINLC(1)LPQFRPR
O95613	3088	Pericentrin	PCNT	1	72.0057	0.0085278	72.006	9.7182	C	VSKLEKLLKHHLQKGCSPSRSERSAWKPDET	LLKHHLQKGC(1)SPSR
P49792	3032	E3 SUMO-protein ligase RanBP2	RANBP2	1	51.841	0.0193725	51.841	9.0279	C	VEQLAVRFKTKEVADCFKKTFEECQQNLMKL	TKEVADC(1)FKK
P51610	1139	Host cell factor 1;HCF N-terminal chain 1;HCF N-terminal chain 2;HCF N-terminal chain 3;HCF N-terminal chain 4;HCF N-terminal chain 5;HCF N-terminal chain 6;HCF C-terminal chain 1;HCF C-terminal chain 2;HCF C-terminal chain 3;HCF C-terminal chain 4;HCF C-terminal chain 5;HCF C-terminal chain 6	HCFC1	1	92.4393	0.00478665	92.439	44.21	C	MSSVGANHQRDARRACAAGTPAVIRISVATG	AC(1)AAGTPAVIR
P51878	166	Caspase-5;Caspase-5 subunit p20;Caspase-5 subunit p10	CASP5	1	88.6806	0.00779759	88.681	29.139	C	AGPPESAESTNILKLCPREEFLRLCKKNHDE	LC(1)PREEFLR
P59047	866	NACHT, LRR and PYD domains-containing protein 5	NLRP5	1	102.955	0.00134116	102.95	32.066	C	EEDVRMACEALKHPKCLLESLRLDCCGLTHA	HPKC(1)LLESLR
Q15928	147	Zinc finger protein 141	ZNF141	1	65.1792	0.00912205	65.179	15.091	C	EFNECLSTTQSKILQCKASVKVVSKFSNSNK	ILQC(1)KASVKVVSK
Q58A45	533	PAB-dependent poly(A)-specific ribonuclease subunit PAN3	PAN3	1	59.6797	0.0154402	59.68	15.734	C	YCLRRIHGFRLVNTKCMVLVDMWKKIQHSNI	LVNTKC(1)MVLVDMWK
Q6ZRK6	99	Coiled-coil domain-containing protein 73	CCDC73	1	89.4845	0.00892946	89.484	34.39	C	KEAMAVFKKQLQMKMCALEEEKGKYQLATEI	KQLQMKMC(1)ALEEEK
Q7Z572	88	Spermatogenesis-associated protein 21	SPATA21	1	65.2628	0.0198277	65.263	16.702	C	AGTQSLGNFRQGFMKCLLEVEKMEASHRRAS	C(1)LLEVEK
Q86W26	618	NACHT, LRR and PYD domains-containing protein 10	NLRP10	1	60.0343	0.01205	60.034	10.784	C	SVKSSLSHGPKEEQKCPSVHGQKEGKDNIAG	EEQKC(1)PSVHGQKEGK
Q92613	486	Protein Jade-3	JADE3	1	75.2289	0.0186463	75.229	8.5656	C	MFMHLRQDLERVRNLCYMISRREKLKLSHNK	VRNLC(1)YMISR
Q9NYQ6	185	Cadherin EGF LAG seven-pass G-type receptor 1	CELSR1	1	92.9062	0.00935851	92.906	43.312	C	PICLPPGGSVRLRLLCALRRAAGAVRVGLAL	LLC(1)ALRRAAGAVR
Replicate 2
Entry	Positions within proteins	Protein names	Gene names	Localization prob	Score diff	PEP	Score	Delta score	Amino acid	Sequence window	Probability of S-HexNAz resdiues
B5MDG6;Q3SYA9	26;26	Putative POM121-like protein 1	POM121L7;POM121L1P	1	80.9051	0.0189854	80.905	10.097	C	SHPFGVHNTRLSPDLCPGKIVLRALKESGAG	LSPDLC(1)PGKIVLR
O95613	3088	Pericentrin	PCNT	1	89.4845	0.00865066	89.484	12.665	C	VSKLEKLLKHHLQKGCSPSRSERSAWKPDET	LLKHHLQKGC(1)SPSR
P11308	176	Transcriptional regulator ERG	ERG	1	44.5638	0.0211659	44.564	16.212	C	DVNILLFQNIDGKELCKMTKDDFQRLTPSYN	ELC(1)KMTKDDFQR
P51610	1139	Host cell factor 1;HCF N-terminal chain 1;HCF N-terminal chain 2;HCF N-terminal chain 3;HCF N-terminal chain 4;HCF N-terminal chain 5;HCF N-terminal chain 6;HCF C-terminal chain 1;HCF C-terminal chain 2;HCF C-terminal chain 3;HCF C-terminal chain 4;HCF C-terminal chain 5;HCF C-terminal chain 6	HCFC1	1	209.728	1.54957e-48	209.73	156.87	C	MSSVGANHQRDARRACAAGTPAVIRISVATG	RAC(1)AAGTPAVIR
Q5SZL2	590	Centrosomal protein of 85 kDa-like	CEP85L	1	67.2143	0.0200396	67.214	28.41	C	ELVTTVQSLQQKVERCLEDGIRLPMLDAKQL	VERC(1)LEDGIR
Q8WZ42	32703	Titin	TTN	1	53.0339	0.0183831	53.034	21.819	C	AEYTVVARNKYGEDSCKAKLTVTLHPPPTDS	NKYGEDSC(1)KAK
Q92673	1026	Sortilin-related receptor	SORL1	1	48.998	0.0214635	48.998	14.807	C	YKGKNTGSNACVPRPCSLLCLPKANNSRSCR	PC(1)SLLC(1)LPKANNSR
Q92673	1030	Sortilin-related receptor	SORL1	1	48.998	0.0214635	48.998	14.807	C	NTGSNACVPRPCSLLCLPKANNSRSCRCPED	PC(1)SLLC(1)LPKANNSR
Q96PI1	67	Small proline-rich protein 4	SPRR4	1	77.1237	0.0168118	77.124	17.216	C	KQCPPKGTIIPAQQKCPSAQQASKSKQK___	C(1)PSAQQASKSK
Q9HAU4;Q9HCE7	96;97	E3 ubiquitin-protein ligase SMURF2;E3 ubiquitin-protein ligase SMURF1	SMURF2;SMURF1	1	75.6522	0.017742	75.652	20.2	C	NHKKIHKKQGAGFLGCVRLLSNAINRLKDTG	KQGAGFLGC(1)VR
Q9NXC5	576	WD repeat-containing protein mio	MIOS	1	40.7514	0.0208912	40.751	13.324	C	LSGYTDEKNSLWREMCSTLRLQLNNPYLCVM	NSLWREMC(1)STLR
Replicate 3
Entry	Positions within proteins	Protein names	Gene names	Localization prob	Score diff	PEP	Score	Delta score	Amino acid	Sequence window	Probability of S-HexNAz resdiues
P01242;P01241	191;191	Growth hormone variant;Somatotropin	GH2;GH1	1	74.7892	0.010515	74.789	33.945	C	SHNDDALLKNYGLLYCFRKDMDKVETFLRIV	NYGLLYC(1)FRKDMDK
P51610	1139	Host cell factor 1;HCF N-terminal chain 1;HCF N-terminal chain 2;HCF N-terminal chain 3;HCF N-terminal chain 4;HCF N-terminal chain 5;HCF N-terminal chain 6;HCF C-terminal chain 1;HCF C-terminal chain 2;HCF C-terminal chain 3;HCF C-terminal chain 4;HCF C-terminal chain 5;HCF C-terminal chain 6	HCFC1	1	131.172	8.11967e-20	170.22	123.9	C	MSSVGANHQRDARRACAAGTPAVIRISVATG	RAC(1)AAGTPAVIR
Q14194	248	Dihydropyrimidinase-related protein 1	CRMP1	1	67.2345	0.012766	67.234	31.123	C	AEAVFRAITIAGRINCPVYITKVMSKSAADI	INC(1)PVYITKVMSK
Q6DD87	127	Zinc finger protein 787	ZNF787	0.999989	49.5606	0.0150643	84.31	36.881	C	HRRIHTGEKPYACLECGKRFSWSSNLMQHQR	PYACLEC(1)GKR
Q6P3X8	382	PiggyBac transposable element-derived protein 2	PGBD2	1	63.1842	0.00874899	63.184	16.778	C	GVKATGTVREYRTERCPLKDPKELKKMKRGS	C(1)PLKDPK
Q96EB1	7	Elongator complex protein 4	ELP4	1	121.558	2.08139e-05	121.56	87.073	C	_________MAAVATCGSVAASTGSAVATAS	AAVATC(1)GSVAASTGSAVATASK
Q9BTX1	9	Nucleoporin NDC1	NDC1	1	81.6188	0.0111895	81.619	12.007	C	_______MATAVSRPCAGRSRDILWRVLGWR	MATAVSRPC(1)AGRSR
Q9NZJ6	23	Ubiquinone biosynthesis O-methyltransferase, mitochondrial	COQ3	1	65.1572	0.0138755	65.157	33.838	C	GSSGGWFLRVLGPGGCNTKAARPLISSAVYV	VLGPGGC(1)NTK
Q9UGB7	258	Inositol oxygenase	MIOX	1	52.4633	0.0171448	52.463	13.198	C	LPWVREFNKFDLYTKCPDLPDVDKLRPYYQG	C(1)PDLPDVDKLR
Q9UKZ9	367	Procollagen C-endopeptidase enhancer 2	PCOLCE2	1	46.4063	0.00874469	46.406	20.29	C	AGKNMSARLTVVCKQCPLLRRGLNYIIMGQV	QC(1)PLLRR
