# Supplementary material for: Next-generation unnatural monosaccharides reveal that ESRRB O-GlcNAcylation regulates pluripotency of mouse embryonic stem cells
Source: Nat Commun. 2019 Sep 6;10:4065. doi: 10.1038/s41467-019-11942-y (PMC6731260; doi:10.1038/s41467-019-11942-y)
Supplement: Supplementary file 6 — Supplementary Data 3 [file 41467_2019_11942_MOESM6_ESM.xlsx]

## Sheet: Supplementary Data 3
Supplementary Data 3: Raw data of S-AcHexNAz sites identified with 1,3-Ac2GalNAz in HeLa cells
Replicate 1
Entry	Positions within proteins	Protein names	Gene names	Localization prob	Score diff	PEP	Score	Delta score	Amino acid	Sequence window	Probability of S-AcHexNAz resdiues
P0C854	10	Putative cat eye syndrome critical region protein 9	CECR9	1	50.9665	0.0196509	50.966	19.647	C	______MQSHLAPLACAAAAGRAGGSCQAAQ	MQSHLAPLAC(1)AAAAGR
Q6PJW8	408	Consortin	CNST	1	107.344	0.00238606	107.34	52.858	C	ACEDDSRLQLAQTEACQDVARIEGIAEDPKV	LQLAQTEAC(1)QDVAR
Q6ZS82	6	Regulator of G-protein signaling 9-binding protein	RGS9BP	1	63.2122	0.0188263	63.212	13.188	C	__________MAREECKALLDGLNKTTACYH	AREEC(1)KALLDGLNK
Q86UW7	1052	Calcium-dependent secretion activator 2	CADPS2	1	59.634	0.0194986	59.634	8.1677	C	LEQRLKLMASDMLEACVKRTRTAFELKLQKA	LKLMASDMLEAC(1)VKR
Q96LB2;Q96LA9;Q96LB1	121;121;128	Mas-related G-protein coupled receptor member X1;Mas-related G-protein coupled receptor member X4;Mas-related G-protein coupled receptor member X2	MRGPRX1;MRGPRX4;MRGPRX2	1	68.5154	0.0146536	68.515	40.164	C	YFAGLSFLSAVSTERCLSVLWPIWYRCHRPT	C(1)LSVLWPIWYR
Q9UM21;Q9UQ53	343;350	Alpha-1,3-mannosyl-glycoprotein 4-beta-N-acetylglucosaminyltransferase A;Alpha-1,3-mannosyl-glycoprotein 4-beta-N-acetylglucosaminyltransferase A soluble form;Alpha-1,3-mannosyl-glycoprotein 4-beta-N-acetylglucosaminyltransferase B	MGAT4A;MGAT4B	1	68.5357	0.0171298	68.536	23.845	C	ILWVKVCNPEKDAKHCDRQKANLRIRFRPSL	HC(1)DRQKANLR
Q9UNG2	10	Tumor necrosis factor ligand superfamily member 18	TNFSF18	1	44.6323	0.0192067	44.632	27.038	C	______MTLHPSPITCEFLFSTALISPKMCL	TLHPSPITC(1)EFLFSTALISPK
Replicate 2
Entry	Positions within proteins	Protein names	Gene names	Localization prob	Score diff	PEP	Score	Delta score	Amino acid	Sequence window	Probability of S-AcHexNAz resdiues
A6NGQ2	112	Oocyte-expressed protein homolog	OOEP	1	42.2093	0.0169768	42.209	15.428	C	FGRPRVQNRVKSMLLCLAWFHREHRARAEKM	SMLLC(1)LAWFHR
A7MBM2	697	Protein dispatched homolog 2	DISP2	1	40.7235	0.018115	40.724	8.3576	C	AAAGTSRLLFQRLLPCGVIKFRYIWICWFAA	LLFQRLLPC(1)GVIKFR
O15535	368	Zinc finger and SCAN domain-containing protein 9	ZSCAN9	1	43.3824	0.0172969	43.382	14.634	C	LIEHQRSHTGERPHQCIECGKSFNRHCNLIR	PHQC(1)IEC(1)GKSFNR
O15535	371	Zinc finger and SCAN domain-containing protein 9	ZSCAN9	1	43.3824	0.0172969	43.382	14.634	C	HQRSHTGERPHQCIECGKSFNRHCNLIRHQK	PHQC(1)IEC(1)GKSFNR
O75912;Q13574	286;396	Diacylglycerol kinase iota;Diacylglycerol kinase zeta	DGKI;DGKZ	1	52.4633	0.0163673	52.463	16.16	C	QQKFSFHSKEIVAISCSWCKQAFHNKVTCFM	EIVAISC(1)SWC(1)K
O75912;Q13574	289;399	Diacylglycerol kinase iota;Diacylglycerol kinase zeta	DGKI;DGKZ	1	52.4633	0.0163673	52.463	16.16	C	FSFHSKEIVAISCSWCKQAFHNKVTCFMLHH	EIVAISC(1)SWC(1)K
Q32M92	87	Uncharacterized protein C15orf32	C15orf32	1	53.089	0.018083	53.089	11.689	C	RSNNQVYQKLKTHLRCQSSRVDGLMLKPTLL	C(1)QSSRVDGLMLK
Q6IQ32	735	ADNP homeobox protein 2	ADNP2	1	77.2877	0.0149748	77.288	39.069	C	ESKSGEKLEPEKLAACAPFLKWMREKTVRCL	LAAC(1)APFLKWMR
Q6PJW8	408	Consortin	CNST	1	97.9042	0.00382162	97.904	44.667	C	ACEDDSRLQLAQTEACQDVARIEGIAEDPKV	LQLAQTEAC(1)QDVAR
Q8N118	454	Cytochrome P450 4X1	CYP4X1	1	40.7246	0.0182064	40.725	16.975	C	RHPYAYLPFSAGSRNCIGQEFAMIELKVTIA	NC(1)IGQEFAMIELK
Q8NFT2	453	Metalloreductase STEAP2	STEAP2	1	104.795	0.000599192	104.79	23.176	C	LPSIVILGKIILFLPCISRKLKRIKKGWEKS	IILFLPC(1)ISR
Q8TCU6	372	Phosphatidylinositol 3,4,5-trisphosphate-dependent Rac exchanger 1 protein	PREX1	1	57.3472	0.017157	57.347	11.694	C	NGWKIHNTAKNKWFVCMAKTAEEKQKWLDAI	WFVC(1)MAKTAEEKQK
Q96BT7	432	Alkylated DNA repair protein alkB homolog 8	ALKBH8	1	70.2558	0.0142286	70.256	17.327	C	NGKYLGINKELYMIGCDRSQNLVDICRERQF	ELYMIGC(1)DR
Q9UNA4	436	DNA polymerase iota	POLI	0.995971	23.9309	0.0145368	66.56	16.334	C	NVKMPFHLTLLSVCFCNLKALNTAKKGLIDY	MPFHLTLLSVC(0.004)FC(0.996)NLK
Replicate 3
Entry	Positions within proteins	Protein names	Gene names	Localization prob	Score diff	PEP	Score	Delta score	Amino acid	Sequence window	Probability of S-AcHexNAz resdiues
A2RUB1	342	Uncharacterized protein C17orf104	C17orf104	1	44.8471	0.0167093	44.847	16.299	C	RYPEYVHPNKAKLNKCSNFSVQDSKKLANGT	AKLNKC(1)SNFSVQDSK
O43272	477	Proline dehydrogenase 1, mitochondrial	PRODH	1	94.3627	0.0136563	94.363	49.723	C	PINPTYEATNAMYHRCLDYVLEELKHNAKAK	C(1)LDYVLEELK
P08603	753	Complement factor H	CFH	1	83.6916	0.00823855	83.692	60.057	C	WTQLPQCVAIDKLKKCKSSNLIILEEHLKNK	C(1)KSSNLIILEEHLK
P27539	267	Embryonic growth/differentiation factor 1	GDF1	1	62.2028	0.0155215	62.203	31.959	C	RRDAEPVLGGGPGGACRARRLYVSFREVGWH	DAEPVLGGGPGGAC(1)RAR
P30291	316	Wee1-like protein kinase	WEE1	1	53.0801	0.0170102	53.08	12.118	C	ELEKIGSGEFGSVFKCVKRLDGCIYAIKRSK	IGSGEFGSVFKC(1)VKR
Q14C86	1196	GTPase-activating protein and VPS9 domain-containing protein 1	GAPVD1	1	46.4809	0.017068	46.481	15.37	C	LQETMRCVCRFDNRTCRKLLASIAEDYRKRA	TC(1)RKLLASIAEDYR
Q2M3C7	259	A-kinase anchor protein SPHKAP	SPHKAP	1	75.2289	0.00757323	75.229	32.282	C	LESKQLKGATQVEWNCNKEKWLYALEDKYIN	QLKGATQVEWNC(1)NKEK
Q5THR3	1332	EF-hand calcium-binding domain-containing protein 6	EFCAB6	1	87.4761	0.0105396	87.476	23.722	C	LRKRIQGCWRQLLKECKEKDVARQGDINASD	QLLKEC(1)KEK
Q6PJW8	408	Consortin	CNST	1	97.8227	0.00382924	97.823	53.355	C	ACEDDSRLQLAQTEACQDVARIEGIAEDPKV	LQLAQTEAC(1)QDVAR
Q6ZS82	6	Regulator of G-protein signaling 9-binding protein	RGS9BP	1	87.863	0.00739056	87.863	21.295	C	__________MAREECKALLDGLNKTTACYH	AREEC(1)KALLDGLNK
Q96EB1	7	Elongator complex protein 4	ELP4	1	95.2645	0.000100065	95.264	64.309	C	_________MAAVATCGSVAASTGSAVATAS	AAVATC(1)GSVAASTGSAVATASK
