# Supplementary material for: Next-generation unnatural monosaccharides reveal that ESRRB O-GlcNAcylation regulates pluripotency of mouse embryonic stem cells
Source: Nat Commun. 2019 Sep 6;10:4065. doi: 10.1038/s41467-019-11942-y (PMC6731260; doi:10.1038/s41467-019-11942-y)
Supplement: Supplementary file 7 — Supplementary Data 4 [file 41467_2019_11942_MOESM7_ESM.xlsx]

## Sheet: Supplementary Data 4
Supplementary Data 4: Raw data of O-GlcNAz sites identified with 1,3-Pr2GalNAz in HeLa cells
Replicate 1
Entry	Positions within proteins	Protein names	Gene names	Localization prob	Score diff	PEP	Score	Delta score	Amino acid	Sequence window	Probability of O-GlcNAz resdiues
A0A0B4J203;Q6UN15	253;253	Pre-mRNA 3'-end-processing factor FIP1	FIP1L1	0.999995	52.5886	2.4684e-05	238.88	154.58	T	QGRTGNSEKETALPSTKAEFTSPPSLFKTGL	TGNSEKETALPST(1)K
A0A0B4J203;Q6UN15	207;207	Pre-mRNA 3'-end-processing factor FIP1	FIP1L1	0.955836	15.8517	0.00173186	113.67	91.308	T	QKRIRMGLEVIPVTSTTNKITAEDCTMEVTP	MGLEVIPVTS(0.019)T(0.956)T(0.025)NK
A0A0B4J203;Q6UN15	206;206	Pre-mRNA 3'-end-processing factor FIP1	FIP1L1	0.901798	11.1936	0.00198888	101.45	63.149	S	KQKRIRMGLEVIPVTSTTNKITAEDCTMEVT	MGLEVIPVT(0.022)S(0.902)T(0.069)T(0.008)NK
A0A0C4DFX4;Q6ZRS2	2239;2416	Helicase SRCAP	SRCAP	0.999988	49.3111	0.000394081	211.26	130.35	S	GARAETQGANHTPVISAHQTRSTTTPPRCSP	AETQGANHTPVIS(1)AHQTR
A3KN83	113	Protein strawberry notch homolog 1	SBNO1	1	66.0991	0.0106382	80.916	38.833	T	PLGSTIVMTKTPPVTTNRQTITLTKFIQTTA	TPPVT(1)T(1)NR
A3KN83	112	Protein strawberry notch homolog 1	SBNO1	0.999994	52.3395	0.0106382	80.916	38.833	T	PPLGSTIVMTKTPPVTTNRQTITLTKFIQTT	TPPVT(1)T(1)NR
A3KN83	126	Protein strawberry notch homolog 1	SBNO1	0.971798	15.4557	0.00621361	91.518	54.427	T	VTTNRQTITLTKFIQTTASTRPSVSAPTVRN	FIQT(0.972)T(0.028)ASTRPSVSAPTVR
A3KN83	130	Protein strawberry notch homolog 1	SBNO1	0.818126	8.98664	2.39006e-05	131.08	107.79	T	RQTITLTKFIQTTASTRPSVSAPTVRNAMTS	FIQT(0.001)T(0.078)AS(0.103)T(0.818)RPSVSAPTVR
A5YKK6	1051	CCR4-NOT transcription complex subunit 1	CNOT1	1	67.4958	0.00054769	237.76	185.16	T	VSTMVTTSTTTTVAKTVTVTRPTGVSFKKDV	T(1)VTVTRPTGVSFK
A5YKK6	1044	CCR4-NOT transcription complex subunit 1	CNOT1	0.94872	16.0611	2.4314e-06	136.85	97.63	T	KAPLAGQVSTMVTTSTTTTVAKTVTVTRPTG	APLAGQVSTMVT(0.5)T(0.5)S(0.024)T(0.949)T(0.024)T(0.004)TVAK
A8CG34;Q96HA1	670;693	Nuclear envelope pore membrane protein POM 121C;Nuclear envelope pore membrane protein POM 121	POM121C;POM121	0.999571	33.6836	4.55031e-08	169.7	81.131	T	APPTLQAETATKPQATSAPSPAPKQSFLFGT	APPTLQAETATKPQAT(1)SAPSPAPK
A8CG34;Q96HA1	671;694	Nuclear envelope pore membrane protein POM 121C;Nuclear envelope pore membrane protein POM 121	POM121C;POM121	0.993343	21.7512	7.22772e-08	173.36	112.27	S	PPTLQAETATKPQATSAPSPAPKQSFLFGTQ	APPTLQAETATKPQAT(0.996)S(0.993)APS(0.01)PAPK
H0YHG0;P82979	428;115	SAP domain-containing ribonucleoprotein	SARNP	0.999985	48.1423	0.00522643	93.258	54.383	S	TERMQKRAERFNVPVSLESKKAARAARFGIS	FNVPVS(1)LESK
H0YHG0;P82979	499;186	SAP domain-containing ribonucleoprotein	SARNP	0.999984	48.6547	6.34563e-19	365.19	312.87	S	DEKLKKRKERFGIVTSSAGTGTTEDTEAKKR	FGIVTS(1)SAGTGTTEDTEAK
I3L521;Q9Y580	124;126	RNA-binding protein 7	RBM7	0.80564	6.30083	4.7129e-05	136.96	113.32	S	TSPSSRYERTMDNMTSSAQIIQRSFSSPENF	TMDNMT(0.006)S(0.806)S(0.189)AQIIQR
O00151	128	PDZ and LIM domain protein 1	PDLIM1	0.999604	36.7551	5.27695e-05	128.17	97.094	T	VLHIGSAHNRSAMPFTASPASSTTARVITNQ	SAMPFT(1)ASPASSTTAR
O00268	528	Transcription initiation factor TFIID subunit 4	TAF4	1	68.0349	1.23816e-05	190.86	140.55	S	IIARQVTPTTIIKQVSQAQTTVQPSATLQRS	QVS(1)QAQTTVQPSATLQR
O00268	413	Transcription initiation factor TFIID subunit 4	TAF4	0.999808	37.4636	0.00113925	112.84	71.559	S	TGLPKGAAGAVTQSLSRTPTATTSGIRATLT	GAAGAVTQSLS(1)R
O00268	409	Transcription initiation factor TFIID subunit 4	TAF4	0.999038	33.1761	0.0157207	86.189	27.559	T	PGTPTGLPKGAAGAVTQSLSRTPTATTSGIR	GAAGAVT(0.999)QSLSR
O00712	325	Nuclear factor 1 B-type	NFIB	0.998141	27.6511	0.000106337	180.7	125.6	S	MSSPTTMKKPEKPLFSSASPQDSSPRLSTFP	KPEKPLFS(0.998)SAS(0.002)PQDSSPR
O14639	651	Actin-binding LIM protein 1	ABLIM1	0.999056	30.2554	0.0104747	85.976	30.624	S	SRYDSPINSASHIPSSKTASLPGYGRNGLHR	YDSPINSASHIPS(0.001)S(0.999)K
O14639	471	Actin-binding LIM protein 1	ABLIM1	0.994797	22.8666	0.00709582	94.409	52.983	S	INSPVYSRHSYTPTTSRSPQHFHRPGNEPSS	HSYTPTT(0.005)S(0.995)R
O14639	452	Actin-binding LIM protein 1	ABLIM1	0.99266	24.3222	2.64407e-06	284.79	211.29	S	EGYQDVRDRMIHRSTSQGSINSPVYSRHSYT	S(0.004)T(0.004)S(0.993)QGSINSPVYSR
O14709	938	Zinc finger protein 197	ZNF197	0.99724	25.6432	0.0256548	60.398	9.1216	S	MHTGEKPYECDKCRKSFTSKRNLVGHQRIHT	KS(0.997)FT(0.003)SKR
O14974	585	Protein phosphatase 1 regulatory subunit 12A	PPP1R12A	0.999823	37.5665	1.85062e-06	168.98	128.83	S	TTSTPTVTSAAGLQKSLLSSTSTTTKITTGS	S(1)LLSSTSTTTK
O14974	601	Protein phosphatase 1 regulatory subunit 12A	PPP1R12A	0.990578	23.2277	2.4814e-07	172.56	136.43	S	LLSSTSTTTKITTGSSSAGTQSSTSNRLWAE	ITTGS(0.005)S(0.991)S(0.005)AGTQSSTSNR
O14974	590	Protein phosphatase 1 regulatory subunit 12A	PPP1R12A	0.929887	11.3246	0.0035524	109.24	75.057	T	TVTSAAGLQKSLLSSTSTTTKITTGSSSAGT	SLLSST(0.93)S(0.069)TTTK
O14974	571	Protein phosphatase 1 regulatory subunit 12A	PPP1R12A	0.806308	9.82977	7.019e-06	108.34	82.513	T	GRRQDDLISSSVPSTTSTPTVTSAAGLQKSL	RQDDLIS(0.003)S(0.018)S(0.122)VPS(0.136)T(0.479)T(0.806)S(0.425)T(0.011)PT(0.001)VTSAAGLQK
O14974	564	Protein phosphatase 1 regulatory subunit 12A	PPP1R12A	0.773325	7.56381	1.47876e-05	97.823	71.104	S	YHKSCSFGRRQDDLISSSVPSTTSTPTVTSA	RQDDLIS(0.773)S(0.156)S(0.084)VPS(0.353)T(0.077)T(0.061)S(0.076)T(0.402)PT(0.015)VT(0.001)S(0.001)AAGLQK
O15014	1196	Zinc finger protein 609	ZNF609	0.999493	32.945	6.88146e-05	183	137.64	S	EDGKESTSSDCKLPTSEESRLGSKEPRPSVH	ESTSSDCKLPT(0.001)S(0.999)EESR
O15014	1199	Zinc finger protein 609	ZNF609	0.818165	6.75939	0.0261985	82.367	54.384	S	KESTSSDCKLPTSEESRLGSKEPRPSVHVPV	EDGKESTSSDCKLPT(0.009)S(0.173)EES(0.818)R
O15061	389	Synemin	SYNM	0.995861	23.8476	0.000752263	115.71	60.362	S	LYSNLSGHRGSQTGTSIGGDARRGFLGSGYS	GSQTGT(0.004)S(0.996)IGGDAR
O15231	114	Zinc finger protein 185	ZNF185	0.999995	52.9836	0.0059968	91.26	41.22	S	SQPQQQFPKANGTPKSAASLVRTANAGPPRP	S(1)AASLVR
O15231	79	Zinc finger protein 185	ZNF185	0.916696	10.4171	0.0160148	69.602	44.447	T	SFSSAGEVPKPRPPSTRAPTGYIIRGVFTKP	ATSFSSAGEVPKPRPPS(0.083)T(0.917)R
O15504	322	Nucleoporin-like protein 2	NUPL2	0.999404	32.2614	1.76149e-07	137.4	113.31	S	AASSFGSPGFSGLPASLATGPVRAPVAPAFG	SPAASSFGSPGFS(0.001)GLPAS(0.999)LATGPVR
O43166	1114	Signal-induced proliferation-associated 1-like protein 1	SIPA1L1	1	69.4498	1.35713e-06	191.63	139.22	S	DGKMPPPERAANIPRSISSDGRPLERRLSPG	S(1)ISSDGRPLER
O43166	1424	Signal-induced proliferation-associated 1-like protein 1	SIPA1L1	0.995915	24.7702	1.7394e-06	144.25	96.156	S	RENSTFSINDAASHTSTMSSRHSASPVVFTS	ENSTFSINDAASHT(0.003)S(0.996)T(0.001)MSSR
O43314	1209	Inositol hexakisphosphate and diphosphoinositol-pentakisphosphate kinase 2	PPIP5K2	0.853964	7.93322	1.38957e-05	128.72	46.354	S	PATLKSTKASSKPATSGPSSAVVPNTSSRKK	ASSKPAT(0.004)S(0.854)GPS(0.137)S(0.004)AVVPNTSSR
O43399	121	Tumor protein D54	TPD52L2	1	87.1812	5.76593e-07	290.38	260.89	T	YVKTSEKLGEWNEKVTQSDLYKKTQETLSQA	LGEWNEKVT(1)QSDLYK
O43399	103	Tumor protein D54	TPD52L2	0.999783	36.6302	8.41538e-07	250.26	201.11	S	ELKQNLSRSWHDVQVSSAYVKTSEKLGEWNE	SWHDVQVS(1)SAYVK
O43426	1336	Synaptojanin-1	SYNJ1	0.999961	44.1071	0.0195376	70.889	34.472	S	KIDPFEDLSFNLLAVSKAQLSVQTSPVPTPD	IDPFEDLSFNLLAVS(1)K
O43432	277	Eukaryotic translation initiation factor 4 gamma 3	EIF4G3	0.869759	8.2472	1.49992e-07	140.75	109.75	S	LPLPPSPTTVSSVARSTIAAPTSSALSSQPI	S(0.87)T(0.13)IAAPTSSALSSQPIFTTAIDDR
O43516	386	WAS/WASL-interacting protein family member 1	WIPF1	0.999912	40.5712	0.0356918	53.089	22.046	S	DPPGRSGPLPPPPPVSRNGSTSRALPATPQL	SGPLPPPPPVS(1)R
O60664	76	Perilipin-3	PLIN3	1	191.643	2.41891e-17	344.32	240.35	S	DAAEKGVRTLTAAAVSGAQPILSKLEPQIAS	TLTAAAVS(1)GAQPILSK
O60664	43	Perilipin-3	PLIN3	0.862818	10.9988	0.000414933	94.728	69.578	S	RVASMPLISSTCDMVSAAYASTKESYPHIKT	VASMPLISS(0.069)T(0.069)CDMVS(0.863)AAYASTK
O60675	153	Transcription factor MafK	MAFK	0.997116	28.7519	0.00240873	99.973	69.012	S	TIVKSTELSSTSVPFSAAS____________	STELSST(0.001)SVPFS(0.997)AAS(0.001)
O60675	134	Transcription factor MafK	MAFK	0.922875	10.9464	0.000502864	130.22	62.495	T	RTVARGPVAPSKVATTSVITIVKSTELSSTS	VAT(0.074)T(0.923)S(0.003)VITIVK
O75113	802	NEDD4-binding protein 1	N4BP1	0.998397	27.9452	2.19412e-07	169.76	127.18	T	LPNVGMFDPSFRVPGTQAASTSHQPPTRIQG	VPGT(0.998)QAAS(0.002)TSHQPPTR
O75179	2001	Ankyrin repeat domain-containing protein 17	ANKRD17	1	161.268	5.99632e-06	161.27	112.47	T	NGSPSSPSVRRQLFVTVVKTSNATTTTVTTT	RQLFVT(1)VVK
O75179	1826	Ankyrin repeat domain-containing protein 17	ANKRD17	0.999989	49.368	0.000511855	234.39	159.34	T	SSSANSKIGSSAPTTTAANTSLMGIKMTTVA	IGSSAPT(0.06)T(0.94)T(1)AANTSLMGIK
O75179	1824	Ankyrin repeat domain-containing protein 17	ANKRD17	0.954015	13.1749	0.00159423	215.5	178.06	T	LKSSSANSKIGSSAPTTTAANTSLMGIKMTT	IGSSAPT(0.954)T(0.049)T(0.996)AANTSLMGIK
O75179	1825	Ankyrin repeat domain-containing protein 17	ANKRD17	0.940197	11.9687	0.000511855	234.39	159.34	T	KSSSANSKIGSSAPTTTAANTSLMGIKMTTV	IGSSAPT(0.06)T(0.94)T(1)AANTSLMGIK
O75179	2185	Ankyrin repeat domain-containing protein 17	ANKRD17	0.908407	9.96442	0.00132793	103.39	53.832	T	TPKMETPAIRPPPHGTTAPHKNSASVQNSSV	METPAIRPPPHGT(0.908)T(0.092)APHK
O75376	1487	Nuclear receptor corepressor 1	NCOR1	1	98.8161	2.56791e-08	300.35	242.37	S	SPGIYDDTSARRTPVSYQNTMSRGSPMMNRT	RTPVS(1)YQNTMSR
O75376	24	Nuclear receptor corepressor 1	NCOR1	1	98.547	5.46082e-05	196.37	147.9	S	NQGAFSTEQSRYPPHSVQYTFPNTRHQQEFA	YPPHS(1)VQYTFPNTR
O75376	1861	Nuclear receptor corepressor 1	NCOR1	0.999986	48.493	0.000118153	132.79	60.085	S	AARLEENLRSRSAAVSEQQQLEQKTLEVEKR	SAAVS(1)EQQQLEQK
O75376	1806	Nuclear receptor corepressor 1	NCOR1	0.999978	46.5681	0.00081846	228.08	200.01	S	AQLRIMPLPAGGPSISQGLPASRYNTAADAL	IMPLPAGGPSIS(1)QGLPASR
O75376	51	Nuclear receptor corepressor 1	NCOR1	0.999888	42.5197	3.68506e-05	195.77	171.89	S	QEFAVPDYRSSHLEVSQASQLLQQQQQQQLR	SSHLEVS(1)QASQLLQQQQQQQLR
O75376	1453	Nuclear receptor corepressor 1	NCOR1	0.994156	22.339	3.52362e-06	150.9	102.3	S	VKAGETVRSRHTSVVSSGPSVLRSTLHEAPK	HTSVVS(0.994)S(0.006)GPSVLR
O75376	1812	Nuclear receptor corepressor 1	NCOR1	0.974464	15.8262	0.00117752	93.011	73.939	S	PLPAGGPSISQGLPASRYNTAADALAALVDA	IMPLPAGGPSIS(0.025)QGLPAS(0.974)R
O75376	1454	Nuclear receptor corepressor 1	NCOR1	0.958791	13.6707	0.000174448	128.57	68.485	S	KAGETVRSRHTSVVSSGPSVLRSTLHEAPKA	HTSVVS(0.041)S(0.959)GPSVLR
O75376	1040	Nuclear receptor corepressor 1	NCOR1	0.852556	7.62408	0.00290712	91.518	58.327	S	PTTRPTRPPPPLIPSSKTTVASEKPSFIMGG	LPTTRPTRPPPPLIPS(0.147)S(0.853)K
O75886	375	Signal transducing adapter molecule 2	STAM2	0.932454	11.4003	0.014693	82.749	24.678	S	LYNKLVNEAPVYSVYSKLHPPAHYPPASSGV	LVNEAPVYS(0.068)VYS(0.932)K
O94842	406	TOX high mobility group box family member 4	TOX4	0.985025	18.7328	0.000126803	232.37	198.46	S	PATVVTSRGLQLGQTSTATIQPSQQAQIVTR	GLQLGQT(0.013)S(0.985)T(0.002)ATIQPSQQAQIVTR
O95081	191	Arf-GAP domain and FG repeat-containing protein 2	AGFG2	0.95145	13.2651	1.11905e-07	135.47	107.17	S	RTLLGDPAPSLSVAASTSSQPVSQSHARTSQ	TLLGDPAPSLSVAAS(0.951)T(0.046)S(0.003)S(0.009)QPVS(0.816)QS(0.174)HAR
O95081	198	Arf-GAP domain and FG repeat-containing protein 2	AGFG2	0.816454	6.72567	3.93209e-05	98.267	80.846	S	APSLSVAASTSSQPVSQSHARTSQARSTQPP	TLLGDPAPSLSVAAS(0.951)T(0.046)S(0.003)S(0.009)QPVS(0.816)QS(0.174)HAR
O95185	570	Netrin receptor UNC5C	UNC5C	1	66.9262	0.00650323	89.911	41.488	T	PAGAIPQGRVYEMYVTVHRKETMRPPMDDSQ	VYEMYVT(1)VHRKETMR
O95231	83	Homeobox protein VENTX	VENTX	0.997002	26.9135	0.0310835	42.639	15.49	S	GSSNLPAPERTMAGLSKEPNTLRAPRVRTAF	EAAGS(0.5)S(0.5)NLPAPERT(0.003)MAGLS(0.997)K
O95487	315	Protein transport protein Sec24B	SEC24B	0.999629	34.4963	8.00863e-26	375.8	328.56	S	PVMQNVQPPKSSPVVSTVLSGSSGSSSTRTP	SSPVVS(1)TVLSGSSGSSSTR
O95487	342	Protein transport protein Sec24B	SEC24B	0.955559	13.6958	1.42445e-05	111.53	86.888	S	TRTPPTANHPVEPVTSVTQPSELLQQKGVQY	TPPTANHPVEPVT(0.003)S(0.956)VT(0.041)QPSELLQQK
O95613	345	Pericentrin	PCNT	1	75.6522	0.0350967	75.652	8.732	T	EKLQSEMEKNAQIVKTLKEDWESEKDLCLEN	NAQIVKT(1)LK
O95625	748	Zinc finger and BTB domain-containing protein 11	ZBTB11	1	50.7912	0.0354056	50.791	13.283	S	SKYLCSVCGKSFHRGSGLSKHFKKHQPKPEV	GS(1)GLS(1)KHFK
O95625	751	Zinc finger and BTB domain-containing protein 11	ZBTB11	1	50.7912	0.0354056	50.791	13.283	S	LCSVCGKSFHRGSGLSKHFKKHQPKPEVRGY	GS(1)GLS(1)KHFK
O95628	316	CCR4-NOT transcription complex subunit 4	CNOT4	0.999405	32.2534	0.000529283	217.46	148.65	S	SPPPGLSKSNPVIPISSSNHSARSPFEGAVT	SNPVIPIS(0.999)S(0.001)SNHSAR
O95628	317	CCR4-NOT transcription complex subunit 4	CNOT4	0.990228	20.4847	0.000176891	120.27	76.327	S	PPPGLSKSNPVIPISSSNHSARSPFEGAVTE	S(0.002)NPVIPIS(0.998)S(0.99)S(0.01)NHSAR
O95881	136	Thioredoxin domain-containing protein 12	TXNDC12	1	166.187	1.52253e-07	166.19	113.72	S	SGKVHPEIINENGNPSYKYFYVSAEQVVQGM	VHPEIINENGNPS(1)YK
O95922	9	Probable tubulin polyglutamylase TTLL1	TTLL1	1	75.5888	0.0321763	75.589	21.246	T	_______MAGKVKWVTDIEKSVLINNFEKRG	MAGKVKWVT(1)DIEK
O95996	4	Adenomatous polyposis coli protein 2	APC2	0.957604	13.5387	0.0315161	63.16	8.2891	S	____________MASSVAPYEQLVRQVEALK	MAS(0.042)S(0.958)VAPYEQLVR
P01344	57	Insulin-like growth factor II;Insulin-like growth factor II;Insulin-like growth factor II Ala-25 Del;Preptin	IGF2	1	49.7151	0.0336413	49.715	11.775	S	QFVCGDRGFYFSRPASRVSRRSRGIVEECCF	PAS(1)RVS(1)R
P01344	60	Insulin-like growth factor II;Insulin-like growth factor II;Insulin-like growth factor II Ala-25 Del;Preptin	IGF2	1	49.7151	0.0336413	49.715	11.775	S	CGDRGFYFSRPASRVSRRSRGIVEECCFRSC	PAS(1)RVS(1)R
P02511	170	Alpha-crystallin B chain	CRYAB	1	165.584	5.30414e-06	165.58	117.35	T	PERTIPITREEKPAVTAAPKK__________	EEKPAVT(1)AAPK
P02545	643	Prelamin-A/C;Lamin-A/C	LMNA	1	206.905	1.16845e-11	326.79	291.24	T	SVGGSGGGSFGDNLVTRSYLLGNSSPRTQSP	SVGGSGGGSFGDNLVT(1)R
P02545	612	Prelamin-A/C;Lamin-A/C	LMNA	0.995541	23.5395	5.8932e-09	158.35	128.01	S	KASASGSGAQVGGPISSGSSASSVTVTRSYR	ASASGSGAQVGGPIS(0.996)S(0.004)GSSASSVTVTR
P02545	613	Prelamin-A/C;Lamin-A/C	LMNA	0.989641	19.857	1.65465e-06	184.51	140.52	S	ASASGSGAQVGGPISSGSSASSVTVTRSYRS	ASASGSGAQVGGPIS(0.01)S(0.99)GSSASSVTVTR
P04075	354	Fructose-bisphosphate aldolase A	ALDOA	0.999999	59.1983	3.72834e-05	196.01	148.79	S	CQGKYTPSGQAGAAASESLFVSNHAY_____	YTPSGQAGAAAS(1)ESLFVSNHAY
P04150	42	Glucocorticoid receptor	NR3C1	1	74.1742	1.09827e-17	352.53	293.34	S	MDFYKTLRGGATVKVSASSPSLAVASQSDSK	VS(1)ASSPSLAVASQSDSK
P04792	184	Heat shock protein beta-1	HSPB1	0.999999	61.1131	9.78603e-05	195.45	162.45	T	MPKLATQSNEITIPVTFESRAQLGGPEAAKS	LATQSNEITIPVT(1)FESR
P04792	174	Heat shock protein beta-1	HSPB1	0.999906	40.2811	0.00216688	105.46	68.776	T	PEGTLTVEAPMPKLATQSNEITIPVTFESRA	LAT(1)QSNEITIPVTFESR
P05387	74	60S acidic ribosomal protein P2	RPLP2	0.998525	29.7418	8.15131e-07	107.95	90.327	S	IGKLASVPAGGAVAVSAAPGSAAPAAGSAPA	LASVPAGGAVAVS(0.999)AAPGS(0.001)AAPAAGSAPAAAEEK
P05412	84	Transcription factor AP-1	JUN	0.951663	12.973	0.000149033	95.624	60.451	S	LKLASPELERLIIQSSNGHITTTPTPTQFLC	LIIQS(0.048)S(0.952)NGHITTTPTPTQFLCPK
P05783	30	Keratin, type I cytoskeletal 18	KRT18	0.999895	39.7971	1.34995e-07	260.58	211.9	S	SLGSVQAPSYGARPVSSAASVYAGAGGSGSR	PVS(1)SAASVYAGAGGSGSR
P05783	31	Keratin, type I cytoskeletal 18	KRT18	0.995982	23.9425	1.02935e-11	325.33	267.52	S	LGSVQAPSYGARPVSSAASVYAGAGGSGSRI	PVS(0.004)S(0.996)AASVYAGAGGSGSR
P05783	7	Keratin, type I cytoskeletal 18	KRT18	0.985818	18.4252	0.018106	74.439	23.647	S	_________MSFTTRSTFSTNYRSLGSVQAP	S(0.986)T(0.014)FSTNYR
P08651	275	Nuclear factor 1 C-type	NFIC	0.99956	36.5884	0.00014675	231.07	180.97	S	LNPASTGLRRTLPSTSSSGSKRHKSGSMEED	TLPSTS(1)SSGSKR
P08670	5	Vimentin	VIM	0.999995	52.8954	0.00828792	117.7	62.635	S	___________MSTRSVSSSSYRRMFGGPGT	S(1)VSSSSYR
P08670	22	Vimentin	VIM	0.999987	48.9322	9.26335e-07	286.34	286.34	S	SSSSYRRMFGGPGTASRPSSSRSYVTTSTRT	MFGGPGTAS(1)RPSSSR
P08670	27	Vimentin	VIM	0.999701	35.5905	0.000281491	261.38	211.1	S	RRMFGGPGTASRPSSSRSYVTTSTRTYSLGS	MFGGPGTASRPSSS(1)R
P08670	37	Vimentin	VIM	0.998062	27.1196	0.00017342	204.42	140.74	T	SRPSSSRSYVTTSTRTYSLGSALRPSTSRSL	T(0.998)YS(0.002)LGSALRPSTSR
P08670	34	Vimentin	VIM	0.99192	23.7165	0.000493074	123.69	42.984	S	GTASRPSSSRSYVTTSTRTYSLGSALRPSTS	SYVTT(0.004)S(0.992)T(0.003)R
P08670	55	Vimentin	VIM	0.973181	15.7061	0.0195172	73.273	34.973	S	LGSALRPSTSRSLYASSPGGVYATRSSAVRL	SLYAS(0.973)S(0.026)PGGVYATR
P09012	148	U1 small nuclear ribonucleoprotein A	SNRPA	1	70.6133	0.000510058	78.108	59.173	T	VVGAVQGPVPGMPPMTQAPRIMHHMPGQPPY	KAVQGGGATPVVGAVQGPVPGMPPMT(1)QAPR
P09651	337	Heterogeneous nuclear ribonucleoprotein A1;Heterogeneous nuclear ribonucleoprotein A1, N-terminally processed	HNRNPA1	0.81474	6.43237	2.5719e-07	152.54	108.73	S	SSNFGPMKGGNFGGRSSGPYGGGGQYFAKPR	S(0.815)S(0.185)GPYGGGGQYFAKPR
P0C0L5;P0C0L4	310;310	Complement C4-B;Complement C4 beta chain;Complement C4-B alpha chain;C4a anaphylatoxin;C4b-B;C4d-B;Complement C4 gamma chain;Complement C4-A;Complement C4 beta chain;Complement C4-A alpha chain;C4a anaphylatoxin;C4b-A;C4d-A;Complement C4 gamma chain	C4B;C4A	0.999987	48.9958	0.0353027	77.279	21.524	S	FFRGLESQTKLVNGQSHISLSKAEFQDALEK	LVNGQS(1)HIS(1)LSK
P0C0L5;P0C0L4	313;313	Complement C4-B;Complement C4 beta chain;Complement C4-B alpha chain;C4a anaphylatoxin;C4b-B;C4d-B;Complement C4 gamma chain;Complement C4-A;Complement C4 beta chain;Complement C4-A alpha chain;C4a anaphylatoxin;C4b-A;C4d-A;Complement C4 gamma chain	C4B;C4A	0.99994	42.2417	0.0353027	77.279	21.524	S	GLESQTKLVNGQSHISLSKAEFQDALEKLNM	LVNGQS(1)HIS(1)LSK
P0C7T5	23	Ataxin-1-like	ATXN1L	0.981964	17.3595	0.0175267	74.533	50.937	S	SQECLPPKKRDLPVTSEDMGRTTSCSTNHTP	DLPVT(0.018)S(0.982)EDMGR
P0C7T5	215	Ataxin-1-like	ATXN1L	0.946567	15.4937	9.90327e-08	140.2	111.99	S	KAPSATSPSGQLPHHSSTQPLDLAPGRMPIY	APSATSPSGQLPHHS(0.947)S(0.027)T(0.027)QPLDLAPGR
P0C7T5	40	Ataxin-1-like	ATXN1L	0.90396	10.1649	3.53285e-06	142.19	111.86	S	DMGRTTSCSTNHTPSSDASEWSRGVVVAGQS	TTSCSTNHT(0.009)PS(0.087)S(0.904)DASEWSR
P0DN25	8			0.998081	26.9586	0.0350664	41.378	8.4522	S	________MVSASGTSFFKGMLLGSISWVLI	MVS(0.047)AS(0.957)GT(0.998)S(0.998)FFK
P0DN25	7			0.998081	26.9586	0.0350664	41.378	8.4522	T	_________MVSASGTSFFKGMLLGSISWVL	MVS(0.047)AS(0.957)GT(0.998)S(0.998)FFK
P0DN25	5			0.956539	13.4086	0.0350664	41.378	8.4522	S	___________MVSASGTSFFKGMLLGSISW	MVS(0.047)AS(0.957)GT(0.998)S(0.998)FFK
P10070	814	Zinc finger protein GLI2	GLI2	0.997352	25.9906	2.09503e-11	321.86	266.66	S	LSQLQERRDSSTSTVSSAYTVSRRSSGISPY	RDSSTST(0.003)VS(0.997)SAYTVSR
P12270	1676	Nucleoprotein TPR	TPR	0.917607	13.4782	4.93054e-05	108.99	108.99	S	TSDPPTANIKPTPVVSTPSKVTAAAMAGNKS	GIASTSDPPTANIKPTPVVS(0.918)T(0.041)PS(0.041)K
P14859	255	POU domain, class 2, transcription factor 1	POU2F1	0.999994	52.3194	2.34059e-05	223.36	186.91	T	QPSITLTSQPATPTRTIAATPIQTLPQSQST	T(1)IAATPIQTLPQSQSTPK
P15336	290	Cyclic AMP-dependent transcription factor ATF-2	ATF2	0.999773	36.4464	2.56758e-07	168.16	92.097	T	KMRLKAALTQQHPPVTNGDTVKGHGSGLVRT	AALTQQHPPVT(1)NGDTVK
P15822	1633	Zinc finger protein 40	HIVEP1	0.997839	26.6433	0.00921845	87.616	58.269	S	PELRPLGSQVQKVPSSFMLPIRLQSSVPAYC	VPS(0.002)S(0.998)FMLPIR
P15822	717	Zinc finger protein 40	HIVEP1	0.914723	10.7145	3.23795e-06	177.16	127.74	S	DSGRSNGPSAALVTTSTPSALPTGEKALLLP	SNGPSAALVTT(0.001)S(0.915)T(0.078)PS(0.007)ALPTGEK
P15822	2587	Zinc finger protein 40	HIVEP1	0.803679	6.12187	0.00158076	108.74	47.093	S	PASQSKACETQPKQTSVASANQVSRTESPQG	QT(0.196)S(0.804)VASANQVSR
P16144	1483	Integrin beta-4	ITGB4	0.817165	9.52333	0.00165074	113.89	88.066	S	AYGTHLSPHVPHRVLSTSSTLTRDYNSLTRS	VLS(0.817)T(0.091)S(0.091)STLTR
P17275	95	Transcription factor jun-B	JUNB	0.999181	31.1136	7.94453e-06	116.61	88.759	S	LKLASSELERLIVPNSNGVITTTPTPPGQYF	LIVPNS(0.999)NGVITT(0.001)TPTPPGQYFYPR
P17544	455	Cyclic AMP-dependent transcription factor ATF-7	ATF7	1	114.162	1.22454e-07	280.55	200.67	S	QHSSATAPSNGLSVRSAAEAVATSVLTQMAS	S(1)AAEAVATSVLTQMASQR
P18583	1097	Protein SON	SON	0.999998	57.3758	0.000905638	116.73	100.5	S	SMMSMGADRSMMSSYSAADRSMMSSYSAADR	SMMSSYS(1)AADR
P18583	253	Protein SON	SON	0.998544	28.4987	7.22896e-05	226.65	177.99	T	MTKILDSFAAAPVPTTTLVLKSSEPVVTMSV	ILDSFAAAPVPT(0.001)T(0.999)TLVLK
P21291	192	Cysteine and glycine-rich protein 1	CSRP1	1	173.036	1.38746e-07	173.04	130.94	S	PKGFGFGQGAGALVHSE______________	GFGFGQGAGALVHS(1)E
P22681	601	E3 ubiquitin-protein ligase CBL	CBL	0.99888	29.6828	2.54098e-05	182.7	149.57	S	LGDSWLPRPIPKVPVSAPSSSDPWTGRELTN	VPVS(0.999)APS(0.001)SSDPWTGR
P27540	643	Aryl hydrocarbon receptor nuclear translocator	ARNT	0.99964	34.6178	0.000160552	256.91	218.77	T	HSNPTQGATPTWTPTTRSGFSAQQVATQATA	HSNPTQGATPTWTPTT(1)R
P27816	797	Microtubule-associated protein 4	MAP4	1	72.5546	1.673e-05	180.24	71.894	S	PEKRASPSKPASAPASRSGSKSTQTVAKTTT	ASPSKPASAPAS(1)R
P27816	811	Microtubule-associated protein 4	MAP4	0.905834	10.2592	0.00240675	109.79	80.691	T	ASRSGSKSTQTVAKTTTAAAVASTGPSSRSP	T(0.085)T(0.906)T(0.009)AAAVASTGPSSR
P27824	66	Calnexin	CANX	1	136.908	1.86743e-06	147.33	92.515	T	APPSSPKVTYKAPVPTGEVYFADSFDRGTLS	APVPT(1)GEVYFADSFDR
P27824	59	Calnexin	CANX	1	91.711	0.000766581	239.86	200.48	T	DSKPDTTAPPSSPKVTYKAPVPTGEVYFADS	VT(1)YKAPVPTGEVYFADSFDR
P30101	485	Protein disulfide-isomerase A3	PDIA3	1	110.572	0.00242026	110.57	82.277	T	GRELSDFISYLQREATNPPVIQEEKPKKKKK	EAT(1)NPPVIQEEKPK
P30260	334	Cell division cycle protein 27 homolog	CDC27	0.998438	28.0575	0.00371325	101.99	59.175	S	KSVARIGQTGTKSVFSQSGNSREVTPILAQT	S(0.002)VFS(0.998)QSGNSR
P30622	143	CAP-Gly domain-containing linker protein 1	CLIP1	1	91.303	3.41577e-19	367.07	281.05	S	VQAEDEANGLQTTPASRATSPLCTSTASMVS	KVQAEDEANGLQTTPAS(1)R
P31629	2157	Transcription factor HIVEP2	HIVEP2	1	111.402	8.08831e-06	111.4	80.446	S	RAPSPRRALYHNPPLSMGQYLQAEPIVLGPP	ALYHNPPLS(1)MGQYLQAEPIVLGPPNLR
P31629	163	Transcription factor HIVEP2	HIVEP2	0.999395	35.263	0.00969044	85.287	34.982	S	GGYPRKKISSLNPAYSQYSQKSIEQAEEAHK	ISSLNPAYS(0.999)QYSQK
P31629	1062	Transcription factor HIVEP2	HIVEP2	0.988941	19.587	2.00577e-07	138.31	96.729	S	RSKSFDYGNLSHAPVSGAAASTVSPSRERKK	SFDYGNLS(0.011)HAPVS(0.989)GAAASTVSPSR
P35658	1087	Nuclear pore complex protein Nup214	NUP214	1	79.558	9.69274e-09	200.6	172.89	S	TKTVKHGAPSPSHPISAPQAAAAAALRRQMA	HGAPSPSHPIS(1)APQAAAAAALRR
P35658	1103	Nuclear pore complex protein Nup214	NUP214	1	102.879	0.000102867	194.98	110.1	S	APQAAAAAALRRQMASQAPAVNTLTESTLKN	QMAS(1)QAPAVNTLTESTLK
P35658	1360	Nuclear pore complex protein Nup214	NUP214	0.998632	29.3437	3.56488e-05	147.39	85.011	T	STKPTNKASSTSLTSTQPTKTSGVPSGFNFT	ASSTSLTS(0.001)T(0.999)QPTK
P35658	1356	Nuclear pore complex protein Nup214	NUP214	0.996131	24.1279	1.04855e-05	281.32	237.46	S	QADDSTKPTNKASSTSLTSTQPTKTSGVPSG	ASSTS(0.996)LT(0.004)STQPTK
P35658	1051	Nuclear pore complex protein Nup214	NUP214	0.995962	24.0247	3.58165e-07	146.18	124.13	T	AKSHLVHGSSPGVMGTSVATSASKIIPQGAD	SHLVHGSSPGVMGT(0.996)S(0.004)VAT(0.02)S(0.129)AS(0.851)K
P35658	440	Nuclear pore complex protein Nup214	NUP214	0.993301	21.7705	1.46805e-05	263.45	181.88	S	ERQPKSPGSTPTTPTSSQAPQKLDASAAAAP	SPGSTPTTPTS(0.993)S(0.007)QAPQK
P35658	1146	Nuclear pore complex protein Nup214	NUP214	0.990138	20.0174	1.67069e-07	199.82	174.24	S	NPATPSTAMGSSVPYSTAKTPHPVLTPVAAN	NNPATPSTAMGSSVPYS(0.99)T(0.01)AK
P35658	1354	Nuclear pore complex protein Nup214	NUP214	0.989226	20.0811	1.33823e-06	164.88	118.31	S	VGQADDSTKPTNKASSTSLTSTQPTKTSGVP	AS(0.01)S(0.989)T(0.001)SLTSTQPTK
P35658	1056	Nuclear pore complex protein Nup214	NUP214	0.988524	19.3592	8.16194e-05	253.34	221.25	S	VHGSSPGVMGTSVATSASKIIPQGADSTMLA	SHLVHGSSPGVMGTSVATS(0.989)AS(0.011)K
P35658	1358	Nuclear pore complex protein Nup214	NUP214	0.984359	20.7969	0.00400081	103.55	69.031	T	DDSTKPTNKASSTSLTSTQPTKTSGVPSGFN	ASST(0.001)S(0.007)LT(0.984)S(0.008)TQPTK
P35658	503	Nuclear pore complex protein Nup214	NUP214	0.973492	15.9395	0.000502733	105.17	86.876	S	SLKSSATVTGEPPSYSSGSDSSKAAPGPGPS	SSATVTGEPPS(0.001)YS(0.973)S(0.025)GS(0.001)DSSK
P35658	1055	Nuclear pore complex protein Nup214	NUP214	0.971763	14.8763	0.000673158	108.13	80.184	T	LVHGSSPGVMGTSVATSASKIIPQGADSTML	SHLVHGSSPGVMGT(0.006)S(0.006)VAT(0.972)S(0.508)AS(0.508)K
P35658	1201	Nuclear pore complex protein Nup214	NUP214	0.939711	12.0694	6.27039e-07	226.79	195.75	T	SGDKASGTAKIETAVTSTPSASGQFSKPFSF	IET(0.06)AVT(0.94)S(0.94)T(0.06)PSASGQFSK
P35658	1202	Nuclear pore complex protein Nup214	NUP214	0.939694	12.0694	6.27039e-07	178.22	106.41	S	GDKASGTAKIETAVTSTPSASGQFSKPFSFS	IET(0.06)AVT(0.94)S(0.94)T(0.06)PSASGQFSK
P35658	1058	Nuclear pore complex protein Nup214	NUP214	0.912964	10.6137	3.58165e-07	146.18	124.13	S	GSSPGVMGTSVATSASKIIPQGADSTMLATK	SHLVHGSSPGVMGT(0.001)S(0.003)VAT(0.003)S(0.079)AS(0.913)K
P35658	1359	Nuclear pore complex protein Nup214	NUP214	0.90911	13.1918	0.00129618	113.07	61.09	S	DSTKPTNKASSTSLTSTQPTKTSGVPSGFNF	AS(0.044)S(0.911)T(0.044)S(0.003)LT(0.044)S(0.909)T(0.044)QPTK
P35658	526	Nuclear pore complex protein Nup214	NUP214	0.894783	9.29634	2.7647e-07	171.29	128.34	S	AAPGPGPSTFSFVPPSKASLAPTPAASPVAP	AAPGPGPSTFS(0.105)FVPPS(0.895)K
P35658	1052	Nuclear pore complex protein Nup214	NUP214	0.875796	9.08275	1.65397e-07	189.84	150.08	S	KSHLVHGSSPGVMGTSVATSASKIIPQGADS	SHLVHGSSPGVMGT(0.002)S(0.876)VATS(0.014)AS(0.108)K
P35658	1353	Nuclear pore complex protein Nup214	NUP214	0.867025	9.14325	2.20413e-07	147.39	85.011	S	RVGQADDSTKPTNKASSTSLTSTQPTKTSGV	VGQADDSTKPTNKAS(0.867)S(0.106)T(0.014)S(0.014)LTSTQPTK
P35658	1904	Nuclear pore complex protein Nup214	NUP214	0.775497	8.86397	0.00524227	61.648	45.286	S	LGGKPSQDAANKNPFSSASGGFGSTATSNTS	NPFS(0.775)S(0.109)AS(0.109)GGFGS(0.025)T(0.3)AT(0.3)S(0.3)NT(0.041)S(0.041)NLFGNSGAK
P37198	17	Nuclear pore glycoprotein p62	NUP62	0.999978	46.7391	1.3424e-07	152.66	120.91	T	SGFNFGGTGAPTGGFTFGTAKTATTTPATGF	SGFNFGGTGAPTGGFT(1)FGTAK
P38435	653	Vitamin K-dependent gamma-carboxylase	GGCX	0.999999	62.8361	0.00519967	98.048	60.403	T	LQPLLEGEVKGGPEPTPLVQTFLRRQQRLQE	GGPEPT(1)PLVQTFLR
P39880	734	Homeobox protein cut-like 1	CUX1	0.980323	16.985	0.000772298	114.21	72.085	S	AQQAALDPALKQAPLSQSDITILTPKLLSTS	QAPLS(0.98)QS(0.02)DITILTPK
P40222	519	Alpha-taxilin	TXLNA	0.885059	13.7355	0.0296311	45.094	28.587	T	RPEGPGAQAPSSPRVTEAPCYPGAPSTEASG	VT(0.885)EAPCYPGAPS(0.037)T(0.037)EAS(0.037)GQT(0.002)GPQEPTSAR
P46939	2210	Utrophin	UTRN	0.999434	35.4797	0.000495286	215.72	186.62	S	TRIAAHPNVQKVVLVSSASDIPVQSHRTSEI	VVLVS(0.999)SASDIPVQSHR
P48382	439	DNA-binding protein RFX5	RFX5	0.999982	47.8437	6.63665e-08	150.46	109.65	S	GPHDKGVKRTAEVPVSEASGQAPPAKAAKQD	TAEVPVS(1)EASGQAPPAK
P49023	90	Paxillin	PXN	0.996969	28.1303	2.12027e-07	162.26	105.09	S	RFIHQQPQSSSPVYGSSAKTSSVSNPQDSVG	FIHQQPQSS(0.001)S(0.002)PVYGS(0.997)SAK
P49321	678	Nuclear autoantigenic sperm protein	NASP	0.955487	16.6527	2.5176e-09	183.63	148.6	S	GNVAELALKATLVESSTSGFTPGGGGSSVSM	AT(0.021)LVES(0.021)S(0.955)T(0.003)SGFTPGGGGSSVSMIASR
P49750	556	YLP motif-containing protein 1	YLPM1	0.991156	20.4952	5.85952e-06	175.88	112.39	S	DMPVRSGGLLPDPPRSSYLESPRGPRFDGPR	SGGLLPDPPRS(0.991)S(0.009)YLESPR
P49790	1134	Nuclear pore complex protein Nup153	NUP153	0.999996	54.7863	0.000185642	197.05	166.1	S	GKKADNEEPKCQPVFSFGNSEQTKDENSSKS	CQPVFS(1)FGNSEQTK
P49790	1057	Nuclear pore complex protein Nup153	NUP153	0.999995	53.1866	0.000385749	127.12	91.894	S	SENKSSFNLGTIETKSASVAPFTCKTSEAKK	S(1)ASVAPFTCK
P49790	964	Nuclear pore complex protein Nup153	NUP153	0.999958	44.1834	2.19535e-05	202.29	108.91	S	GFKFSKPIGDFKFGVSSESKPEEVKKDSKND	FGVS(1)SESKPEEVKK
P49790	920	Nuclear pore complex protein Nup153	NUP153	0.999953	46.0683	2.74121e-05	225.17	199.76	S	FGVSSSSSGPSQTLTSTGNFKFGDQGGFKIG	FGVSSSSSGPSQTLTS(1)TGNFK
P49790	908	Nuclear pore complex protein Nup153	NUP153	0.999938	42.0697	8.66306e-13	337.35	259.71	S	SSSNSAASSSFKFGVSSSSSGPSQTLTSTGN	FGVS(1)SSSSGPSQTLTS(0.996)T(0.004)GNFK
P49790	937	Nuclear pore complex protein Nup153	NUP153	0.999497	32.9849	5.78548e-08	308.73	253.51	S	GNFKFGDQGGFKIGVSSDSGSINPMSEGFKF	IGVS(0.999)S(0.001)DSGSINPMSEGFK
P49790	1456	Nuclear pore complex protein Nup153	NUP153	0.997109	25.624	2.96656e-06	151.44	99.515	S	SPAAFTVGSNGKNVFSSSGTSFSGRKIKTAV	NVFS(0.997)S(0.003)SGTSFSGR
P49790	1156	Nuclear pore complex protein Nup153	NUP153	0.992098	22.7217	3.5361e-07	173.76	114.53	T	TKDENSSKSTFSFSMTKPSEKESEQPAKATF	STFSFS(0.005)MT(0.992)KPS(0.003)EKESEQPAK
P49790	519	Nuclear pore complex protein Nup153	NUP153	0.990344	23.333	1.18156e-07	154.85	122.57	S	SSQALTNKVQMTSPSSTGSPMFKFSSPIVKS	VQMTSPS(0.005)S(0.99)T(0.005)GSPMFK
P49790	893	Nuclear pore complex protein Nup153	NUP153	0.990243	23.0879	3.56959e-05	184.34	156.69	S	KPGTKSGFKGFDTSSSSSNSAASSSFKFGVS	SGFKGFDTSS(0.001)S(0.99)S(0.005)S(0.004)NSAASSSFK
P49790	1154	Nuclear pore complex protein Nup153	NUP153	0.965655	14.4899	7.0284e-07	173.76	114.53	S	EQTKDENSSKSTFSFSMTKPSEKESEQPAKA	STFSFS(0.966)MT(0.034)KPSEK
P49790	1113	Nuclear pore complex protein Nup153	NUP153	0.956874	13.4722	1.05128e-06	276.12	207.5	S	FVLGRTEEKQQEPVTSTSLVFGKKADNEEPK	TEEKQQEPVT(0.043)S(0.957)TSLVFGK
P49790	894	Nuclear pore complex protein Nup153	NUP153	0.943149	12.4646	9.29818e-18	346.06	307.9	S	PGTKSGFKGFDTSSSSSNSAASSSFKFGVSS	GFDTSSS(0.003)S(0.943)S(0.053)NSAASSSFK
P49790	632	Nuclear pore complex protein Nup153	NUP153	0.941797	15.1054	0.000326804	83.856	60.18	T	FASPKIDSVAAQPTATSPVVYTRPAISSFSS	IDSVAAQPT(0.029)AT(0.942)S(0.029)PVVYTR
P49790	1068	Nuclear pore complex protein Nup153	NUP153	0.903795	9.77016	0.00147593	115.91	66.289	S	IETKSASVAPFTCKTSEAKKEEMPATKGGFS	SASVAPFT(0.001)CKT(0.095)S(0.904)EAK
P49790	940	Nuclear pore complex protein Nup153	NUP153	0.767313	5.153	0.000310849	118.52	94.295	S	KFGDQGGFKIGVSSDSGSINPMSEGFKFSKP	IGVS(0.992)S(0.24)DS(0.767)GS(0.001)INPMSEGFK
P49790	1457	Nuclear pore complex protein Nup153	NUP153	0.753537	7.37548	0.00229544	102.07	55.939	S	PAAFTVGSNGKNVFSSSGTSFSGRKIKTAVR	NVFS(0.138)S(0.754)S(0.107)GT(0.001)SFSGR
P49848	586	Transcription initiation factor TFIID subunit 6	TAF6	0.999614	34.1517	0.000203412	219.21	185.86	S	VTTTVPSVQPIVKLVSTATTAPPSTAPSGPG	LVS(1)TATTAPPSTAPSGPGSVQK
P49848	595	Transcription initiation factor TFIID subunit 6	TAF6	0.9674	15.6005	7.18586e-08	161.25	127.91	T	PIVKLVSTATTAPPSTAPSGPGSVQKYIVVS	LVSTATT(0.006)APPS(0.027)T(0.967)APSGPGSVQK
P50402	173	Emerin	EMD	0.999977	46.451	0.000718688	117.14	95.906	S	DSAYQSITHYRPVSASRSSLDLSYYPTSSST	DSAYQSITHYRPVSAS(1)R
P50402	53	Emerin	EMD	0.990785	21.0561	6.63397e-12	317.83	317.83	S	IFEYETQRRRLSPPSSSAASSYSFSDLNSTR	LS(0.001)PPS(0.001)S(0.991)S(0.008)AASSYSFSDLNSTR
P51003	7	Poly(A) polymerase alpha	PAPOLA	0.997644	26.3654	1.128e-07	153.41	108.8	T	_________MPFPVTTQGSQQTQPPQKHYGI	PFPVT(0.002)T(0.998)QGSQQTQPPQK
P51610	1238	Host cell factor 1;HCF N-terminal chain 1;HCF N-terminal chain 2;HCF N-terminal chain 3;HCF N-terminal chain 4;HCF N-terminal chain 5;HCF N-terminal chain 6;HCF C-terminal chain 1;HCF C-terminal chain 2;HCF C-terminal chain 3;HCF C-terminal chain 4;HCF C-terminal chain 5;HCF C-terminal chain 6	HCFC1	1	116.999	4.9175e-05	277.1	232.25	S	PSIKDLPAGRHSHAVSTAAMTRSSVGAGEPR	HSHAVS(1)T(1)AAMTR
P51610	1150	Host cell factor 1;HCF N-terminal chain 1;HCF N-terminal chain 2;HCF N-terminal chain 3;HCF N-terminal chain 4;HCF N-terminal chain 5;HCF N-terminal chain 6;HCF C-terminal chain 1;HCF C-terminal chain 2;HCF C-terminal chain 3;HCF C-terminal chain 4;HCF C-terminal chain 5;HCF C-terminal chain 6	HCFC1	1	104.011	1.54064e-11	326.89	148.43	S	ARRACAAGTPAVIRISVATGALEAAQGSKSQ	IS(1)VATGALEAAQGSK
P51610	678	Host cell factor 1;HCF N-terminal chain 1;HCF N-terminal chain 2;HCF N-terminal chain 3;HCF N-terminal chain 4;HCF N-terminal chain 5;HCF N-terminal chain 6;HCF C-terminal chain 1;HCF C-terminal chain 2;HCF C-terminal chain 3;HCF C-terminal chain 4;HCF C-terminal chain 5;HCF C-terminal chain 6	HCFC1	1	89.1459	3.8784e-06	144.4	85.253	S	LVKSPISVPGGSALISNLGKVMSVVQTKPVQ	SPISVPGGSALIS(1)NLGK
P51610	1239	Host cell factor 1;HCF N-terminal chain 1;HCF N-terminal chain 2;HCF N-terminal chain 3;HCF N-terminal chain 4;HCF N-terminal chain 5;HCF N-terminal chain 6;HCF C-terminal chain 1;HCF C-terminal chain 2;HCF C-terminal chain 3;HCF C-terminal chain 4;HCF C-terminal chain 5;HCF C-terminal chain 6	HCFC1	1	123.137	4.9175e-05	277.1	232.25	T	SIKDLPAGRHSHAVSTAAMTRSSVGAGEPRM	HSHAVS(1)T(1)AAMTR
P51610	831	Host cell factor 1;HCF N-terminal chain 1;HCF N-terminal chain 2;HCF N-terminal chain 3;HCF N-terminal chain 4;HCF N-terminal chain 5;HCF N-terminal chain 6;HCF C-terminal chain 1;HCF C-terminal chain 2;HCF C-terminal chain 3;HCF C-terminal chain 4;HCF C-terminal chain 5;HCF C-terminal chain 6	HCFC1	1	140.791	0.000131189	259.27	194.43	T	TAVPKIATGHGQQGVTQVVLKGAPGQPGTIL	IATGHGQQGVT(1)QVVLK
P51610	808	Host cell factor 1;HCF N-terminal chain 1;HCF N-terminal chain 2;HCF N-terminal chain 3;HCF N-terminal chain 4;HCF N-terminal chain 5;HCF N-terminal chain 6;HCF C-terminal chain 1;HCF C-terminal chain 2;HCF C-terminal chain 3;HCF C-terminal chain 4;HCF C-terminal chain 5;HCF C-terminal chain 6	HCFC1	1	68.9831	0.00109246	132.14	75.511	T	KSPITIITTKVMTSGTGAPAKIITAVPKIAT	VMT(0.012)S(0.988)GT(1)GAPAK
P51610	579	Host cell factor 1;HCF N-terminal chain 1;HCF N-terminal chain 2;HCF N-terminal chain 3;HCF N-terminal chain 4;HCF N-terminal chain 5;HCF N-terminal chain 6;HCF C-terminal chain 1;HCF C-terminal chain 2;HCF C-terminal chain 3;HCF C-terminal chain 4;HCF C-terminal chain 5;HCF C-terminal chain 6	HCFC1	1	124.69	9.19439e-08	236.42	176.02	T	APTVLSVPAGTTIVKTMAVTPGTTTLPATVK	T(1)MAVTPGTTTLPATVK
P51610	480	Host cell factor 1;HCF N-terminal chain 1;HCF N-terminal chain 2;HCF N-terminal chain 3;HCF N-terminal chain 4;HCF N-terminal chain 5;HCF N-terminal chain 6;HCF C-terminal chain 1;HCF C-terminal chain 2;HCF C-terminal chain 3;HCF C-terminal chain 4;HCF C-terminal chain 5;HCF C-terminal chain 6	HCFC1	1	94.3092	0.0110847	94.309	50.867	T	PTVPGSSISVPTAARTQGVPAVLKVTGPQAT	T(1)QGVPAVLK
P51610	562	Host cell factor 1;HCF N-terminal chain 1;HCF N-terminal chain 2;HCF N-terminal chain 3;HCF N-terminal chain 4;HCF N-terminal chain 5;HCF N-terminal chain 6;HCF C-terminal chain 1;HCF C-terminal chain 2;HCF C-terminal chain 3;HCF C-terminal chain 4;HCF C-terminal chain 5;HCF C-terminal chain 6	HCFC1	0.999995	53.3475	0.000102148	188.34	160.4	S	AALAAAAAATQKIPPSSAPTVLSVPAGTTIV	IPPS(1)S(0.998)APT(0.002)VLSVPAGTTIVK
P51610	490	Host cell factor 1;HCF N-terminal chain 1;HCF N-terminal chain 2;HCF N-terminal chain 3;HCF N-terminal chain 4;HCF N-terminal chain 5;HCF N-terminal chain 6;HCF C-terminal chain 1;HCF C-terminal chain 2;HCF C-terminal chain 3;HCF C-terminal chain 4;HCF C-terminal chain 5;HCF C-terminal chain 6	HCFC1	0.999993	52.2879	7.28968e-10	130.77	115.64	T	PTAARTQGVPAVLKVTGPQATTGTPLVTMRP	VT(1)GPQATTGTPLVTMRPASQAGK
P51610	801	Host cell factor 1;HCF N-terminal chain 1;HCF N-terminal chain 2;HCF N-terminal chain 3;HCF N-terminal chain 4;HCF N-terminal chain 5;HCF N-terminal chain 6;HCF C-terminal chain 1;HCF C-terminal chain 2;HCF C-terminal chain 3;HCF C-terminal chain 4;HCF C-terminal chain 5;HCF C-terminal chain 6	HCFC1	0.99997	45.2573	1.12569e-05	184.01	149.1	T	VTSSPGIKSPITIITTKVMTSGTGAPAKIIT	SPITIITT(1)K
P51610	779	Host cell factor 1;HCF N-terminal chain 1;HCF N-terminal chain 2;HCF N-terminal chain 3;HCF N-terminal chain 4;HCF N-terminal chain 5;HCF N-terminal chain 6;HCF C-terminal chain 1;HCF C-terminal chain 2;HCF C-terminal chain 3;HCF C-terminal chain 4;HCF C-terminal chain 5;HCF C-terminal chain 6	HCFC1	0.999938	41.7175	9.87135e-06	186.74	186.74	T	GTTTIIKTIPMSAIITQAGATGVTSSPGIKS	T(0.076)IPMS(0.924)AIIT(1)QAGATGVTSSPGIK
P51610	507	Host cell factor 1;HCF N-terminal chain 1;HCF N-terminal chain 2;HCF N-terminal chain 3;HCF N-terminal chain 4;HCF N-terminal chain 5;HCF N-terminal chain 6;HCF C-terminal chain 1;HCF C-terminal chain 2;HCF C-terminal chain 3;HCF C-terminal chain 4;HCF C-terminal chain 5;HCF C-terminal chain 6	HCFC1	0.999879	40.192	0.0188645	63.754	40.769	S	PQATTGTPLVTMRPASQAGKAPVTVTSLPAG	VT(0.333)GPQAT(0.333)T(0.333)GT(0.001)PLVTMRPAS(1)QAGK
P51610	518	Host cell factor 1;HCF N-terminal chain 1;HCF N-terminal chain 2;HCF N-terminal chain 3;HCF N-terminal chain 4;HCF N-terminal chain 5;HCF N-terminal chain 6;HCF C-terminal chain 1;HCF C-terminal chain 2;HCF C-terminal chain 3;HCF C-terminal chain 4;HCF C-terminal chain 5;HCF C-terminal chain 6	HCFC1	0.99974	35.8532	2.38151e-05	190.57	138.93	S	MRPASQAGKAPVTVTSLPAGVRMVVPTQSAQ	APVTVTS(1)LPAGVR
P51610	669	Host cell factor 1;HCF N-terminal chain 1;HCF N-terminal chain 2;HCF N-terminal chain 3;HCF N-terminal chain 4;HCF N-terminal chain 5;HCF N-terminal chain 6;HCF C-terminal chain 1;HCF C-terminal chain 2;HCF C-terminal chain 3;HCF C-terminal chain 4;HCF C-terminal chain 5;HCF C-terminal chain 6	HCFC1	0.999264	31.3285	4.32103e-06	258.12	179.43	S	VGGVTKTITLVKSPISVPGGSALISNLGKVM	S(0.001)PIS(0.999)VPGGSALISNLGK
P51610	495	Host cell factor 1;HCF N-terminal chain 1;HCF N-terminal chain 2;HCF N-terminal chain 3;HCF N-terminal chain 4;HCF N-terminal chain 5;HCF N-terminal chain 6;HCF C-terminal chain 1;HCF C-terminal chain 2;HCF C-terminal chain 3;HCF C-terminal chain 4;HCF C-terminal chain 5;HCF C-terminal chain 6	HCFC1	0.999021	31.2794	4.56028e-07	139.2	97.202	T	TQGVPAVLKVTGPQATTGTPLVTMRPASQAG	VT(0.001)GPQAT(0.999)TGTPLVTMRPASQAGK
P51610	588	Host cell factor 1;HCF N-terminal chain 1;HCF N-terminal chain 2;HCF N-terminal chain 3;HCF N-terminal chain 4;HCF N-terminal chain 5;HCF N-terminal chain 6;HCF C-terminal chain 1;HCF C-terminal chain 2;HCF C-terminal chain 3;HCF C-terminal chain 4;HCF C-terminal chain 5;HCF C-terminal chain 6	HCFC1	0.999	31.0154	7.21916e-05	201.76	170.33	T	GTTIVKTMAVTPGTTTLPATVKVASSPVMVS	T(1)MAVTPGTT(0.001)T(0.999)LPATVK
P51610	563	Host cell factor 1;HCF N-terminal chain 1;HCF N-terminal chain 2;HCF N-terminal chain 3;HCF N-terminal chain 4;HCF N-terminal chain 5;HCF N-terminal chain 6;HCF C-terminal chain 1;HCF C-terminal chain 2;HCF C-terminal chain 3;HCF C-terminal chain 4;HCF C-terminal chain 5;HCF C-terminal chain 6	HCFC1	0.998348	27.8133	1.36369e-07	188.34	160.4	S	ALAAAAAATQKIPPSSAPTVLSVPAGTTIVK	IPPS(1)S(0.998)APT(0.002)VLSVPAGTTIVK
P51610	685	Host cell factor 1;HCF N-terminal chain 1;HCF N-terminal chain 2;HCF N-terminal chain 3;HCF N-terminal chain 4;HCF N-terminal chain 5;HCF N-terminal chain 6;HCF C-terminal chain 1;HCF C-terminal chain 2;HCF C-terminal chain 3;HCF C-terminal chain 4;HCF C-terminal chain 5;HCF C-terminal chain 6	HCFC1	0.997072	25.3858	8.71896e-10	134.93	123.34	S	VPGGSALISNLGKVMSVVQTKPVQTSAVTGQ	VMS(0.997)VVQT(0.003)KPVQTSAVTGQASTGPVTQIIQTK
P51610	651	Host cell factor 1;HCF N-terminal chain 1;HCF N-terminal chain 2;HCF N-terminal chain 3;HCF N-terminal chain 4;HCF N-terminal chain 5;HCF N-terminal chain 6;HCF C-terminal chain 1;HCF C-terminal chain 2;HCF C-terminal chain 3;HCF C-terminal chain 4;HCF C-terminal chain 5;HCF C-terminal chain 6	HCFC1	0.996637	27.3106	0.00751233	65.118	49.697	T	HKSGTVTVAQQAQVVTTVVGGVTKTITLVKS	S(0.798)GT(0.198)VT(0.006)VAQQAQVVT(0.997)T(0.993)VVGGVT(0.009)K
P51610	652	Host cell factor 1;HCF N-terminal chain 1;HCF N-terminal chain 2;HCF N-terminal chain 3;HCF N-terminal chain 4;HCF N-terminal chain 5;HCF N-terminal chain 6;HCF C-terminal chain 1;HCF C-terminal chain 2;HCF C-terminal chain 3;HCF C-terminal chain 4;HCF C-terminal chain 5;HCF C-terminal chain 6	HCFC1	0.992864	21.812	0.00751233	65.118	49.697	T	KSGTVTVAQQAQVVTTVVGGVTKTITLVKSP	S(0.798)GT(0.198)VT(0.006)VAQQAQVVT(0.997)T(0.993)VVGGVT(0.009)K
P51610	806	Host cell factor 1;HCF N-terminal chain 1;HCF N-terminal chain 2;HCF N-terminal chain 3;HCF N-terminal chain 4;HCF N-terminal chain 5;HCF N-terminal chain 6;HCF C-terminal chain 1;HCF C-terminal chain 2;HCF C-terminal chain 3;HCF C-terminal chain 4;HCF C-terminal chain 5;HCF C-terminal chain 6	HCFC1	0.987776	19.0746	0.000126807	138.2	99.571	S	GIKSPITIITTKVMTSGTGAPAKIITAVPKI	VMT(0.012)S(0.988)GT(1)GAPAK
P51610	587	Host cell factor 1;HCF N-terminal chain 1;HCF N-terminal chain 2;HCF N-terminal chain 3;HCF N-terminal chain 4;HCF N-terminal chain 5;HCF N-terminal chain 6;HCF C-terminal chain 1;HCF C-terminal chain 2;HCF C-terminal chain 3;HCF C-terminal chain 4;HCF C-terminal chain 5;HCF C-terminal chain 6	HCFC1	0.97568	18.2049	0.00473367	96.734	64.48	T	AGTTIVKTMAVTPGTTTLPATVKVASSPVMV	T(1)MAVTPGT(0.009)T(0.976)T(0.015)LPATVK
P51610	1221	Host cell factor 1;HCF N-terminal chain 1;HCF N-terminal chain 2;HCF N-terminal chain 3;HCF N-terminal chain 4;HCF N-terminal chain 5;HCF N-terminal chain 6;HCF C-terminal chain 1;HCF C-terminal chain 2;HCF C-terminal chain 3;HCF C-terminal chain 4;HCF C-terminal chain 5;HCF C-terminal chain 6	HCFC1	0.965622	14.4865	0.0199294	69.598	14.486	S	PAFVQLAPLSSKVRLSSPSIKDLPAGRHSHA	LS(0.966)S(0.034)PSIK
P51610	775	Host cell factor 1;HCF N-terminal chain 1;HCF N-terminal chain 2;HCF N-terminal chain 3;HCF N-terminal chain 4;HCF N-terminal chain 5;HCF N-terminal chain 6;HCF C-terminal chain 1;HCF C-terminal chain 2;HCF C-terminal chain 3;HCF C-terminal chain 4;HCF C-terminal chain 5;HCF C-terminal chain 6	HCFC1	0.924422	10.8744	1.62755e-07	164.68	128.43	S	TTKPGTTTIIKTIPMSAIITQAGATGVTSSP	T(0.076)IPMS(0.924)AIIT(1)QAGATGVTSSPGIK
P51610	787	Host cell factor 1;HCF N-terminal chain 1;HCF N-terminal chain 2;HCF N-terminal chain 3;HCF N-terminal chain 4;HCF N-terminal chain 5;HCF N-terminal chain 6;HCF C-terminal chain 1;HCF C-terminal chain 2;HCF C-terminal chain 3;HCF C-terminal chain 4;HCF C-terminal chain 5;HCF C-terminal chain 6	HCFC1	0.918059	11.2903	0.00345501	69.272	51.117	T	IPMSAIITQAGATGVTSSPGIKSPITIITTK	T(0.037)IPMS(0.037)AIIT(0.874)QAGAT(0.063)GVT(0.918)S(0.065)S(0.006)PGIK
P51610	1062	Host cell factor 1;HCF N-terminal chain 1;HCF N-terminal chain 2;HCF N-terminal chain 3;HCF N-terminal chain 4;HCF N-terminal chain 5;HCF N-terminal chain 6;HCF C-terminal chain 1;HCF C-terminal chain 2;HCF C-terminal chain 3;HCF C-terminal chain 4;HCF C-terminal chain 5;HCF C-terminal chain 6	HCFC1	0.903639	9.778	0.000309751	218.36	169.75	S	QFVCDRQEAAASLVTSTVGQQNGSVVRVCSN	QEAAASLVT(0.095)S(0.904)T(0.001)VGQQNGSVVR
P51610	1246	Host cell factor 1;HCF N-terminal chain 1;HCF N-terminal chain 2;HCF N-terminal chain 3;HCF N-terminal chain 4;HCF N-terminal chain 5;HCF N-terminal chain 6;HCF C-terminal chain 1;HCF C-terminal chain 2;HCF C-terminal chain 3;HCF C-terminal chain 4;HCF C-terminal chain 5;HCF C-terminal chain 6	HCFC1	0.881839	8.72917	0.00909507	88.948	56.089	S	GRHSHAVSTAAMTRSSVGAGEPRMAPVCESL	S(0.118)S(0.882)VGAGEPR
P51610	622	Host cell factor 1;HCF N-terminal chain 1;HCF N-terminal chain 2;HCF N-terminal chain 3;HCF N-terminal chain 4;HCF N-terminal chain 5;HCF N-terminal chain 6;HCF C-terminal chain 1;HCF C-terminal chain 2;HCF C-terminal chain 3;HCF C-terminal chain 4;HCF C-terminal chain 5;HCF C-terminal chain 6	HCFC1	0.876372	10.0474	1.48228e-05	111.43	89.787	S	TRMLKTAAAQVGTSVSSATNTSTRPIITVHK	T(0.01)AAAQVGT(0.01)S(0.088)VS(0.876)S(0.089)AT(0.089)NT(0.009)S(0.82)T(0.009)RPIITVHK
P51610	603	Host cell factor 1;HCF N-terminal chain 1;HCF N-terminal chain 2;HCF N-terminal chain 3;HCF N-terminal chain 4;HCF N-terminal chain 5;HCF N-terminal chain 6;HCF C-terminal chain 1;HCF C-terminal chain 2;HCF C-terminal chain 3;HCF C-terminal chain 4;HCF C-terminal chain 5;HCF C-terminal chain 6	HCFC1	0.860678	8.90749	0.00275005	98.182	60.005	S	TLPATVKVASSPVMVSNPATRMLKTAAAQVG	VAS(0.026)S(0.111)PVMVS(0.861)NPAT(0.003)R
P51610	628	Host cell factor 1;HCF N-terminal chain 1;HCF N-terminal chain 2;HCF N-terminal chain 3;HCF N-terminal chain 4;HCF N-terminal chain 5;HCF N-terminal chain 6;HCF C-terminal chain 1;HCF C-terminal chain 2;HCF C-terminal chain 3;HCF C-terminal chain 4;HCF C-terminal chain 5;HCF C-terminal chain 6	HCFC1	0.820372	10.0474	1.48228e-05	111.43	89.787	S	AAAQVGTSVSSATNTSTRPIITVHKSGTVTV	T(0.01)AAAQVGT(0.01)S(0.088)VS(0.876)S(0.089)AT(0.089)NT(0.009)S(0.82)T(0.009)RPIITVHK
P51610	784	Host cell factor 1;HCF N-terminal chain 1;HCF N-terminal chain 2;HCF N-terminal chain 3;HCF N-terminal chain 4;HCF N-terminal chain 5;HCF N-terminal chain 6;HCF C-terminal chain 1;HCF C-terminal chain 2;HCF C-terminal chain 3;HCF C-terminal chain 4;HCF C-terminal chain 5;HCF C-terminal chain 6	HCFC1	0.801057	7.83447	0.0196299	51.695	29.474	T	IKTIPMSAIITQAGATGVTSSPGIKSPITII	T(0.033)IPMS(0.033)AIIT(0.132)QAGAT(0.801)GVT(0.471)S(0.471)S(0.059)PGIK
P51610	638	Host cell factor 1;HCF N-terminal chain 1;HCF N-terminal chain 2;HCF N-terminal chain 3;HCF N-terminal chain 4;HCF N-terminal chain 5;HCF N-terminal chain 6;HCF C-terminal chain 1;HCF C-terminal chain 2;HCF C-terminal chain 3;HCF C-terminal chain 4;HCF C-terminal chain 5;HCF C-terminal chain 6	HCFC1	0.79836	6.0721	0.00751233	65.118	49.697	S	SATNTSTRPIITVHKSGTVTVAQQAQVVTTV	S(0.798)GT(0.198)VT(0.006)VAQQAQVVT(0.997)T(0.993)VVGGVT(0.009)K
P52594	367	Arf-GAP domain and FG repeat-containing protein 1	AGFG1	0.999996	54.5509	2.89737e-07	293.38	254.98	S	TGKAPVGSVVSVPSQSSASSDKYAALAELDS	APVGSVVSVPSQS(1)SASSDK
P52594	362	Arf-GAP domain and FG repeat-containing protein 1	AGFG1	0.999991	50.2373	5.04582e-05	272.13	225.34	S	SGFGTTGKAPVGSVVSVPSQSSASSDKYAAL	APVGSVVS(1)VPSQSSASSDK
P52594	302	Arf-GAP domain and FG repeat-containing protein 1	AGFG1	0.930481	11.9365	2.15852e-06	132.97	114.08	S	NFPKSSSADFGTFNTSQSHQTASAVSKVSTN	S(0.333)S(0.333)S(0.333)ADFGTFNT(0.01)S(0.93)QS(0.06)HQTASAVSK
P52594	138	Arf-GAP domain and FG repeat-containing protein 1	AGFG1	0.893136	9.69859	2.45785e-07	125.5	112.18	S	KKRWYVPPEQAKVVASVHASISGSSASSTSS	VVAS(0.893)VHAS(0.096)IS(0.011)GSSASSTSSTPEVKPLK
P52948	1064	Nuclear pore complex protein Nup98-Nup96;Nuclear pore complex protein Nup98;Nuclear pore complex protein Nup96	NUP98	0.999996	53.514	9.08676e-05	265.55	230.37	S	LQSKFTSGAFLSPSVSVQECRTPRAASLMNI	FTSGAFLSPSVS(1)VQECR
P54253	82	Ataxin-1	ATXN1	0.988351	19.2861	0.00140362	108.72	60.823	S	VELGLQQGIGLHKALSTGLDYSPPSAPRSVP	ALS(0.988)T(0.012)GLDYSPPSAPR
P54296	39	Myomesin-2	MYOM2	0.998853	31.9542	0.0339139	47.844	10.147	S	QTRYLLDEYASKKRASTQASSQKSLSQRSSS	AS(0.999)T(0.999)QAS(0.002)S(0.001)QK
P54296	40	Myomesin-2	MYOM2	0.998737	31.9542	0.0339139	47.844	10.147	T	TRYLLDEYASKKRASTQASSQKSLSQRSSSQ	AS(0.999)T(0.999)QAS(0.002)S(0.001)QK
P55197	343	Protein AF-10	MLLT10	0.972869	18.5618	2.13768e-07	135.14	92.823	S	RGRKPGGGRNPGTTVSAASPFPQGSFSGTPG	NPGT(0.014)T(0.014)VS(0.973)AASPFPQGSFSGTPGSVK
P55197	269	Protein AF-10	MLLT10	0.889004	9.89824	2.03001e-05	136.6	97.943	S	ALVPSLTVTTEKTYTSTSNNSISGSLKRLED	T(0.01)YT(0.091)S(0.889)T(0.01)SNNSISGSLK
P55198	401	Protein AF-17	MLLT6	1	64.3739	0.0251746	64.374	43.123	S	PEPPKADLFEQKVVFSGFGPIMRFSTTTSSS	VVFS(1)GFGPIMR
P55198	414	Protein AF-17	MLLT6	0.993712	25.0219	0.00201006	111.82	82.049	S	VFSGFGPIMRFSTTTSSSGRARAPSPGDYKS	FSTTT(0.003)S(0.994)S(0.003)SGR
P55198	412	Protein AF-17	MLLT6	0.978076	19.2283	0.0261521	81.191	45.454	T	KVVFSGFGPIMRFSTTTSSSGRARAPSPGDY	FS(0.001)T(0.012)T(0.978)T(0.009)S(0.001)SSGR
P55265	397	Double-stranded RNA-specific adenosine deaminase	ADAR	0.95758	16.879	1.79454e-07	140.47	108.72	S	ETKRNAEFLTCNIPTSNASNNMVTTEKVENG	NAEFLT(0.02)CNIPT(0.02)S(0.958)NAS(0.003)NNMVTTEK
P57740	67	Nuclear pore complex protein Nup107	NUP107	0.993039	21.6798	0.0247313	64.803	18.645	S	IPRTPSSFRQPFTPTSRSLLRQPDISCILGT	QPFTPT(0.007)S(0.993)R
P78312	708	Protein FAM193A	FAM193A	0.846796	7.85038	0.00294757	102.73	58.686	T	HLANLAAPSFPKTATTTPGFVDTRKSFCPAP	TAT(0.139)T(0.847)T(0.014)PGFVDTR
P78337	188	Pituitary homeobox 1	PITX1	1	66.6167	0.0116327	84.31	28.106	S	DVYAAGYSYNNWAAKSLAPAPLSTKSFTFFN	S(1)LAPAPLSTK
P78364	555	Polyhomeotic-like protein 1	PHC1	0.994711	22.7437	0.00154406	86.498	68.396	S	AQALGLAQLAAAVPTSRGMPGTVQSGQAHLA	QPGTAQAQALGLAQLAAAVPT(0.005)S(0.995)R
P82909	37	28S ribosomal protein S36, mitochondrial	MRPS36	1	118.403	0.00138281	118.4	66.562	S	LIRFPDRRDNPKPNVSEALRSAGLPSHSSVI	DNPKPNVS(1)EALR
P98082	727	Disabled homolog 2	DAB2	0.988092	19.1897	0.00333249	113.5	48.696	T	NEPPKPAPRQVSLPVTKSTDNAFENPFFKDS	QVS(0.012)LPVT(0.988)K
P98082	729	Disabled homolog 2	DAB2	0.944193	12.2837	0.0029701	109.71	82.038	S	PPKPAPRQVSLPVTKSTDNAFENPFFKDSFG	S(0.944)T(0.056)DNAFENPFFK
Q00839	197	Heterogeneous nuclear ribonucleoprotein U	HNRNPU	0.999984	48.5595	0.00285953	93.839	66.69	T	EAAGKSSGPTSLFAVTVAPPGARQGQQQAGG	SSGPTSLFAVT(1)VAPPGAR
Q01082	2324	Spectrin beta chain, non-erythrocytic 1	SPTBN1	0.997164	25.4604	1.18156e-07	299.2	250.92	S	DKHEVSASTQSTPASSRAQTLPTSVVTITSE	HEVSASTQSTPAS(0.003)S(0.997)R
Q01167	424	Forkhead box protein K2	FOXK2	0.991387	22.9988	0.000511643	101.41	71.169	S	AQPKLAVIQEARFAQSAPGSPLSSQPVLITV	FAQS(0.991)APGS(0.005)PLS(0.003)SQPVLITVQR
Q01844	274	RNA-binding protein EWS	EWSR1	0.808326	6.2503	3.1781e-05	104.03	71.3	S	SSYGQQSSFRQDHPSSMGVYGQESGGFSGPG	QDHPS(0.192)S(0.808)MGVYGQESGGFSGPGENR
Q02078	281	Myocyte-specific enhancer factor 2A	MEF2A	0.999829	37.6805	0.00430596	99.788	70.121	S	MNSRKPDLRVVIPPSSKGMMPPLSEEEELEL	VVIPPSS(1)K
Q02818	42	Nucleobindin-1	NUCB1	0.999942	42.4959	1.97505e-07	171.79	148.09	T	VPLERGAPNKEETPATESPDTGLYYHRYLQE	GAPNKEETPAT(1)ESPDTGLYYHR
Q04637	1058	Eukaryotic translation initiation factor 4 gamma 1	EIF4G1	0.988353	19.2868	4.57307e-06	143.76	92.113	S	GLPLVDDGGWNTVPISKGSRPIDTSRLTKIT	GLPLVDDGGWNT(0.012)VPIS(0.988)K
Q04637	1118	Eukaryotic translation initiation factor 4 gamma 1	EIF4G1	0.813837	7.17494	1.52591e-05	102.69	75.175	S	AKPSDAASEAARPATSTLNRFSALQQAVPTE	GSSGGSGAKPSDAASEAARPAT(0.03)S(0.814)T(0.156)LNR
Q04726	332	Transducin-like enhancer protein 3	TLE3	0.84024	7.66221	0.0182292	74.78	47.105	S	SNTPTPRNDAPTPGTSTTPGLRSMPGKPPGM	NDAPTPGT(0.01)S(0.84)T(0.144)T(0.005)PGLR
Q05586	867	Glutamate receptor ionotropic, NMDA 1	GRIN1	1	54.4164	0.0333528	54.416	12.727	S	FAAVNVWRKNLQDRKSGRAEPDPKKKATFRA	NLQDRKS(1)GR
Q07157	979	Tight junction protein ZO-1	TJP1	0.999676	35.5126	0.000248132	130.19	82.925	T	STSYSPQADSLRTPSTEAAHIMLRDQEPSLS	TPST(1)EAAHIMLR
Q09666	230	Neuroblast differentiation-associated protein AHNAK	AHNAK	1	67.1767	8.57424e-18	347.75	322.3	S	ASPTGSAVDIRAGAISASGPELQGAGHSKLQ	AGAIS(1)ASGPELQGAGHSK
Q09666	1023	Neuroblast differentiation-associated protein AHNAK	AHNAK	1	107.465	0.00171837	107.46	27.027	S	MPSLKGEGPEFDVNLSKANVDISAPKVDTNA	GEGPEFDVNLS(1)K
Q09666	2580	Neuroblast differentiation-associated protein AHNAK	AHNAK	1	57.1739	0.0341118	57.174	30.481	S	PKLKMPEMNIKAPKISMPDFDLHLKGPKVKG	IS(1)MPDFDLHLK
Q09666	332	Neuroblast differentiation-associated protein AHNAK	AHNAK	1	151.551	6.37471e-06	213.63	176.16	S	STGREGQTPKAGLRVSAPEVSVGHKGGKPGL	VS(1)APEVSVGHK
Q09666	337	Neuroblast differentiation-associated protein AHNAK	AHNAK	1	132.643	1.23073e-05	225.55	162.75	S	GQTPKAGLRVSAPEVSVGHKGGKPGLTIQAP	VSAPEVS(1)VGHK
Q09666	5298	Neuroblast differentiation-associated protein AHNAK	AHNAK	1	135.987	0.000183165	135.99	93.672	S	PGVDLPSVNLSMPKVSGPDLDLNLKGPSLKG	VS(1)GPDLDLNLK
Q09666	3416	Neuroblast differentiation-associated protein AHNAK	AHNAK	1	173.756	4.88216e-07	173.76	95.227	S	SKFKMPFLSISSPKVSMPDVELNLKSPKVKG	VS(1)MPDVELNLK
Q09666	5386	Neuroblast differentiation-associated protein AHNAK	AHNAK	1	87.2681	2.40248e-05	180.7	117.54	S	QGDLAVSGDIKCPKVSVGAPDLSLEASEGSI	VS(1)VGAPDLSLEASEGSIK
Q09666	247	Neuroblast differentiation-associated protein AHNAK	AHNAK	1	74.5333	0.0366114	74.533	74.533	T	SGPELQGAGHSKLQVTMPGIKVGGSGVNVNA	LQVT(1)MPGIK
Q09666	5603	Neuroblast differentiation-associated protein AHNAK	AHNAK	0.999983	47.8109	5.15223e-56	309.26	242.05	S	LSVKGSGGEWKGPQVSSALNLDTSKFAGGLH	GPQVS(1)SALNLDTSK
Q09666	5643	Neuroblast differentiation-associated protein AHNAK	AHNAK	0.833239	6.98676	9.93859e-05	92.41	66.298	S	VKGGQIGLQAPGLSVSGPQGHLESGSGKVTF	GGQIGLQAPGLS(0.167)VS(0.833)GPQGHLESGSGK
Q10469	59	Alpha-1,6-mannosyl-glycoprotein 2-beta-N-acetylglucosaminyltransferase	MGAT2	1	69.2288	0.000219515	131.66	85.506	S	AEPARGAGGRGGDHPSVAVGIRRVSNVSAAS	GGDHPS(1)VAVGIR
Q10471	402	Polypeptide N-acetylgalactosaminyltransferase 2;Polypeptide N-acetylgalactosaminyltransferase 2 soluble form	GALNT2	1	105.136	0.00242838	105.14	67.455	S	VWMDEYKNFYYAAVPSARNVPYGNIQSRLEL	NFYYAAVPS(1)AR
Q12830	2237	Nucleosome-remodeling factor subunit BPTF	BPTF	0.999831	40.8679	6.0872e-06	130.1	90.875	T	IIRGQPVSTAVSAPNTVSSTPGQKSLTSATS	GQPVSTAVSAPNT(1)VSSTPGQK
Q12830	2081	Nucleosome-remodeling factor subunit BPTF	BPTF	0.99931	31.6067	3.41202e-05	128.82	87.941	S	TSTISPAQKVMVAPISGSVTTGTKMVLTTKV	VMVAPIS(0.999)GS(0.001)VTTGTK
Q12830	2233	Nucleosome-remodeling factor subunit BPTF	BPTF	0.995417	28.1401	0.000221326	112.44	85.708	S	VMTQIIRGQPVSTAVSAPNTVSSTPGQKSLT	GQPVS(0.002)T(0.002)AVS(0.995)APNT(0.002)VSSTPGQK
Q12857	270	Nuclear factor 1 A-type	NFIA	0.990537	21.6573	1.12678e-06	168.98	114.51	S	YSMSPGAMRRSLPSTSSTSSTKRLKSVEDEM	SLPST(0.001)S(0.991)S(0.007)T(0.002)SSTKR
Q12857	367	Nuclear factor 1 A-type	NFIA	0.83961	8.75335	9.42495e-05	88.264	73.447	T	PVITGPRASPHATPSTLHFPTSPIIQQPGPY	ASPHAT(0.016)PS(0.112)T(0.84)LHFPT(0.016)S(0.016)PIIQQPGPYFSHPAIR
Q12882	260	Dihydropyrimidine dehydrogenase [NADP(+)]	DPYD	0.999958	43.8026	0.0114194	81.448	29.13	S	IELMKDLGVKIICGKSLSVNEMTLSTLKEKG	S(1)LSVNEMT(0.333)LS(0.333)T(0.333)LKEK
Q12888	1643	Tumor suppressor p53-binding protein 1	TP53BP1	0.837543	10.3885	3.83627e-05	119.39	76.266	S	KRRSNVSSPATPTASSSSSTTPTRKITESPR	SNVSSPAT(0.008)PT(0.077)AS(0.077)S(0.838)S(0.001)S(0.001)STTPTR
Q12901	305	Zinc finger protein 155	ZNF155	0.997774	25.8298	0.0376693	49.298	18.404	S	CDICGKTFYFRSRLKSHSMVHTGEKPFRCDT	LKS(0.998)HS(0.855)MVHT(0.148)GEKPFR
Q12901	307	Zinc finger protein 155	ZNF155	0.854501	7.6772	0.0376693	49.298	18.404	S	ICGKTFYFRSRLKSHSMVHTGEKPFRCDTCD	LKS(0.998)HS(0.855)MVHT(0.148)GEKPFR
Q12948	340	Forkhead box protein C1	FOXC1	0.993094	21.5777	0.000104107	237.59	199.65	S	AAELSSGLLASAAASSRAGIAPPLALGAYSP	GSPQSAAAELSSGLLASAAAS(0.007)S(0.993)R
Q13227	161	G protein pathway suppressor 2	GPS2	0.916048	10.3789	0.0148755	87.696	50.097	T	AADRAKQMFGPQVLTTRHYVGSAAAFAGTPE	QMFGPQVLT(0.084)T(0.916)R
Q13283	268	Ras GTPase-activating protein-binding protein 1	G3BP1	1	84.4385	8.4086e-05	191.53	158.22	T	SVTSKNLPPSGAVPVTGIPPHVVKVPASQPR	NLPPSGAVPVT(1)GIPPHVVK
Q13303	14	Voltage-gated potassium channel subunit beta-2	KCNAB2	0.91534	10.8882	0.0376933	40.577	19.926	S	__MYPESTTGSPARLSLRQTGSPGMIYSTRY	LS(0.915)LRQT(0.077)GS(0.016)PGMIYS(0.915)T(0.077)R
Q13303	26	Voltage-gated potassium channel subunit beta-2	KCNAB2	0.914518	10.8882	0.0376933	40.577	19.926	S	ARLSLRQTGSPGMIYSTRYGSPKRQLQFYRN	LS(0.915)LRQT(0.077)GS(0.016)PGMIYS(0.915)T(0.077)R
Q13492	565	Phosphatidylinositol-binding clathrin assembly protein	PICALM	1	103.878	0.00259357	103.88	83.09	S	NLGIGNGTTKNDVNWSQPGEKKLTGGSNWQP	NDVNWS(1)QPGEK
Q13492	452	Phosphatidylinositol-binding clathrin assembly protein	PICALM	0.930511	11.2953	7.19992e-05	266.45	231.84	S	NPFLTKSSGDVHLSISSDVSTFTTRTPTHEM	SSGDVHLS(0.069)IS(0.931)SDVSTFTTR
Q13495	514	Mastermind-like domain-containing protein 1	MAMLD1	1	68.9837	0.0202487	83.801	15.337	S	QQQQANVIFKPISSNSSKTLSMIMQQGMASS	PIS(0.042)S(0.958)NS(1)S(1)K
Q13495	515	Mastermind-like domain-containing protein 1	MAMLD1	1	79.2556	0.0202487	83.801	15.337	S	QQQANVIFKPISSNSSKTLSMIMQQGMASSS	PIS(0.042)S(0.958)NS(1)S(1)K
Q13495	277	Mastermind-like domain-containing protein 1	MAMLD1	0.958746	14.7866	0.0159626	76.868	38.567	S	YSIPSTSKQIVSPSSSMAQSKSQVQAMLPVA	QIVS(0.003)PS(0.006)S(0.032)S(0.959)MAQSK
Q13495	512	Mastermind-like domain-containing protein 1	MAMLD1	0.957554	13.5332	0.0202487	83.801	15.337	S	QQQQQQANVIFKPISSNSSKTLSMIMQQGMA	PIS(0.042)S(0.958)NS(1)S(1)K
Q13546	331	Receptor-interacting serine/threonine-protein kinase 1	RIPK1	0.999926	41.3261	1.21791e-07	168.85	106.32	S	KRMQSLQLDCVAVPSSRSNSATEQPGSLHSS	MQSLQLDCVAVPSS(1)R
Q13573	401	SNW domain-containing protein 1	SNW1	0.895909	9.34851	0.0258587	70.908	42.557	T	RDISEVIALGVPNPRTSNEVQYDQRLFNQSK	T(0.896)S(0.104)NEVQYDQR
Q13613	664	Myotubularin-related protein 1	MTMR1	0.990844	20.3432	4.30095e-06	204.79	158.4	S	ERGSSPSHSATSVHTSV______________	GSSPSHSATSVHT(0.009)S(0.991)V
Q13620	152	Cullin-4B	CUL4B	0.968682	14.9049	2.31239e-07	134.09	107.59	S	ESSSSSSSSSPTAATSQQQQLKNKSILISSV	MAEESSSSSSSSSPTAAT(0.031)S(0.969)QQQQLK
Q13625	339	Apoptosis-stimulating of p53 protein 2	TP53BP2	0.972303	17.5874	0.00639459	79.875	45.489	S	NLPVSSDGNLPQQAASAPSRVAAVGPYIQSS	ENLPVS(0.001)S(0.01)DGNLPQQAAS(0.972)APS(0.017)R
Q14004	1286	Cyclin-dependent kinase 13	CDK13	0.993523	21.2542	1.36344e-07	171.42	138.01	T	TEEDLDYRTENQHVPTTSSSLTDPHAGVKAA	TENQHVPT(0.994)T(0.159)S(0.817)S(0.03)SLTDPHAGVK
Q14004	1288	Cyclin-dependent kinase 13	CDK13	0.862838	8.04883	2.36154e-07	170.02	115.16	S	EDLDYRTENQHVPTTSSSLTDPHAGVKAALL	TENQHVPT(0.001)T(0.135)S(0.863)S(0.001)S(0.001)LTDPHAGVK
Q14004	1287	Cyclin-dependent kinase 13	CDK13	0.770282	8.37515	1.38658e-06	143.91	98.771	T	EEDLDYRTENQHVPTTSSSLTDPHAGVKAAL	TENQHVPT(0.112)T(0.77)S(0.112)S(0.005)S(0.001)LTDPHAGVK
Q14118	463	Dystroglycan;Alpha-dystroglycan;Beta-dystroglycan	DAG1	1	112.265	0.000146968	145.46	86.827	T	RPTKKPRTPRPVPRVTTKVSITRLETASPPT	VT(1)T(1)KVSITR
Q14118	464	Dystroglycan;Alpha-dystroglycan;Beta-dystroglycan	DAG1	1	105.303	0.000146968	145.46	86.827	T	PTKKPRTPRPVPRVTTKVSITRLETASPPTR	VT(1)T(1)KVSITR
Q14119	118	Vascular endothelial zinc finger 1	VEZF1	0.999532	39.151	4.00526e-07	172.99	106.4	T	SRPKKTPTTVVPLISTIAGDSSRTSLVSTIA	KTPTTVVPLIS(0.999)T(1)IAGDSSR
Q14119	117	Vascular endothelial zinc finger 1	VEZF1	0.999108	35.2404	4.00526e-07	172.99	106.4	S	VSRPKKTPTTVVPLISTIAGDSSRTSLVSTI	KTPTTVVPLIS(0.999)T(1)IAGDSSR
Q14119	111	Vascular endothelial zinc finger 1	VEZF1	0.843047	10.3438	0.00043909	117.86	98.955	T	HTGIKLVSRPKKTPTTVVPLISTIAGDSSRT	KT(0.078)PT(0.078)T(0.843)VVPLIS(0.086)T(0.914)IAGDSSR
Q14126	1056	Desmoglein-2	DSG2	0.914961	10.3598	0.000382564	92.063	67.776	T	GQNVTVTERVLAPASTLQSSYQIPTENSMTA	VLAPAS(0.084)T(0.915)LQS(0.001)SYQIPTENSMTAR
Q14157	325	Ubiquitin-associated protein 2-like	UBAP2L	0.999402	32.2762	1.37859e-08	205.87	180.46	S	LAQPLVFSNSKQTAISQPASGNTFSHHSMVS	QT(0.001)AIS(0.999)QPASGNTFSHHSMVSMLGK
Q14157	605	Ubiquitin-associated protein 2-like	UBAP2L	0.99848	28.1866	0.000468672	129.74	89.805	S	PLYEQRSTQTRRYPSSISSSPQKDLTQAKNG	RYPS(0.002)S(0.998)ISSSPQK
Q14157	859	Ubiquitin-associated protein 2-like	UBAP2L	0.994236	22.3678	4.31264e-05	123.75	78.151	S	TPLTGRDGSLASNPYSGDLTKFGRGDASSPA	DGSLASNPYS(0.994)GDLT(0.006)K
Q14157	445	Ubiquitin-associated protein 2-like	UBAP2L	0.922974	15.5584	5.43376e-06	131.4	106.27	S	MMEVFLQEKSPAVATSTAAPPPPSSPLPSKS	S(0.026)PAVAT(0.026)S(0.923)T(0.026)AAPPPPSSPLPSK
Q14157	428	Ubiquitin-associated protein 2-like	UBAP2L	0.921661	10.7127	4.24666e-05	276.14	238.72	S	AVHSPFTKRQAFTPSSTMMEVFLQEKSPAVA	QAFTPS(0.078)S(0.922)TMMEVFLQEK
Q14157	1083	Ubiquitin-associated protein 2-like	UBAP2L	0.914416	10.2899	0.0223864	67.879	52.957	S	IPQKPQTNKSAYNSYSWGAN___________	SAYNS(0.086)YS(0.914)WGAN
Q14157	358	Ubiquitin-associated protein 2-like	UBAP2L	0.875761	11.5063	0.000613981	118.71	68.61	T	GKGFGDVGEAKGGSTTGSQFLEQFKTAQALA	GGST(0.062)T(0.876)GS(0.062)QFLEQFK
Q14157	446	Ubiquitin-associated protein 2-like	UBAP2L	0.824504	6.9356	0.00781922	67.478	34.073	T	MEVFLQEKSPAVATSTAAPPPPSSPLPSKST	S(0.438)PAVAT(0.483)S(0.254)T(0.825)AAPPPPSSPLPSK
Q14247	331	Src substrate cortactin	CTTN	0.999939	42.5893	2.35112e-07	257.04	193.83	S	RMDKNASTFEDVTQVSSAYQKTVPVEAVTSK	NASTFEDVTQVS(1)SAYQK
Q14247	332	Src substrate cortactin	CTTN	0.962042	14.0723	0.00190172	95.429	51.631	S	MDKNASTFEDVTQVSSAYQKTVPVEAVTSKT	NASTFEDVTQVS(0.038)S(0.962)AYQK
Q14247	345	Src substrate cortactin	CTTN	0.901548	9.61868	0.0353248	53.968	13.814	S	VSSAYQKTVPVEAVTSKTSNIRANFENLAKE	TVPVEAVT(0.098)S(0.902)K
Q14671	797	Pumilio homolog 1	PUM1	0.965298	14.4434	9.46031e-12	317.75	284.83	S	GRYISAAPGAEAKYRSASSASSLFSPSSTLF	S(0.965)AS(0.035)SASSLFSPSSTLFSSSR
Q14671	800	Pumilio homolog 1	PUM1	0.846683	10.0599	9.01187e-06	138.42	115.95	S	ISAAPGAEAKYRSASSASSLFSPSSTLFSSS	S(0.505)AS(0.505)S(0.847)AS(0.102)S(0.041)LFSPSSTLFSSSR
Q14671;Q8TB72	786;664	Pumilio homolog 1;Pumilio homolog 2	PUM1;PUM2	1	111.496	0.00159266	111.5	66.883	S	SLHLGGLTNGSGRYISAAPGAEAKYRSASST;SLNLGGLTNGSGRYISAAPGAEAKYRSASSA	YIS(1)AAPGAEAK
Q14677	624	Clathrin interactor 1	CLINT1	1	132.565	0.000178732	132.56	100.2	S	TVQPKQDAFANFANFSK______________	QDAFANFANFS(1)K
Q14684	731	Ribosomal RNA processing protein 1 homolog B	RRP1B	0.900823	10.1819	0.000466593	117.53	82.638	S	DPEQKPLHGVLKTPTSSPASSPLVAKKPLTT	T(0.002)PT(0.086)S(0.901)S(0.01)PASSPLVAK
Q14686	1641	Nuclear receptor coactivator 6	NCOA6	1	70.7333	1.39777e-05	240.18	157.54	S	STVVTMPNAGSKVMVSEGQSAAQSNARPQFI	VMVS(1)EGQSAAQSNAR
Q14686	1933	Nuclear receptor coactivator 6	NCOA6	0.999887	39.4498	0.000861805	228.49	180.76	T	VTTLVPSELISAVPTTKSNHGGIASESLAGG	SIVTTLVPSELISAVPTT(1)K
Q14814	258	Myocyte-specific enhancer factor 2D	MEF2D	0.999891	39.6303	0.000608995	219.53	174.84	S	LNKVIPAKSPPPPTHSTQLGAPSRKPDLRVI	SPPPPTHS(1)TQLGAPSR
Q14980	2093	Nuclear mitotic apparatus protein 1	NUMA1	0.998277	28.1452	0.00012097	198.61	139.94	T	PNTRSGTRRSPRIATTTASAATAAAIGATPR	IATT(0.998)T(0.002)ASAATAAAIGATPR
Q14980	1844	Nuclear mitotic apparatus protein 1	NUMA1	0.997158	25.6508	0.0111908	84.916	50.866	S	DSANSSFYSTRSAPASQASLRATSSTQSLAR	SAPAS(0.997)QAS(0.003)LR
Q15149	638	Plectin	PLEC	1	114.37	3.02556e-07	174.91	142.67	T	TEYNLRLKAGVAAPATQVAQVTLQSVQRRPE	AGVAAPAT(1)QVAQVTLQSVQR
Q15434	288	RNA-binding motif, single-stranded-interacting protein 2	RBMS2	0.926312	11.0725	1.84137e-07	164.81	133.15	S	MLAQSALSPYLSSPVSSYQRVTQTSPLQVPN	MLAQSALSPYLS(0.001)S(0.072)PVS(0.926)S(0.001)YQR
Q15637	328	Splicing factor 1	SF1	0.926729	16.1744	0.0077051	52.642	39.161	S	YLSLMAELGEAPVPASVGSTSGPATTPLASA	MDKEYLS(0.005)LMAELGEAPVPAS(0.927)VGS(0.022)T(0.022)S(0.022)GPAT(0.001)TPLASAPR
Q15652	1437	Probable JmjC domain-containing histone demethylation protein 2C	JMJD1C	0.999981	47.1571	0.00886598	89.266	59.967	S	NTILASTSSECVSSKSVSQPVAQKQECKVST	S(1)VSQPVAQK
Q15652	1073	Probable JmjC domain-containing histone demethylation protein 2C	JMJD1C	0.999971	45.3852	0.00411106	97.64	54.198	S	SPKSHIIKQDMDVERSVSDLYKMKHSVPQSL	S(1)VSDLYK
Q15652	1192	Probable JmjC domain-containing histone demethylation protein 2C	JMJD1C	0.99946	32.679	0.000231251	209.67	170.68	S	TTFRNDCRSPTHLTVSSTNTLRSMPALHRAP	SPTHLTVS(0.999)S(0.001)TNTLR
Q15652	1087	Probable JmjC domain-containing histone demethylation protein 2C	JMJD1C	0.772515	5.85337	0.00289773	66.308	46.77	S	RSVSDLYKMKHSVPQSLPQSNYFTTLSNSVV	HS(0.201)VPQS(0.773)LPQS(0.016)NYFT(0.009)T(0.001)LSNSVVNEPPR
Q15691	155	Microtubule-associated protein RP/EB family member 1	MAPRE1	0.999901	40.4891	1.0626e-05	230.67	174.55	S	SLVAPALNKPKKPLTSSSAAPQRPISTQRTA	KPLTS(1)SSAAPQRPISTQR
Q15723	500	ETS-related transcription factor Elf-2	ELF2	1	74.4926	5.22791e-05	225.79	174.96	S	NIVGTPLAVRALTPVSIAHGTPVMRLSMPTQ	ALTPVS(1)IAHGTPVMR
Q15723	572	ETS-related transcription factor Elf-2	ELF2	0.999992	51.0148	1.40064e-05	228.12	215.49	S	KPADGNKTVTHVVVVSAPSAIALPVTMKTEG	TVTHVVVVS(1)APSAIALPVTMK
Q15723	400	ETS-related transcription factor Elf-2	ELF2	0.999786	36.6894	1.42162e-07	158.52	98.84	S	PRTVRVAMQVPVVMTSLGQKISTVAVQSVNA	VAMQVPVVMTS(1)LGQK
Q15723	376	ETS-related transcription factor Elf-2	ELF2	0.953034	9.2058	0.0111675	80.763	50.455	T	ITSPGHDASSRSPTTTASVSATAAPRTVRVA	S(0.326)PT(0.36)T(0.36)T(0.953)ASVSATAAPR
Q15723	375	ETS-related transcription factor Elf-2	ELF2	0.940758	12.0103	0.000102374	215.04	172.75	T	NITSPGHDASSRSPTTTASVSATAAPRTVRV	SPT(0.059)T(0.941)TASVSATAAPR
Q15723	372	ETS-related transcription factor Elf-2	ELF2	0.759668	6.40007	5.9126e-07	164.92	116.12	S	RVVNITSPGHDASSRSPTTTASVSATAAPRT	S(0.76)PT(0.76)T(0.296)T(0.184)ASVSATAAPR
Q15723	374	ETS-related transcription factor Elf-2	ELF2	0.759668	6.40007	5.9126e-07	164.92	116.12	T	VNITSPGHDASSRSPTTTASVSATAAPRTVR	S(0.76)PT(0.76)T(0.296)T(0.184)ASVSATAAPR
Q15750	395	TGF-beta-activated kinase 1 and MAP3K7-binding protein 1	TAB1	1	68.8681	1.42626e-07	171.76	127.71	S	APAAGGRVYPVSVPYSSAQSTSKTSVTLSLV	VYPVSVPYS(1)S(1)AQSTSK
Q15750	396	TGF-beta-activated kinase 1 and MAP3K7-binding protein 1	TAB1	1	101.669	4.50041e-07	171.76	127.71	S	PAAGGRVYPVSVPYSSAQSTSKTSVTLSLVM	VYPVSVPYS(1)S(1)AQSTSK
Q15911	353	Zinc finger homeobox protein 3	ZFHX3	0.980218	16.9505	6.85945e-08	161.14	135.63	S	SFLEPKNKNFQHPLVSTANLIGPGHSFYGKF	NFQHPLVS(0.98)T(0.02)ANLIGPGHSFYGK
Q15911	219	Zinc finger homeobox protein 3	ZFHX3	0.892432	9.2425	0.00364058	65.107	44.668	S	FGKWFEGPDQAFPNTSALAGLSPVLHSFRVF	WFEGPDQAFPNT(0.106)S(0.892)ALAGLS(0.001)PVLHSFR
Q15942	15	Zyxin	ZYX	0.999951	43.0773	1.38071e-11	315.21	287.07	S	_MAAPRPSPAISVSVSAPAFYAPQKKFGPVV	PSPAISVSVS(1)APAFYAPQK
Q15942	13	Zyxin	ZYX	0.999348	32.0442	1.34511e-07	233.14	193.49	S	___MAAPRPSPAISVSVSAPAFYAPQKKFGP	AAPRPSPAIS(0.001)VS(0.999)VSAPAFYAPQKK
Q15942	246	Zyxin	ZYX	0.99755	26.2924	8.28569e-05	116.98	88.8	S	KPQVQLHVQSQTQPVSLANTQPRGPPASSPA	PQVQLHVQSQT(0.002)QPVS(0.998)LANTQPR
Q15942	258	Zyxin	ZYX	0.993424	21.7918	0.0117265	83.869	49.483	S	QPVSLANTQPRGPPASSPAPAPKFSPVTPKF	GPPAS(0.993)S(0.007)PAPAPK
Q15942	169	Zyxin	ZYX	0.99188	20.869	0.000759768	249.36	226.17	S	LLDDMTKNDPFKARVSSGYVPPPVATPFSSK	ARVS(0.992)S(0.008)GYVPPPVATPFSSK
Q16186	220	Proteasomal ubiquitin receptor ADRM1	ADRM1	0.999992	52.8359	2.71776e-06	223.58	182.83	S	SSSSSRSQSAAVTPSSTTSSTRATPAPSAPA	SQSAAVTPSS(1)T(0.989)T(0.011)SSTR
Q16186	221	Proteasomal ubiquitin receptor ADRM1	ADRM1	0.999918	41.4493	1.84798e-07	301.75	260.1	T	SSSSRSQSAAVTPSSTTSSTRATPAPSAPAA	S(1)QSAAVTPSST(1)TSSTR
Q16186	211	Proteasomal ubiquitin receptor ADRM1	ADRM1	0.999587	33.8406	1.27818e-07	304.86	248.15	S	GSSGPPGSSSSSSSRSQSAAVTPSSTTSSTR	S(1)QSAAVTPSST(1)TSSTR
Q16594	207	Transcription initiation factor TFIID subunit 9	TAF9	0.982165	17.963	8.24557e-08	163.9	131.94	S	PTSQSPAVKASIPATSAVQNVLINPSLIGSK	AS(0.002)IPAT(0.016)S(0.982)AVQNVLINPSLIGSK
Q2KHR2	342	DNA-binding protein RFX7	RFX7	0.991562	20.7083	0.0210379	84.916	50.22	T	SARHRYPQILPKPANTSALTIRSPTTVLFTS	PANT(0.992)S(0.008)ALTIR
Q2KHR3	600	Glutamine and serine-rich protein 1	QSER1	1	102.575	0.00153067	221.85	171.54	S	LSDGEINAQESTYKVSKADDRYSQSVIRSNS	LSDGEINAQESTYKVS(1)K
Q2KHR3	17	Glutamine and serine-rich protein 1	QSER1	0.999948	42.8411	0.000495286	215.72	159.26	S	NFLSTAESRTAQAAASGTTLLPQFRAPSWQT	TAQAAAS(1)GTTLLPQFR
Q2TAL8	364	Glutamine-rich protein 1	QRICH1	0.996738	24.861	0.0158954	75.652	36.861	T	LAAVKLEDDKEKMVGTTSVVKNSHEEVVQTL	MVGT(0.997)T(0.003)SVVK
Q2TB10	434	Zinc finger protein 800	ZNF800	0.932933	11.4334	0.0376306	51.949	23.152	T	SPPSITHSPQNELKGTNHSNEKKNTPAAQKN	GT(0.933)NHS(0.067)NEKK
Q2VPJ9	40	Leucine-rich repeat-containing protein 75B	LRRC75B	0.990089	19.9954	0.023502	64.42	13.361	S	PAPYERRVRWLREIQSTLRERRPERARQLLR	EIQS(0.99)T(0.01)LR
Q52LR7	750	Enhancer of polycomb homolog 2	EPC2	0.998947	29.7725	0.0208341	85.064	38.712	T	NVSVVSPVNVHINTRTSAPSPTALKLATVAA	T(0.999)S(0.001)APSPTALK
Q53ET0	504	CREB-regulated transcription coactivator 2	CRTC2	0.999687	36.19	3.94561e-06	118.72	64.439	S	SSPSLVLPTQPHTPKSLQQPGLPSQSCSVQS	S(1)LQQPGLPSQSCSVQSSGGQPPGR
Q5BJH7	28	Protein YIF1B	YIF1B	1	86.5709	1.89974e-05	110.78	85.436	S	TPRLRKWPSKRRIPVSQPGMADPHQLFDDTS	IPVS(1)QPGMADPHQLFDDTSSAQSR
Q5BKZ1	266	DBIRD complex subunit ZNF326	ZNF326	1	62.6585	0.0263762	62.659	62.659	S	TFIKKPKLAKPMEKISLSKSPTKTDPKNEEE	PMEKIS(1)LS(1)K
Q5BKZ1	268	DBIRD complex subunit ZNF326	ZNF326	1	62.6585	0.0263762	62.659	62.659	S	IKKPKLAKPMEKISLSKSPTKTDPKNEEEEK	PMEKIS(1)LS(1)K
Q5HYC2	1765	Uncharacterized protein KIAA2026	KIAA2026	0.997375	26.3466	0.0117858	93.561	56.989	S	TPATTSPKIINTVPHSAAVPGATRSVSISKR	IINT(0.002)VPHS(0.997)AAVPGATR
Q5JSZ5	1982	Protein PRRC2B	PRRC2B	1	78.4194	0.000392717	212.34	167.51	S	LQAQAQLGLRGGLPVSQSQEIFSSLQPFRSQ	GGLPVS(1)QSQEIFSSLQPFR
Q5JSZ5	1801	Protein PRRC2B	PRRC2B	0.999996	53.6916	0.0004342	233.97	175.51	S	FGVSPKDSDFSLPPGSASGPTGSPVVKLQDA	DSDFSLPPGS(1)ASGPTGSPVVK
Q5SW79	135	Centrosomal protein of 170 kDa	CEP170	0.999922	41.1319	0.00534295	103.43	12.829	S	QLSQKSSESELSKSASAKSIDSKVADAATEV	SAS(1)AKS(1)IDSK
Q5SW79	138	Centrosomal protein of 170 kDa	CEP170	0.999894	39.7677	0.00534295	103.43	12.829	S	QKSSESELSKSASAKSIDSKVADAATEVQHK	SAS(1)AKS(1)IDSK
Q5T4S7	3479	E3 ubiquitin-protein ligase UBR4	UBR4	0.995528	23.4753	0.0292579	58.23	8.1964	T	KAAQFVDLLGYFSLKTPQTEKKLKEYSQKAV	T(0.996)PQT(0.004)EKK
Q5T5U3	474	Rho GTPase-activating protein 21	ARHGAP21	0.999999	61.5345	1.09991e-17	342.09	292.61	S	QERLEDSVLMKYCPRSASQGALTSPSVSFSN	S(1)ASQGALTSPSVSFSNHR
Q5T6F2	20	Ubiquitin-associated protein 2	UBAP2	1	174.401	0.000104508	276.12	198.49	S	VSSDHCRGAREKPQISAAQSTQPQKQVVQAT	EKPQIS(1)AAQSTQPQK
Q5T6F2	1104	Ubiquitin-associated protein 2	UBAP2	1	93.6344	2.81618e-05	203.85	169.47	S	SGSGQRSQPSSLQPKSQASKPAYGNSPYWTN	S(1)QASKPAYGNSPYWTN
Q5T6F2	494	Ubiquitin-associated protein 2	UBAP2	0.999934	41.8387	7.29219e-07	144.27	127.77	S	KLLQLPSTTIENISVSVHQPQPKHIKLAKRR	LLQLPSTTIENISVS(1)VHQPQPK
Q5T6F2	633	Ubiquitin-associated protein 2	UBAP2	0.99404	23.1367	4.71773e-06	189.49	153.22	S	DQSSVHNRIPYQSPVSSSESAPGTIMNGHGG	IPYQS(0.001)PVS(0.994)S(0.005)SESAPGTIMNGHGGGR
Q5T6F2	487	Ubiquitin-associated protein 2	UBAP2	0.991859	21.7586	4.5638e-06	125.61	103.84	T	DSPSTVNKLLQLPSTTIENISVSVHQPQPKH	LLQLPS(0.001)T(0.007)T(0.992)IENIS(0.001)VSVHQPQPK
Q5T6F2	1008	Ubiquitin-associated protein 2	UBAP2	0.973797	15.9616	1.08236e-07	193.19	163.7	S	KSAGSGPGKGVSVSSSTTGLPDMTGSVYNKT	GVSVSS(0.001)S(0.974)T(0.025)T(0.001)GLPDMTGSVYNK
Q5T6F2	1006	Ubiquitin-associated protein 2	UBAP2	0.918713	10.9325	9.16587e-08	249.26	249.26	S	PNKSAGSGPGKGVSVSSSTTGLPDMTGSVYN	GVS(0.075)VS(0.919)S(0.043)S(0.463)T(0.038)T(0.463)GLPDMTGSVYNK
Q5T6F2	987	Ubiquitin-associated protein 2	UBAP2	0.884952	8.86042	0.0118032	81.565	56.179	S	QGTAAGDYSKGGYAGSSQAPNKSAGSGPGKG	GGYAGS(0.885)S(0.115)QAPNK
Q5T8P6	691	RNA-binding protein 26	RBM26	0.98924	22.8205	1.02116e-05	148.56	117.08	S	VSKPSVSATEKVLSTSTGLTKTVYNPAALKA	VLST(0.005)S(0.989)T(0.005)GLTK
Q5THJ4	583	Vacuolar protein sorting-associated protein 13D	VPS13D	0.999997	59.3307	0.0328672	62.357	17.1	S	PLLVFPNPQKEVGRVSQSFGLQTTSADRSDH	VS(1)QS(0.999)FGLQT(0.74)T(0.131)S(0.131)ADR
Q5THJ4	585	Vacuolar protein sorting-associated protein 13D	VPS13D	0.999208	33.2942	0.0328672	62.357	17.1	S	LVFPNPQKEVGRVSQSFGLQTTSADRSDHYP	VS(1)QS(0.999)FGLQT(0.74)T(0.131)S(0.131)ADR
Q5VT52	411	Regulation of nuclear pre-mRNA domain-containing protein 2	RPRD2	0.999913	41.6862	9.92677e-06	144.4	97.161	S	SAVSTSVPTKPTENISKASSCTPVPVTMTAT	SAVSTSVPTKPTENIS(1)K
Q5VT52	501	Regulation of nuclear pre-mRNA domain-containing protein 2	RPRD2	0.999104	30.9806	0.000691399	222.42	190.78	T	PSNLTSGLKTPAPATTTSHNPLANILSKVEI	TPAPATT(0.999)T(0.001)SHNPLANILSK
Q5VT52	991	Regulation of nuclear pre-mRNA domain-containing protein 2	RPRD2	0.998098	27.4684	7.17695e-05	108.69	84.78	S	SPQNTLAAPTGHPPTSGVEKVLASTISTTST	SLFSPQNTLAAPTGHPPT(0.002)S(0.998)GVEK
Q5VT52	476	Regulation of nuclear pre-mRNA domain-containing protein 2	RPRD2	0.977712	20.4806	6.82884e-05	94.802	64.217	S	SSLTSVMKNTGVSPASRPSPGTPTSPSNLTS	NT(0.009)GVS(0.007)PAS(0.978)RPS(0.002)PGT(0.001)PT(0.004)SPSNLTSGLK
Q5VT52	628	Regulation of nuclear pre-mRNA domain-containing protein 2	RPRD2	0.861185	13.8631	0.0207935	56.247	8.4862	S	QSPGLPSTTFKLPSNSLGFTATHNTSPAAPP	LPS(0.035)NS(0.861)LGFT(0.035)AT(0.035)HNT(0.008)S(0.008)PAAPPT(0.008)EVT(0.008)ICQS(0.001)SEVSKPK
Q5VT52	597	Regulation of nuclear pre-mRNA domain-containing protein 2	RPRD2	0.812655	7.82616	0.0126128	68.171	49.183	S	AQPFIPKSFNYSPNSSTSEVSSTSASKASIG	S(0.005)FNYS(0.024)PNS(0.134)S(0.813)T(0.024)SEVSSTSASK
Q68CP9	1494	AT-rich interactive domain-containing protein 2	ARID2	1	70.7298	3.44105e-06	160.72	99.072	S	QGHQIIAVPDSGSKVSHSPALSSDVRSTNGT	VS(1)HSPALSSDVR
Q68CP9	618	AT-rich interactive domain-containing protein 2	ARID2	0.929856	12.2456	0.0102149	71.001	47.901	S	AIPLPIQMYYQQQPVSTSVVRVDSVPDVSPA	AIPLPIQMYYQQQPVS(0.93)T(0.055)S(0.015)VVR
Q68EM7	820	Rho GTPase-activating protein 17	ARHGAP17	0.985027	23.018	0.000290186	84.159	56.835	S	NRPSVPPPPQPPGVHSAGDSSLTNTAPTASK	NRPS(0.005)VPPPPQPPGVHS(0.985)AGDS(0.005)S(0.005)LTNTAPTASK
Q6AI12	214	Ankyrin repeat domain-containing protein 40	ANKRD40	0.998169	27.3806	0.0333565	72.496	31.528	S	TPESTKPGPVCQPPVSQSRSLFSSVPSKPPM	TPESTKPGPVCQPPVS(0.998)QS(0.002)R
Q6AI39	582	GLTSCR1-like protein	GLTSCR1L	0.999997	56.3964	0.000466658	126.24	86.681	S	TGDQLTQPNRTPVPVSVSHRLPVSSSKSTST	TPVPVS(1)VSHR
Q6KC79	161	Nipped-B-like protein	NIPBL	0.900988	9.73513	0.0175267	74.533	31.904	S	TISHSPSSRFVPPQTSSGNRFMPQQNSPVPS	FVPPQT(0.003)S(0.901)S(0.096)GNR
Q6KC79	140	Nipped-B-like protein	NIPBL	0.788387	6.10706	2.99048e-05	93.104	67.238	S	QYKLSQNSMHSSPASSNYQQTTISHSPSSRF	LSQNSMHS(0.004)S(0.013)PAS(0.193)S(0.788)NYQQT(0.001)TISHSPSSR
Q6MZP7	344	Protein lin-54 homolog	LIN54	0.999997	55.5421	3.3269e-05	183.6	163.69	T	GGVSTSQFKTIIPLATAPNVQQIQVPGSKFH	TIIPLAT(1)APNVQQIQVPGSK
Q6MZP7	430	Protein lin-54 homolog	LIN54	0.999313	32.1425	3.13071e-07	147.26	126.5	S	VVPKPINPTSQIVTTSQPQQRLIMPATPLPQ	QVVPKPINPTSQIVTT(0.001)S(0.999)QPQQR
Q6MZP7	109	Protein lin-54 homolog	LIN54	0.999218	34.0744	9.23574e-06	267.47	198.94	T	AFPSGLQKLGAQTPVTISANQIILNKVSQTS	LGAQTPVT(0.999)ISANQIILNK
Q6MZP7	276	Protein lin-54 homolog	LIN54	0.994459	23.3222	0.0097296	84.352	14.488	S	TQVSPPVIAGRVLSQSTPGTPSKTITISESG	VLS(0.005)QS(0.994)T(0.001)PGTPSK
Q6MZP7	288	Protein lin-54 homolog	LIN54	0.926413	11.4614	5.0397e-08	147.28	98.749	S	LSQSTPGTPSKTITISESGVIGSTLNSTTQT	T(0.066)IT(0.007)IS(0.926)ESGVIGSTLNSTTQTPNK
Q6MZP7	333	Protein lin-54 homolog	LIN54	0.785457	6.96121	2.87351e-07	160.77	123.11	T	AVKSTVQTITVGGVSTSQFKTIIPLATAPNV	STVQTITVGGVS(0.056)T(0.785)S(0.158)QFK
Q6P4R8	1067	Nuclear factor related to kappa-B-binding protein	NFRKB	1	92.9062	0.00341255	92.906	42.818	S	EASSSAFRLMPALGVSVADQKGKSTVASSEA	LMPALGVS(1)VADQK
Q6P4R8	1273	Nuclear factor related to kappa-B-binding protein	NFRKB	1	90.688	0.000514226	244.05	197.35	T	QVRIQTVPASHLQQGTASGSSKAVSTVVVTT	IQTVPASHLQQGT(1)ASGSSK
Q6P4R8	1189	Nuclear factor related to kappa-B-binding protein	NFRKB	0.999965	47.3813	0.00207535	104.01	54.532	S	TSQAGKLPTRITVPLSVISQPMKGKSVVTAP	ITVPLS(1)VISQPMK
Q6P4R8	1080	Nuclear factor related to kappa-B-binding protein	NFRKB	0.999928	41.5434	0.000443675	206.46	155.52	S	GVSVADQKGKSTVASSEAKPAATIRIVQGLG	STVASS(1)EAKPAATIR
Q6P4R8	1175	Nuclear factor related to kappa-B-binding protein	NFRKB	0.999225	33.6717	4.67471e-07	173.33	65.597	S	PTVRQVPVSTTVVSTSQAGKLPTRITVPLSV	QVPVS(0.999)T(0.001)TVVSTS(0.999)QAGK
Q6P4R8	1168	Nuclear factor related to kappa-B-binding protein	NFRKB	0.998571	28.4558	4.67471e-07	173.33	65.597	S	ISISTGAPTVRQVPVSTTVVSTSQAGKLPTR	QVPVS(0.999)T(0.001)TVVSTS(0.999)QAGK
Q6P4R8	750	Nuclear factor related to kappa-B-binding protein	NFRKB	0.990873	20.5346	0.0180909	85.355	18.14	T	ISPPPVSAVNKSGPSTVSEPAKSSSGVLLVS	SGPS(0.009)T(0.991)VSEPAK
Q6P4R8	1225	Nuclear factor related to kappa-B-binding protein	NFRKB	0.987023	18.9598	0.0270191	78.113	25.617	T	LGANLSGLGRNIILTTMPAGTKLIAGNKPVS	NIILT(0.013)T(0.987)MPAGTK
Q6P4R8	1027	Nuclear factor related to kappa-B-binding protein	NFRKB	0.982406	17.5698	0.00110668	101.2	67.03	S	VTSNPVHAADSPAKASSASAPSSTPTGTTVV	AS(0.982)S(0.017)ASAPSSTPTGTTVVK
Q6P4R8	1151	Nuclear factor related to kappa-B-binding protein	NFRKB	0.96218	15.236	4.33734e-08	164.8	120.26	T	AAVSKTVAVASGAASTPISISTGAPTVRQVP	TVAVASGAAS(0.009)T(0.962)PIS(0.029)ISTGAPTVR
Q6P4R8	1030	Nuclear factor related to kappa-B-binding protein	NFRKB	0.960124	16.4471	1.69796e-05	125.41	83.311	S	NPVHAADSPAKASSASAPSSTPTGTTVVKVT	AS(0.022)S(0.014)AS(0.96)APS(0.004)S(0.001)TPTGTTVVK
Q6P9G9	222	Zinc finger protein 449	ZNF449	0.930235	11.2495	0.034063	70.622	8.1555	S	VKELQDSKEMKQLLDSKIGFEIGIENEEDTS	ELQDS(0.07)KEMKQLLDS(0.93)K
Q6PJT7	240	Zinc finger CCCH domain-containing protein 14	ZC3H14	1	166.624	6.06765e-07	166.62	116.13	S	SGVHLNRLQFQQQQNSIHAAKQLDMQSSWVY	LQFQQQQNS(1)IHAAK
Q6PJT7	220	Zinc finger CCCH domain-containing protein 14	ZC3H14	1	97.467	1.48101e-05	190.26	125.55	S	YGSSRPSIEIYRPPASRNADSGVHLNRLQFQ	PSIEIYRPPAS(1)R
Q6PJT7	360	Zinc finger CCCH domain-containing protein 14	ZC3H14	0.99993	41.7047	0.00397707	93.348	10.665	S	PPSKQANKNLILKAISEAQESVTKTTNYSTV	AIS(1)EAQESVTK
Q6PJT7	735	Zinc finger CCCH domain-containing protein 14	ZC3H14	0.999328	31.7229	0.0194307	84.213	54.914	S	NVPPRHALKWIRPQTSE______________	WIRPQT(0.001)S(0.999)E
Q6PJT7	331	Zinc finger CCCH domain-containing protein 14	ZC3H14	0.997693	27.0605	2.76397e-07	154.13	76.498	S	EEDDDYGSRTGSISSSVSVPAKPERRPSLPP	TGSISSS(0.998)VS(0.002)VPAKPER
Q6PJT7	370	Zinc finger CCCH domain-containing protein 14	ZC3H14	0.888616	9.50013	0.000162412	117.03	82.827	T	ILKAISEAQESVTKTTNYSTVPQKQTLPVAP	AIS(0.006)EAQES(0.006)VTKT(0.1)T(0.889)NYSTVPQK
Q6PJT7	369	Zinc finger CCCH domain-containing protein 14	ZC3H14	0.794601	5.87555	0.0125643	91.087	53.119	T	LILKAISEAQESVTKTTNYSTVPQKQTLPVA	T(0.795)T(0.205)NYSTVPQK
Q6UUV7	329	CREB-regulated transcription coactivator 3	CRTC3	0.999975	46.0684	0.000225832	133.07	70.929	S	THLGIRSSSGLQSSRSNPSIQATLNKTVLSS	S(1)NPSIQATLNK
Q6UUV7	353	CREB-regulated transcription coactivator 3	CRTC3	0.883634	8.92621	1.68392e-05	110.35	87.718	S	NKTVLSSSLNNHPQTSVPNASALHPSLRLFS	TVLSSSLNNHPQT(0.113)S(0.884)VPNAS(0.003)ALHPSLR
Q6UVJ0	500	Spindle assembly abnormal protein 6 homolog	SASS6	0.995597	26.5111	1.56293e-07	164.97	114.09	S	RKQDVLGPSTTPPAHSSSNTIRSGISPNLNV	KQDVLGPSTTPPAHS(0.996)S(0.002)S(0.002)NTIR
Q6VMQ6	842	Activating transcription factor 7-interacting protein 1	ATF7IP	0.993271	23.7329	0.00376348	65.801	52.764	T	GLTKNPVSLPSLPNPTKPNNVPSVPSPSIQR	NPVS(0.002)LPS(0.004)LPNPT(0.993)KPNNVPSVPSPSIQR
Q6VMQ6	834	Activating transcription factor 7-interacting protein 1	ATF7IP	0.990315	20.1576	6.21883e-05	92.977	76.701	S	VQSPPTVSGLTKNPVSLPSLPNPTKPNNVPS	NPVS(0.99)LPS(0.01)LPNPTKPNNVPSVPSPSIQR
Q6VMQ6	920	Activating transcription factor 7-interacting protein 1	ATF7IP	0.864645	8.69588	1.15544e-07	162.37	126.7	S	GPIQMKIPISAFSTSSAAEQNSNTTPRIENQ	IPISAFS(0.002)T(0.016)S(0.117)S(0.865)AAEQNSNTTPR
Q6W2J9	453	BCL-6 corepressor	BCOR	1	73.0388	0.019051	73.039	29.269	S	DKPLDLSSKVVDVDASKADHMKKMAPTVLVH	VVDVDAS(1)K
Q6W2J9	365	BCL-6 corepressor	BCOR	0.875167	8.63617	6.0645e-06	182	143.84	S	AADTYSEFHKHYARISTSPSVALSKPYMTVS	IS(0.875)T(0.12)S(0.003)PS(0.003)VALSKPYMTVSSEFPAAR
Q6Y7W6	993	PERQ amino acid-rich with GYF domain-containing protein 2	GIGYF2	1	71.151	8.47099e-07	288.61	217.05	S	QQQQQQQKLSGWGNVSKPSGTTKSLLEIQQE	LSGWGNVS(1)KPSGTTK
Q6Y7W6	680	PERQ amino acid-rich with GYF domain-containing protein 2	GIGYF2	0.992505	21.2193	0.00456405	100.88	49.602	T	TLKMRISDQNIIPSVTRSVSVPDTGSIWELQ	ISDQNIIPS(0.007)VT(0.993)R
Q6ZN30	515	Zinc finger protein basonuclin-2	BNC2	0.98084	17.092	8.56783e-05	127.66	91.073	S	PMLRNNRDKDLIRATSGAATPVIASTKSNLA	AT(0.019)S(0.981)GAATPVIASTK
Q6ZRI6	34	Uncharacterized protein C15orf39	C15orf39	0.999978	47.0712	3.00336e-05	109.07	89.863	S	PRLETDSGLEHSLPHSVGNQDPCTYKGSYFS	LETDSGLEHSLPHS(1)VGNQDPCTYK
Q6ZSR9	319	Uncharacterized protein FLJ45252		0.984577	19.5891	0.0191556	67.095	41.378	S	QPIAAYKIVSQTNKQSIAGSVSITSLSSRTT	IVS(0.002)QT(0.011)NKQS(0.985)IAGS(0.002)VSITSLSSR
Q6ZU65	1173	Ubinuclein-2	UBN2	1	105.253	8.31211e-05	128.28	89.981	S	VGKNSLSGIAMNVPASRGSNLNSSGANRTSL	NSLSGIAMNVPAS(1)R
Q70E73	799	Ras-associated and pleckstrin homology domains-containing protein 1	RAPH1	0.98618	18.5747	0.0285903	54.253	26.982	T	TIPAPTSTKTVAPVVTQAAPPTPTPPVPPAK	T(0.014)VAPVVT(0.986)QAAPPTPTPPVPPAK
Q75N03	276	E3 ubiquitin-protein ligase Hakai	CBLL1	0.999125	30.5752	0.00428164	99.919	59.038	S	RAPPAELSMAPPPPRSVSQETFRISTRKHSN	S(0.999)VS(0.001)QETFR
Q76L83	415	Putative Polycomb group protein ASXL2	ASXL2	0.999341	32.9995	0.0221351	68.224	42.106	S	KVKKTPAEQPKSMPVSEASLIRIVPVVSQSE	S(0.001)MPVS(0.999)EASLIR
Q7KZ85	1526	Transcription elongation factor SPT6	SUPT6H	0.984916	18.2398	1.95267e-07	162.64	128.77	S	FKDHYQDPVPGITPSSSSRTRTPASINATPA	DHYQDPVPGITPSS(0.985)S(0.015)SR
Q7LBC6	679	Lysine-specific demethylase 3B	KDM3B	0.999983	50.6403	0.00066547	222.42	176.27	S	TTVTSKVAPSWPESHSSADSASLAKKKPLFI	VAPSWPESHS(1)SADSASLAK
Q7LBC6	651	Lysine-specific demethylase 3B	KDM3B	0.96879	17.3165	2.63333e-05	98.722	75.241	S	PFLAFVEKVEHSPFSSFASQASGSSSSATTV	VEHS(0.008)PFS(0.018)S(0.969)FAS(0.005)QASGSSSSATTVTSK
Q7LBC6	654	Lysine-specific demethylase 3B	KDM3B	0.782638	5.56818	6.63532e-05	93.34	85.423	S	AFVEKVEHSPFSSFASQASGSSSSATTVTSK	VEHSPFSS(0.001)FAS(0.783)QAS(0.214)GS(0.176)S(0.78)S(0.043)S(0.003)ATTVTSK
Q7LBC6	660	Lysine-specific demethylase 3B	KDM3B	0.779572	6.42205	6.63532e-05	93.34	85.423	S	EHSPFSSFASQASGSSSSATTVTSKVAPSWP	VEHSPFSS(0.001)FAS(0.783)QAS(0.214)GS(0.176)S(0.78)S(0.043)S(0.003)ATTVTSK
Q7Z2W4	322	Zinc finger CCCH-type antiviral protein 1	ZC3HAV1	0.991871	20.9219	5.44564e-05	120.45	72.029	S	RPPSGSSKATDLGGTSQAGTSQRFLENGSQE	ATDLGGT(0.008)S(0.992)QAGTSQR
Q7Z3J3;A6NKT7;Q99666;O14715;P49792	919;919;918;918;1894	RanBP2-like and GRIP domain-containing protein 4;RanBP2-like and GRIP domain-containing protein 3;RANBP2-like and GRIP domain-containing protein 5/6;RANBP2-like and GRIP domain-containing protein 8;E3 SUMO-protein ligase RanBP2	RGPD4;RGPD3;RGPD5;RGPD8;RANBP2	0.999989	49.4831	8.5348e-05	137.13	93.079	S	NTEFKSTKEGFSIPVSADGFKFGISEPGNQE	EGFSIPVS(1)ADGFK
Q7Z3K3	310	Pogo transposable element with ZNF domain	POGZ	1	110.998	0.000259962	252.72	198.07	T	AVSIASFVTVKRPGVTGENSNEVAKLVNTLN	RPGVT(1)GENSNEVAK
Q7Z3K3	297	Pogo transposable element with ZNF domain	POGZ	0.999535	35.9137	9.49665e-06	127.57	93.677	S	TNPKLAPSFPSPPAVSIASFVTVKRPGVTGE	LAPSFPSPPAVS(1)IASFVTVK
Q7Z3K3	340	Pogo transposable element with ZNF domain	POGZ	0.764118	6.13107	0.0248959	42.123	26.181	S	NTIPSLGQSPGPVVVSNNSSAHGSQRTSGPE	LVNT(0.014)LNT(0.014)IPS(0.014)LGQS(0.186)PGPVVVS(0.764)NNS(0.005)S(0.001)AHGSQR
Q7Z422	73	SUZ domain-containing protein 1	SZRD1	0.998999	30.1333	3.45928e-06	129.98	107.61	S	PQIRILKRPTSNGVVSSPNSTSRPTLPVKSL	RPTSNGVVS(0.999)S(0.001)PNSTSRPTLPVK
Q7Z434	366	Mitochondrial antiviral-signaling protein	MAVS	0.987708	19.0501	3.72747e-07	258.6	143.31	S	INSTRAGMVPSKVPTSMVLTKVSASTVPTDG	AGMVPSKVPT(0.012)S(0.988)MVLTK
Q7Z434	365	Mitochondrial antiviral-signaling protein	MAVS	0.98678	18.74	1.2984e-07	163.62	109.53	T	PINSTRAGMVPSKVPTSMVLTKVSASTVPTD	AGMVPSKVPT(0.987)S(0.013)MVLTK
Q7Z589	1120	Protein EMSY	EMSY	1	105.442	0.000186024	261.6	222.25	T	KITFEGRQPPTVTKITGGSSVPKLTSPVTSI	QPPTVTKIT(1)GGSSVPK
Q7Z589	1098	Protein EMSY	EMSY	1	71.0467	2.78144e-07	167.11	130.7	T	SSEKQTASQVEQPIITQGSSVTKITFEGRQP	QTASQVEQPIIT(1)QGSSVTK
Q7Z589	574	Protein EMSY	EMSY	0.999924	41.1742	6.83972e-05	278.64	238.61	S	IVSGTTTKITTIPMTSKPNVIVVQKTTGKGT	ITTIPMTS(1)KPNVIVVQK
Q7Z589	506	Protein EMSY	EMSY	0.99871	33.6154	1.16061e-07	146.97	118.68	T	NGAIMTTKLVTTPTGTQATYTRPTVSPSIGR	LVTTPTGT(0.999)QATYTRPTVSPSIGR
Q7Z589	283	Protein EMSY	EMSY	0.995427	23.5774	9.32617e-05	261.76	233.18	T	TQTTNTTTQKVIIVTTSPSSTFVPNILSKSH	VIIVT(0.004)T(0.995)SPSSTFVPNILSK
Q7Z589	536	Protein EMSY	EMSY	0.994863	19.999	0.0056574	88.37	29.122	S	RMAATPGAATYVKTTSGSIITVVPKSLATLG	T(0.502)T(0.502)S(0.995)GSIITVVPK
Q7Z589	271	Protein EMSY	EMSY	0.984985	18.9976	0.000311605	118.71	90.747	T	MSPVKITFTKPSTQTTNTTTQKVIIVTTSPS	IT(0.786)FT(0.214)KPST(0.001)QT(0.014)T(0.985)NTTTQK
Q7Z589	1134	Protein EMSY	EMSY	0.984877	21.2126	0.0114333	94.973	36.653	S	ITGGSSVPKLTSPVTSISPIQASEKTAVSDI	LTSPVT(0.007)S(0.985)IS(0.007)PIQASEK
Q7Z589	557	Protein EMSY	EMSY	0.950031	12.7904	1.4512e-05	146.5	36.352	S	VVPKSLATLGGKIISSNIVSGTTTKITTIPM	IIS(0.05)S(0.95)NIVSGTTTK
Q7Z589	876	Protein EMSY	EMSY	0.923064	10.9358	0.00036243	111.12	87.14	S	QPSQPQRTLLQHVAQSQTATQTSVVVKSIPA	T(0.003)LLQHVAQS(0.923)QT(0.074)ATQTSVVVK
Q7Z589	262	Protein EMSY	EMSY	0.894744	9.39519	5.82618e-07	290.64	241.73	T	SIANSLPPHMSPVKITFTKPSTQTTNTTTQK	IT(0.895)FT(0.106)KPS(0.105)T(0.894)QTTNTTTQK
Q7Z589	268	Protein EMSY	EMSY	0.893679	9.39519	2.89035e-05	133.89	102.05	T	PPHMSPVKITFTKPSTQTTNTTTQKVIIVTT	IT(0.895)FT(0.106)KPS(0.105)T(0.894)QTTNTTTQK
Q7Z589	236	Protein EMSY	EMSY	0.780169	5.50159	0.0263591	63.091	18.452	S	PKAVVPVSKTITVPVSGSPKMSNIMQSIANS	TITVPVS(0.78)GS(0.22)PK
Q7Z589	282	Protein EMSY	EMSY	0.757742	6.45454	0.0112822	69.846	48.388	T	STQTTNTTTQKVIIVTTSPSSTFVPNILSKS	VIIVT(0.758)T(0.481)S(0.219)PS(0.494)S(0.048)TFVPNILSK
Q7Z5J4	343	Retinoic acid-induced protein 1	RAI1	0.98202	17.3924	1.91024e-07	161.48	130.52	S	VRTPEQYYQTFSPSSSHSPARSVGRSPSYSS	TPEQYYQTFSPSS(0.018)S(0.982)HSPAR
Q7Z5L9	212	Interferon regulatory factor 2-binding protein 2	IRF2BP2	0.999999	61.4242	3.3715e-09	157.89	129.08	S	TPLPTALGLGGRAAASLAAVSGTAAASLGSA	AAAS(1)LAAVSGTAAASLGSAQPTDLGAHK
Q7Z5L9	383	Interferon regulatory factor 2-binding protein 2	IRF2BP2	0.916346	10.7709	1.26902e-07	157.56	69.889	S	GPPKINGEAQPWLSTSTEGLKIPMTPTSSFV	INGEAQPWLST(0.007)S(0.916)T(0.077)EGLK
Q7Z6B7	1005	SLIT-ROBO Rho GTPase-activating protein 1	SRGAP1	0.919178	10.7128	5.85892e-06	130.1	94.769	S	LDTLEQVKNSPTPATSTESLSPLHNVALRSS	NS(0.001)PT(0.001)PAT(0.001)S(0.919)T(0.078)ES(0.001)LSPLHNVALR
Q7Z6J0	561	E3 ubiquitin-protein ligase SH3RF1	SH3RF1	1	66.6748	1.54041e-09	124.04	102.96	S	NGVAGSPSVVPAAVVSAAHIQTSPQAKVLLH	LQGNGVAGSPSVVPAAVVS(1)AAHIQTSPQAK
Q7Z6J0	519	E3 ubiquitin-protein ligase SH3RF1	SH3RF1	1	73.5223	9.07513e-05	143.12	108.68	S	VTRAVTNASQAKVPMSTAGQTSRGVTMVSPS	VPMS(1)T(1)AGQTS(1)R
Q7Z6J0	505	E3 ubiquitin-protein ligase SH3RF1	SH3RF1	1	136.807	8.9768e-05	136.81	94.458	T	TSKIGVFPGNYVAPVTRAVTNASQAKVPMST	IGVFPGNYVAPVT(1)R
Q7Z6J0	520	E3 ubiquitin-protein ligase SH3RF1	SH3RF1	0.999999	62.6823	9.07513e-05	143.12	108.68	T	TRAVTNASQAKVPMSTAGQTSRGVTMVSPST	VPMS(1)T(1)AGQTS(1)R
Q7Z6J0	525	E3 ubiquitin-protein ligase SH3RF1	SH3RF1	0.999882	39.2875	9.07513e-05	143.12	108.68	S	NASQAKVPMSTAGQTSRGVTMVSPSTAGGPA	VPMS(1)T(1)AGQTS(1)R
Q7Z739	201	YTH domain-containing family protein 3	YTHDF3	1	133.42	0.000458744	133.42	49.222	T	SIEQGMTGLKIGGDLTAAVTKTVGTALSSSG	IGGDLT(1)AAVT(1)K
Q7Z739	205	YTH domain-containing family protein 3	YTHDF3	1	91.58	2.44007e-05	147.62	75.931	T	GMTGLKIGGDLTAAVTKTVGTALSSSGMTSI	IGGDLTAAVT(1)K
Q7Z7C7	195	Stimulated by retinoic acid gene 8 protein homolog	STRA8	1	73.2601	0.0290253	73.26	12.67	S	AISHLWQNLSEERKASLRQAWAQKHRGPATL	AS(1)LRQAWAQK
Q86TC9	390	Myopalladin	MYPN	0.750754	9.97565	0.000597417	71.119	44.064	T	MNRIQKPNEVSSPPTTSAVIPPAVPQAQHLV	IQKPNEVS(0.026)S(0.075)PPT(0.075)T(0.751)S(0.072)AVIPPAVPQAQHLVAQPR
Q86UU0	946	B-cell CLL/lymphoma 9-like protein	BCL9L	0.999729	35.7781	1.8804e-05	180.02	154.97	T	HLKSPTLSQVHSPLVTSPSANLKSPQTPSQM	SPTLSQVHSPLVT(1)SPSANLK
Q86UU0	896	B-cell CLL/lymphoma 9-like protein	BCL9L	0.760105	5.06557	0.0371793	54.253	35.673	S	NVGTTRLSHMPLPPASNPPGTVHSAPNRGLG	LS(0.001)HMPLPPAS(0.76)NPPGT(0.237)VHS(0.003)APNR
Q86XP3	715	ATP-dependent RNA helicase DDX42	DDX42	1	80.9794	0.000102123	223.87	170.84	S	KAAFQSQYKSHFVAASLSNQKAGSSAAGASG	SHFVAAS(1)LSNQK
Q86XP3	43	ATP-dependent RNA helicase DDX42	DDX42	0.99909	30.4298	1.95696e-12	335.62	310.15	S	EPKLPQQSHSAFGATSSSSGFGKSAPPQLPS	LPQQSHSAFGAT(0.001)S(0.999)SSSGFGK
Q86Y37	118	CDK2-associated and cullin domain-containing protein 1	CACUL1	0.990103	20.0604	5.6152e-05	201.57	177.72	S	AAPAPTASSTININTSTSKFLMNVITIEDYK	AAPAPTASSTININTS(0.99)T(0.01)SK
Q86YP4	625	Transcriptional repressor p66-alpha	GATAD2A	0.999998	56.346	0.00758772	91.041	54.513	S	VDRQREYLLDMIPPRSIPQSATWK_______	S(1)IPQSATWK
Q86YP4	210	Transcriptional repressor p66-alpha	GATAD2A	0.998242	27.6212	5.99825e-05	180.56	143.64	S	RGTQNIPAGKPSLQTSSARMPGSVIPPPLVR	GTQNIPAGKPSLQT(0.002)S(0.998)SAR
Q86YP4	182	Transcriptional repressor p66-alpha	GATAD2A	0.997972	27.8459	0.000233456	102.9	77.75	S	QSQIQKEATAQKPTGSVGSTVTTPPPLVRGT	EATAQKPTGS(0.998)VGS(0.002)TVTTPPPLVR
Q86YP4	589	Transcriptional repressor p66-alpha	GATAD2A	0.986854	18.8198	0.000406733	242.94	216	S	AGKGSATSNWKKTPLSTGGTLAFVSPSLAVH	T(0.013)PLS(0.987)TGGTLAFVSPSLAVHK
Q8IVF2	4710	Protein AHNAK2	AHNAK2	0.999999	58.9775	0.00289472	105.14	64.412	S	MDSKFKKLHFKVPKVSFSSTKTPKDSLVPGA	VS(1)FSSTK
Q8IVF2	5495	Protein AHNAK2	AHNAK2	0.999998	56.9221	0.000594687	129.96	79.927	T	HSIVTPEFVDLSVPRTFSTQIVRESEIPTSE	T(1)FSTQIVR
Q8IWI9	1557	MAX gene-associated protein	MGA	0.9991	30.4555	1.90479e-05	181.76	113.22	S	VMSKVGALQQKIPGVSTPQTLAGTQKFSIRP	IPGVS(0.999)T(0.001)PQTLAGTQK
Q8IWI9	1872	MAX gene-associated protein	MGA	0.983383	17.7273	0.0198023	70.816	37.902	S	QAGTLTLRISPPEPQSFASKTGSETKITYSS	ISPPEPQS(0.983)FAS(0.017)K
Q8IWZ3	1799	Ankyrin repeat and KH domain-containing protein 1	ANKHD1	0.999935	41.8644	4.74459e-46	443.38	415.25	T	STKSIHANFSSGVGTTAASSKNAFPLGAPTL	SIHANFSSGVGTT(1)AASSK
Q8IWZ3	1803	Ankyrin repeat and KH domain-containing protein 1	ANKHD1	0.999864	38.6754	1.48484e-25	384.73	333.66	S	IHANFSSGVGTTAASSKNAFPLGAPTLVTSQ	SIHANFSSGVGTTAASS(1)K
Q8IWZ3	1817	Ankyrin repeat and KH domain-containing protein 1	ANKHD1	0.966681	14.7965	2.96004e-07	124.7	110.86	S	SSKNAFPLGAPTLVTSQATTLSTFQPANKLN	NAFPLGAPT(0.001)LVT(0.032)S(0.967)QATTLSTFQPANK
Q8IWZ8	108	SURP and G-patch domain-containing protein 1	SUGP1	0.97688	16.5905	0.000244893	91.481	58.622	S	FLKLQKAQTSTDAPTSAPSAPPSTPTPSAGK	AQTSTDAPT(0.021)S(0.977)APS(0.001)APPSTPTPSAGK
Q8IY33	309	MICAL-like protein 2	MICALL2	0.9998	36.9869	0.000411791	216.77	182.02	T	SPARASVPAAPNPAATSATSVHVRSPARPSE	ASVPAAPNPAAT(1)SATSVHVR
Q8IY85	705	EF-hand calcium-binding domain-containing protein 13	EFCAB13	1	82.2868	0.0216262	82.287	30.842	S	AGKNLEDFLRNVGIKSPKEEVEKILQSDFVS	S(1)PKEEVEK
Q8IZ21	201	Phosphatase and actin regulator 4	PHACTR4	0.987404	17.0505	0.0220735	76.759	48.812	S	AKDATSSGGTARFIISTSITTAPAATTAATS	FIIS(0.987)T(0.408)S(0.408)IT(0.178)T(0.018)APAAT(0.001)TAATSLAK
Q8IZ21	240	Phosphatase and actin regulator 4	PHACTR4	0.964285	14.6646	3.7822e-05	100.85	82.745	S	VTPSPAPRTLPAAPASTNTTATPSLTHMVPA	T(0.033)LPAAPAS(0.964)T(0.002)NTTATPSLTHMVPAK
Q8IZ21	205	Phosphatase and actin regulator 4	PHACTR4	0.944783	14.7076	0.00665173	66.893	40.164	T	TSSGGTARFIISTSITTAPAATTAATSLAKT	FIIS(0.293)T(0.86)S(0.86)IT(0.945)T(0.043)APAATTAATSLAK
Q8IZ21	203	Phosphatase and actin regulator 4	PHACTR4	0.859623	7.15961	0.00665173	76.759	48.812	S	DATSSGGTARFIISTSITTAPAATTAATSLA	FIIS(0.293)T(0.86)S(0.86)IT(0.945)T(0.043)APAATTAATSLAK
Q8IZ21	202	Phosphatase and actin regulator 4	PHACTR4	0.859623	7.15961	0.00665173	76.759	48.812	T	KDATSSGGTARFIISTSITTAPAATTAATSL	FIIS(0.293)T(0.86)S(0.86)IT(0.945)T(0.043)APAATTAATSLAK
Q8IZH2	1387	5'-3' exoribonuclease 1	XRN1	0.859373	7.86112	0.0292074	59.84	37.348	S	DHKNEIKQIANEIPVSSNRRDEYGLPSQPKQ	QIANEIPVS(0.859)S(0.141)NR
Q8N0X7	474	Spartin	SPG20	1	116.761	0.00141753	228.49	166.53	T	RIQPEEKPVEVSPAVTKGLYIAKQATGGAAK	IQPEEKPVEVSPAVT(1)K
Q8N1G0	380	Zinc finger protein 687	ZNF687	0.987997	19.4986	0.0253877	63.816	23.141	S	LAEASLLKLSPATPTSEGPKVVSVQLGDGTR	LS(0.001)PATPT(0.011)S(0.988)EGPK
Q8N3V7	409	Synaptopodin	SYNPO	0.999966	45.0244	7.68249e-05	207.95	167.8	T	VRCSTLLIDKVSTPATTTSTFSREATLIPSS	VSTPAT(1)T(0.995)T(0.005)STFSR
Q8N3V7	410	Synaptopodin	SYNPO	0.995103	23.0791	7.68249e-05	207.95	167.8	T	RCSTLLIDKVSTPATTTSTFSREATLIPSSR	VSTPAT(1)T(0.995)T(0.005)STFSR
Q8N3X1	797	Formin-binding protein 4	FNBP4	0.99998	47.0864	2.91811e-08	311.88	269.85	S	SSSSTKGIKRKATEISTAVVQRSATIGSSPV	KATEIS(1)TAVVQR
Q8N3X1	798	Formin-binding protein 4	FNBP4	0.970262	15.1361	5.30068e-07	188.81	122.74	T	SSSTKGIKRKATEISTAVVQRSATIGSSPVL	ATEIS(0.03)T(0.97)AVVQR
Q8N684	212	Cleavage and polyadenylation specificity factor subunit 7	CPSF7	0.965273	14.4547	0.0353959	54.539	15.03	S	SADGRATPSENLVPSSARVDKPPSVLPYFNR	ATPSENLVPS(0.035)S(0.965)AR
Q8N6T3	141	ADP-ribosylation factor GTPase-activating protein 1	ARFGAP1	0.99637	24.385	0.0121603	86.086	62.767	T	LESSPAQNWTPPQPRTLPSMVHRVSGQPQSV	T(0.996)LPS(0.004)MVHR
Q8N8S7	482	Protein enabled homolog	ENAH	0.995819	23.7777	2.82801e-08	153.25	106.89	S	TEQKEDKGEDSEPVTSKASSTSTPEPTRKPW	EDKGEDSEPVT(0.004)S(0.996)K
Q8NBI6	67	Xyloside xylosyltransferase 1	XXYLT1	1	58.5114	0.0308766	58.511	9.3223	S	TKRLKEARAGAPAAPSPPALELARGSVAPAP	AGAPAAPS(1)PPALELAR
Q8NCH0	252	Carbohydrate sulfotransferase 14	CHST14	1	107.749	0.00013866	202.94	161.41	S	YGAEIVRRYRAGAGPSPAGDDVTFPEFLRYL	AGAGPS(1)PAGDDVTFPEFLR
Q8NDV7	1712	Trinucleotide repeat-containing gene 6A protein	TNRC6A	0.999939	42.1799	0.000566894	241.51	193.19	S	SDSKLTWSPGSVTNTSLAHELWKVPLPPKNI	LTWSPGSVTNTS(1)LAHELWK
Q8NDV7	1687	Trinucleotide repeat-containing gene 6A protein	TNRC6A	0.999326	32.2441	0.000520305	215.48	163.83	S	AWSSIRASNYNVPLSSTAQSTSARNSDSKLT	ASNYNVPLS(0.001)S(0.999)TAQSTSAR
Q8NDV7	1671	Trinucleotide repeat-containing gene 6A protein	TNRC6A	0.996318	24.4804	4.13709e-06	126.91	84.202	S	NSGSSSSLNTTLPSTSAWSSIRASNYNVPLS	NSGSSSSLNTTLPST(0.004)S(0.996)AWSSIR
Q8NDX5	37	Polyhomeotic-like protein 3	PHC3	0.999662	34.7144	0.00838592	86.882	63.029	S	TTITTSSSRMQQPQISVYSGSDRHAVQVIQQ	MQQPQIS(1)VYSGSDR
Q8NDX5	240	Polyhomeotic-like protein 3	PHC3	0.942937	12.1865	4.17692e-05	139.98	105.46	T	VLSSSQNGPPKSTSQTQSLTICHNKTTVTSS	STSQT(0.943)QS(0.057)LTICHNK
Q8NEM7	499	Transcription factor SPT20 homolog	SUPT20H	0.980782	17.2864	9.69444e-05	126.71	66.187	S	QQTSSFLKSPTPPPSSKPSSIPRKSSVDLNQ	SPTPPPSS(0.981)KPS(0.018)SIPR
Q8NEY1	540	Neuron navigator 1	NAV1	0.999877	39.0925	9.42403e-05	261.52	224.66	T	HPGSLKKGKTPPVAVTSPITHTAQSALKVAG	TPPVAVT(1)SPITHTAQSALK
Q8NEZ4	2230	Histone-lysine N-methyltransferase 2C	KMT2C	1	64.3341	0.0138075	79.116	49.946	S	SVPYSQPPATPRPRISEGFTRSSMTRPVLMP	IS(1)EGFTR
Q8NHU6	666	Tudor domain-containing protein 7	TDRD7	0.984945	17.6647	0.035273	43.382	19.902	T	AMYTNVKVTNICSDGTLYCQVPCKGLNKLSD	VT(0.894)NICS(0.121)DGT(0.985)LYCQVPCK
Q8NHU6	659	Tudor domain-containing protein 7	TDRD7	0.894377	9.20389	0.035273	43.382	19.902	T	EVHLQVDAMYTNVKVTNICSDGTLYCQVPCK	VT(0.894)NICS(0.121)DGT(0.985)LYCQVPCK
Q8NHV4	348	Protein NEDD1	NEDD1	0.999684	35.0139	4.58633e-08	153.38	121.87	S	GGVQNSGIVREAPATSIATVLPQPMTSAMGK	EAPATS(1)IATVLPQPMTSAMGK
Q8TB72	85	Pumilio homolog 2	PUM2	0.985727	18.3925	4.25373e-06	126.32	96.013	S	GFHGNSEVNAILSPRSESGGLGVSMVEYVLS	S(0.986)ES(0.014)GGLGVSMVEYVLSSSPADK
Q8TCU4	1661	Alstrom syndrome protein 1	ALMS1	0.999958	44.1039	0.00053348	238.88	202.35	S	APGPADQKTETLPVHSTSYSNRGKPVIFYQQ	TETLPVHS(1)TSYSNR
Q8TCU4	1802	Alstrom syndrome protein 1	ALMS1	0.994078	24.0151	4.60967e-05	193.1	108.41	S	VPGPADQKTGVSTVTSTSYSHREKPIVSYQR	TGVSTVT(0.002)S(0.994)T(0.004)SYSHR
Q8TCU4	1707	Alstrom syndrome protein 1	ALMS1	0.980518	21.8205	0.00276589	98.048	52.45	S	PVPGPDAQKTETPSVSSSLYSYREKPIVFYQ	TET(0.006)PS(0.006)VS(0.981)S(0.006)SLYSYR
Q8TF74	128	WAS/WASL-interacting protein family member 2	WIPF2	0.874353	8.42533	9.83345e-05	103.83	67.156	S	LQIPSSRAAAPRPPVSAASGRPQDDTDSSRA	AAAPRPPVS(0.874)AAS(0.126)GRPQDDTDSSR
Q8WU20	329	Fibroblast growth factor receptor substrate 2	FRS2	0.867464	9.23735	0.00127673	101.35	58.402	S	IPSASGVRRGRLTSTSTSDTQNINNSAQRRT	LT(0.103)S(0.013)T(0.013)S(0.867)T(0.002)SDTQNINNSAQR
Q8WU58	299	Protein FAM222B	FAM222B	0.830609	6.90523	0.0179288	62.081	25.485	S	TTSVCEGQIANPSPISRSLLINASTRVSTHS	AGISTTSVCEGQIANPS(0.169)PIS(0.831)R
Q8WV99	150	AN1-type zinc finger protein 2B	ZFAND2B	1	74.4385	0.018106	74.439	11.597	S	SGEGHPTSRAGLAAISRAQAVASTSTVPSPS	AGLAAIS(1)R
Q8WVJ9	36	Twist-related protein 2	TWIST2	1	67.0647	0.00561474	96.414	52.065	S	ELERQPKRFGRKRRYSKKSSEDGSPTPGKRG	YS(1)KKS(0.095)S(0.905)EDGSPTPGK
Q8WVJ9	40	Twist-related protein 2	TWIST2	0.904613	9.77227	0.00561474	96.414	52.065	S	QPKRFGRKRRYSKKSSEDGSPTPGKRGKKGS	YS(1)KKS(0.095)S(0.905)EDGSPTPGK
Q8WW12	142	PEST proteolytic signal-containing nuclear protein	PCNP	0.925781	10.995	0.000452361	118.37	80.129	S	EAKMRMKNIGRDTPTSAGPNSFNKGKHGFSD	DT(0.001)PT(0.074)S(0.926)AGPNSFNK
Q8WWI1	1584	LIM domain only protein 7	LMO7	0.999901	40.0579	8.85732e-05	222.75	184.53	T	PSAGSVKTSTTGVATTQSPTPRSHSPSASQS	TSTTGVATT(1)QSPTPR
Q8WWI1	1570	LIM domain only protein 7	LMO7	0.975475	16.1523	0.0227504	69.289	34.368	S	NRAYMRNPSSSVPPPSAGSVKTSTTGVATTQ	NPSSS(0.001)VPPPS(0.975)AGS(0.024)VK
Q8WWI1	1565	LIM domain only protein 7	LMO7	0.792465	8.82948	0.00774194	87.519	21.022	S	LVSTSNRAYMRNPSSSVPPPSAGSVKTSTTG	NPS(0.104)S(0.104)S(0.792)VPPPSAGSVK
Q8WWM7	500	Ataxin-2-like protein	ATXN2L	0.999988	49.0579	0.0143683	81.625	37.316	S	SDPGVGSISPASPKISLAPTDVKELSTKEPG	IS(1)LAPTDVK
Q8WWM7	678	Ataxin-2-like protein	ATXN2L	0.99686	25.35	3.59109e-05	115.83	90.29	S	AKEFNPTKPLLSVNKSTSTPTSPGPRTHSTP	EFNPTKPLLSVNKS(0.997)T(0.003)STPTSPGPR
Q8WWM7	684	Ataxin-2-like protein	ATXN2L	0.904098	9.82391	0.0154931	77.318	50.625	S	TKPLLSVNKSTSTPTSPGPRTHSTPSIPVLT	STST(0.002)PT(0.094)S(0.904)PGPR
Q8WX93	392	Palladin	PALLD	0.991568	23.2278	3.13767e-05	140.75	74.158	S	KSRAGAMPQAQKKTTSVSLTIGSSSPKTGVT	T(0.002)T(0.005)S(0.992)VS(0.001)LTIGSSSPK
Q8WXF0	236	Serine/arginine-rich splicing factor 12	SRSF12	0.999928	44.4778	0.0288961	69.864	8.0841	T	ARSPCKSPKGYTNSETKVQTAKHSHFRSHSR	SPKGYTNSET(1)K
Q8WXI9	584	Transcriptional repressor p66-beta	GATAD2B	0.999876	39.4808	0.00032588	124.6	50.434	S	ADRQREYLLDMIPPRSISQSISGQK______	EYLLDMIPPRS(1)ISQSISGQK
Q8WXI9	525	Transcriptional repressor p66-beta	GATAD2B	0.993967	22.1686	0.0229731	65.038	21.596	S	QAPQPQSSLQRGIPTSARSMLSNFAQAPQLS	GIPT(0.006)S(0.994)AR
Q8WXI9	494	Transcriptional repressor p66-beta	GATAD2B	0.993008	22.7137	1.3254e-06	145.14	123.88	S	LQQQAALSPTTAPAVSSVSKQETIMRHHTLR	LQQQAALSPTT(0.005)APAVS(0.993)S(0.001)VSK
Q8WXI9	497	Transcriptional repressor p66-beta	GATAD2B	0.99019	20.6071	0.00252549	82.639	63.705	S	QAALSPTTAPAVSSVSKQETIMRHHTLRQAP	LQQQAALSPTTAPAVS(0.001)S(0.009)VS(0.99)KQETIMR
Q8WXI9	311	Transcriptional repressor p66-beta	GATAD2B	0.884278	9.32989	0.000128626	205.98	176.91	T	INYQPQSSSSVPCQRTTSSAIYMNLASHIQP	T(0.884)T(0.103)S(0.013)SAIYMNLASHIQPGTVNR
Q8WXI9	489	Transcriptional repressor p66-beta	GATAD2B	0.854897	7.83644	9.70081e-06	127.91	89.402	T	EIEQRLQQQAALSPTTAPAVSSVSKQETIMR	LQQQAALS(0.004)PT(0.141)T(0.855)APAVSSVSK
Q8WY36	258	HMG box transcription factor BBX	BBX	0.992136	26.1336	0.000100414	117.03	78.359	S	SPLFQFAEISSSTSHSDASTKQCQTSALFQF	SPLFQFAEISSS(0.002)T(0.002)S(0.002)HS(0.992)DASTK
Q92540	948	Protein SMG7	SMG7	1	165.584	1.25344e-06	165.58	107.07	S	SLTGFSLNQERYPNNSMFNEVYGKNLTSSSK	YPNNS(1)MFNEVYGK
Q92541	677	RNA polymerase-associated protein RTF1 homolog	RTF1	0.833714	10.0119	0.0038508	94.309	49.96	S	HDFDVKIDLQVPSSESKALAITSKAPPAKDG	IDLQVPS(0.083)S(0.083)ES(0.834)K
Q92615	589	La-related protein 4B	LARP4B	0.992783	21.4819	0.0243921	64.798	40.956	S	NTLPVVVSREPSVPASCAVSATYERSPSPAH	EPS(0.007)VPAS(0.993)CAVSATYER
Q92733	228	Proline-rich protein PRCC	PRCC	0.901166	10.0874	6.43984e-08	243.86	200.41	S	PDTKPSRLASKTKTSSLAPVVGTTTTTPSPS	T(0.001)KT(0.009)S(0.088)S(0.901)LAPVVGTTTTTPSPSAIK
Q92793	148	CREB-binding protein	CREBBP	0.99868	28.7882	1.2919e-07	173.19	100.51	S	LPKQAASTSGPTPAASQALNPQAQKQVGLAT	QAASTSGPT(0.001)PAAS(0.999)QALNPQAQK
Q92793;Q09472	2361;2325	CREB-binding protein;Histone acetyltransferase p300	CREBBP;EP300	0.999992	51.1895	1.38474e-07	174.95	128.6	S	PAPVQSPRPQSQPPHSSPSPRIQPQPSPHHV	PQSQPPHS(1)SPSPR
Q92917	15	G patch domain and KOW motifs-containing protein	GPKOW	0.998574	28.4758	0.000489945	239.13	204.22	S	_MADSKEGVLPLTAASTAPISFGFTRTSARR	EGVLPLTAAS(0.999)T(0.001)APISFGFTR
Q92945	95	Far upstream element-binding protein 2	KHSRP	0.98376	18.7324	1.43338e-05	183.01	141.92	T	RARQIAAKIGGDAATTVNNSTPDFGFGGQKR	IGGDAAT(0.003)T(0.984)VNNS(0.013)TPDFGFGGQK
Q93052	11	Lipoma-preferred partner	LPP	0.999586	33.8313	2.52557e-05	229.56	185.02	S	_____MSHPSWLPPKSTGEPLGHVPARMETT	S(1)TGEPLGHVPAR
Q96BD5	277	PHD finger protein 21A	PHF21A	0.999996	53.5964	0.000188569	204.9	151	S	RPVMLTKFTPTTLPTSQNSIHPVRVVNGQTA	FTPTTLPTS(1)QNSIHPVR
Q96BD5	125	PHD finger protein 21A	PHF21A	0.980319	17.8851	0.00288107	113.07	75.411	T	AAASPNLTASQKTVTTASMITTKTLPLVLKA	T(0.504)VT(0.504)T(0.98)AS(0.012)MITTK
Q96EV2	724	RNA-binding protein 33	RBM33	0.998717	31.9227	5.35677e-06	144.77	114.83	S	RELPIAPSHVIEMSSSRCSATPSAQVKPIVS	ELPIAPSHVIEMS(0.001)S(0.001)S(0.999)R
Q96HC4	115	PDZ and LIM domain protein 5	PDLIM5	1	122.469	2.06538e-07	212.35	171.73	S	PKEVVKPVPITSPAVSKVTSTNNMAYNKAPR	EVVKPVPITSPAVS(1)K
Q96HC4	110	PDZ and LIM domain protein 5	PDLIM5	0.999998	57.6206	9.52279e-05	212.43	174.68	T	VQKGEPKEVVKPVPITSPAVSKVTSTNNMAY	EVVKPVPIT(1)SPAVSK
Q96HC4	319	PDZ and LIM domain protein 5	PDLIM5	0.999607	35.6981	1.91554e-05	222.64	176.73	S	KKANNSQEPSPQLASSVASTRSMPESLDSPT	KANNSQEPSPQLASS(1)VASTR
Q96HC4	119	PDZ and LIM domain protein 5	PDLIM5	0.965478	14.834	7.73264e-06	148.38	64.17	S	VKPVPITSPAVSKVTSTNNMAYNKAPRPFGS	VT(0.032)S(0.965)T(0.003)NNMAYNK
Q96HC4	211	PDZ and LIM domain protein 5	PDLIM5	0.831705	8.79323	0.000311135	112.5	76.445	S	AGKTAVNVPRQPTVTSVCSETSQELAEGQRR	QPT(0.029)VT(0.11)S(0.832)VCS(0.029)ETSQELAEGQR
Q96I24	569	Far upstream element-binding protein 3	FUBP3	0.999725	35.6099	0.0262987	58.595	26.532	S	QVAFYGQTLGQAQAHSQEQ____________	QQVAFYGQTLGQAQAHS(1)QEQ
Q96I24	457	Far upstream element-binding protein 3	FUBP3	0.987843	19.0985	0.00140332	112.94	87.489	S	SQPPAPPHQNTFPPRSSGCFPNMAAKVNGNP	S(0.988)S(0.012)GCFPNMAAK
Q96K21	165	Abscission/NoCut checkpoint regulator	ZFYVE19	0.960729	14.0651	3.29024e-11	317.4	219.95	S	KKRVAALEAKQKPSTSQSQGLTRQDQMIAER	QKPST(0.038)S(0.961)QS(0.002)QGLTR
Q96K21	167	Abscission/NoCut checkpoint regulator	ZFYVE19	0.800812	9.09347	0.00177552	113.07	57.855	S	RVAALEAKQKPSTSQSQGLTRQDQMIAERLA	QKPS(0.002)T(0.099)S(0.099)QS(0.801)QGLTR
Q96KM6	237	Zinc finger protein 512B	ZNF512B	0.999995	53.5227	4.34855e-05	129	117.64	T	MPVTKAIPVTRPVPVTKPVTVSRPMPVTKAM	AIPVTRPVPVT(1)KPVTVSR
Q96KM6	267	Zinc finger protein 512B	ZNF512B	0.919795	10.5949	1.4399e-05	141.71	108.98	T	MPVTKPITVTKSVPVTKPVPVTKPITVTKLV	S(0.08)VPVT(0.92)KPVPVTKPITVTK
Q96KR1	195	Zinc finger RNA-binding protein	ZFR	1	102.965	2.14556e-05	266.77	220.59	S	SVAETYYQTAPKAGYSQGATQYTQAQQTRQV	AGYS(1)QGATQYTQAQQTR
Q96KR1	202	Zinc finger RNA-binding protein	ZFR	1	78.7482	0.000115826	261.03	229.06	T	QTAPKAGYSQGATQYTQAQQTRQVTAIKPAT	AGYSQGATQYT(1)QAQQTR
Q96KR1	300	Zinc finger RNA-binding protein	ZFR	1	91.8254	7.46215e-08	299.29	272.51	T	QQQKQAAAAAAAAAATAAWTGTTFTKKAPFQ	QAAAAAAAAAAT(1)AAWTGTTFTK
Q96KR1	135	Zinc finger RNA-binding protein	ZFR	0.999982	50.382	0.0015641	83.666	46.862	T	YTQRQQEAPPPPPPATTQNYQDSYSYVRSTA	QQEAPPPPPPAT(1)T(1)QNYQDSYSYVR
Q96KR1	136	Zinc finger RNA-binding protein	ZFR	0.99997	47.3831	0.0142016	55.337	37.637	T	TQRQQEAPPPPPPATTQNYQDSYSYVRSTAP	QQEAPPPPPPAT(1)T(1)QNYQDSYSYVR
Q96KR1	148	Zinc finger RNA-binding protein	ZFR	0.989659	19.8094	6.5009e-06	152.7	124.15	S	PATTQNYQDSYSYVRSTAPAVAYDSKQYYQQ	S(0.99)T(0.01)APAVAYDSK
Q96KR1	471	Zinc finger RNA-binding protein	ZFR	0.884487	9.34701	9.25016e-05	187.56	138.41	T	VNTSSVATSSMKGLTTTGNSSLNSTSNTKVS	GLT(0.012)T(0.884)T(0.103)GNSSLNSTSNTK
Q96L91	2734	E1A-binding protein p400	EP400	0.999994	52.2263	2.31518e-05	266.77	225.82	S	LTPVQTPARSLVPQVSQATGVQLPGKTITPA	SLVPQVS(1)QATGVQLPGK
Q96L91	3027	E1A-binding protein p400	EP400	0.999919	40.9823	2.17068e-06	158.01	122.35	S	AAQPALKTQFLTTPISQAQKLAGAQQVQTQI	TQFLTTPIS(1)QAQK
Q96L91	2696	E1A-binding protein p400	EP400	0.999908	42.2378	0.00013138	112.57	73.816	S	PRAVGSPATATPDLVSMATTQGVRAVTSVTA	AVGSPATATPDLVS(1)MATTQGVR
Q96L91	2700	E1A-binding protein p400	EP400	0.876178	6.52806	0.025592	47.545	23.258	T	GSPATATPDLVSMATTQGVRAVTSVTASAVV	AVGS(0.007)PAT(0.008)AT(0.053)PDLVS(0.451)MAT(0.604)T(0.876)QGVR
Q96PK6	280	RNA-binding protein 14	RBM14	1	67.5839	5.94039e-07	172.98	135.01	S	PMTAQAASYRAQPSVSLGAPYRGQLASPSSQ	AQPSVS(1)LGAPYR
Q96PK6	244	RNA-binding protein 14	RBM14	0.999973	45.6673	4.32779e-06	184.96	146.87	S	PLTAQPATYRAQPSVSLGAAYRAQPSASLGV	AQPSVS(1)LGAAYR
Q96PK6	527	RNA-binding protein 14	RBM14	0.994046	25.6309	4.43222e-05	99.927	78.529	S	LAAPYRTQSSASLAASYAAQQHPQAAASYRG	TQSS(0.003)AS(0.003)LAAS(0.994)YAAQQHPQAAASYR
Q96PU8	217	Protein quaking	QKI	1	136.944	6.57786e-12	332.39	268.95	S	GTYRDANIKSPALAFSLAATAQAAPRIITGP	SPALAFS(1)LAATAQAAPR
Q96RK0	752	Protein capicua homolog	CIC	1	83.5688	0.000403973	96.371	57.482	T	ATSPAPHLVAGPLLGTVGKAPATVTNLLVGT	SAAATSPAPHLVAGPLLGT(1)VGK
Q96RK0	13	Protein capicua homolog	CIC	0.997488	26.1932	1.1509e-07	164.33	104.66	S	___MYSAHRPLMPASSAASRGLGMFVWTNVE	MYSAHRPLMPAS(0.003)S(0.997)AASR
Q96RK0	891	Protein capicua homolog	CIC	0.99102	22.2013	0.0270439	51.888	34.187	S	VLAATAPTPGIPILQSVPSAPPPKAQSVSPV	VLAATAPT(0.003)PGIPILQS(0.991)VPS(0.006)APPPK
Q96RT1	1013	Protein LAP2	ERBB2IP	0.999998	57.7823	4.36351e-06	160.18	107.15	S	PQIDHASFPPQLLPRSESTENQSYAKHSANM	S(1)ESTENQSYAK
Q96T58	2530	Msx2-interacting protein	SPEN	0.999372	35.0453	0.000220747	219.92	157.39	S	SPALPPDTKASDVDTSSSTLRKILMDPKYVS	ASDVDTS(0.999)SSTLRK
Q96T58	2862	Msx2-interacting protein	SPEN	0.998107	27.7609	2.87103e-07	163.62	127.57	T	FQQSVSKSQVKPDSVTASQPPSKGPQAPAGY	SQVKPDS(0.002)VT(0.998)ASQPPSK
Q96T58	2623	Msx2-interacting protein	SPEN	0.997254	25.6655	0.00982589	85.306	25.666	S	EKVAPVIAPKITSVISRMPVSIDLENSQKIT	ITS(0.003)VIS(0.997)R
Q96T58	2531	Msx2-interacting protein	SPEN	0.993464	24.9357	0.000220747	120.12	57.502	S	PALPPDTKASDVDTSSSTLRKILMDPKYVSA	AS(0.002)DVDT(0.051)S(0.946)S(0.993)S(0.008)TLRK
Q96T58	2684	Msx2-interacting protein	SPEN	0.988699	19.4927	0.0030343	95.775	55.259	S	KGPVKGSVTTLKSLVSTPAGPVNVLKGPVNV	SLVS(0.989)T(0.011)PAGPVNVLK
Q96T58	2811	Msx2-interacting protein	SPEN	0.979364	16.7631	1.06962e-05	283.21	228.4	S	RPADAGSGAGLRVNTSEGVVLLSYSGQKTEG	VNT(0.021)S(0.979)EGVVLLSYSGQK
Q96T58	2924	Msx2-interacting protein	SPEN	0.949216	12.9603	5.17508e-07	130.62	102.13	T	LEKPEPIHLSVSTPVTQGGTVKVLTQGINTP	ADRPSLEKPEPIHLSVS(0.003)T(0.048)PVT(0.949)QGGTVK
Q99081	281	Transcription factor 12	TCF12	0.933067	13.3734	0.00300683	76.329	56.439	S	YGNLHSHDRLSYPPHSVSPTDINTSLPPMSS	LS(0.043)YPPHS(0.933)VS(0.01)PT(0.01)DINT(0.001)S(0.002)LPPMSSFHR
Q99674	159	Cell growth regulator with EF hand domain protein 1	CGREF1	1	74.3379	0.0112801	74.338	46.132	S	GVALRHVEPGEPLAPSPQEPQAVGRQSLLAK	HVEPGEPLAPS(1)PQEPQAVGR
Q99700	528	Ataxin-2	ATXN2	0.998698	28.8766	8.5278e-05	266.77	242.54	S	SPRMGQPGSGSMPSRSTSHTSDFNPNSGSDQ	S(0.999)T(0.001)SHTSDFNPNSGSDQR
Q99961	286	Endophilin-A2	SH3GL1	0.984409	18.6333	0.0348863	52.636	16.303	S	SNGGFPCTTAPKIAASSSFRSSDKPIRTPSR	IAAS(0.984)S(0.013)S(0.002)FR
Q9BQC3	470	Diphthamide biosynthesis protein 2	DPH2	0.999998	56.7767	3.27079e-07	172.33	106.09	T	RSWQGLEPRLGQTPVTEAVSGRRGIAIAYED	LGQTPVT(1)EAVSGRR
Q9BTC0	606	Death-inducer obliterator 1	DIDO1	0.999132	30.6687	4.0076e-07	261.67	194.55	S	KGTIPKRPWLSATPSSGASAARQAGPAPAAA	RPWLSATPS(0.001)S(0.999)GASAAR
Q9BTC0	1292	Death-inducer obliterator 1	DIDO1	0.766946	6.79357	9.63717e-05	88.983	74.053	T	SSLKPAAPSPATAATTAAAASTAASSTASSA	VLSSLKPAAPS(0.035)PAT(0.035)AAT(0.16)T(0.767)AAAAS(0.002)TAASSTASSASK
Q9BUJ2	727	Heterogeneous nuclear ribonucleoprotein U-like protein 1	HNRNPUL1	0.99882	29.2747	0.0241186	67.214	20.862	S	PPPPSYSPARNPPGASTYNKNSNIPGSSANT	NPPGAS(0.999)T(0.001)YNK
Q9BYJ9	196	YTH domain-containing family protein 1	YTHDF1	0.997731	26.465	0.000363372	128.36	77.464	S	NSLEQGMVGLKIGDVSSSAVKTVGSVVSSVA	IGDVS(0.998)S(0.002)SAVK
Q9BYJ9	198	YTH domain-containing family protein 1	YTHDF1	0.997093	25.3773	0.00194844	112.17	69.302	S	LEQGMVGLKIGDVSSSAVKTVGSVVSSVALT	IGDVSS(0.003)S(0.997)AVK
Q9BZE4	591	Nucleolar GTP-binding protein 1	GTPBP4	1	50.0335	0.0291517	50.034	16.03	T	DVSGLRDVKMVKKAKTMMKNAQKKMNRLGKK	T(1)MMKNAQK
Q9C0D5	1814	Protein TANC1	TANC1	1	52.255	0.0365236	52.255	18.082	S	QVKELEESKCQIPVHSQENRITKTVSHLYQE	CQIPVHS(1)QENR
Q9C0D5	1662	Protein TANC1	TANC1	0.923644	11.1615	0.000642411	238.83	197.55	S	GLATCSDVRHPASLTSSGSSGSPSSSIKMSS	HPASLT(0.006)S(0.924)S(0.071)GSSGSPSSSIK
Q9GZY8	200	Mitochondrial fission factor	MFF	0.863314	8.026	2.61901e-08	149.82	106.45	T	ISRFQAPISAPEYTVTPSPQQARVCPPHMLP	FQAPISAPEYT(0.136)VT(0.863)PS(0.001)PQQAR
Q9H0E3	346	Histone deacetylase complex subunit SAP130	SAP130	0.999909	40.4093	3.10288e-06	154.72	104.56	T	SIQRPAQSRDVTTRITLPSHPALGTPKQQLH	IT(1)LPSHPALGTPK
Q9H0E3	460	Histone deacetylase complex subunit SAP130	SAP130	0.999683	37.9926	0.0375864	51.346	34.178	S	IQPDYPAERSSLIPISGHRASPNPVAMETRS	SSLIPIS(1)GHR
Q9H0H5	591	Rac GTPase-activating protein 1	RACGAP1	0.989668	24.5933	0.00165074	113.89	54.209	S	GPVTTPEHQLLKTPSSSSLSQRVRSTLTKNT	T(0.003)PS(0.003)S(0.99)S(0.003)SLSQR
Q9H1B7	179	Interferon regulatory factor 2-binding protein-like	IRF2BPL	1	100.89	3.10475e-07	265.08	222.14	S	AVEQRSRFEYPPPPVSLGSSSHTARLPNGLG	SRFEYPPPPVS(1)LGSSSHTAR
Q9H2P0	358	Activity-dependent neuroprotector homeobox protein	ADNP	1	70.2217	2.36803e-06	144.1	92.46	S	VGQSMRLGLGGNAPVSIPQQSQSVKQLLPSG	LGLGGNAPVS(1)IPQQSQSVK
Q9H334	448	Forkhead box protein P1	FOXP1	0.96683	14.6525	5.89883e-06	134.34	112.97	S	GPIRRRYSDKYNVPISSADIAQNQEFYKNAE	YSDKYNVPIS(0.967)S(0.033)ADIAQNQEFYK
Q9H425	311	Uncharacterized protein C1orf198	C1orf198	0.984158	18.0879	0.00493642	90.793	27.702	S	DGEDTLFSEPKFAQVSSSNVVLKTGFDFLDN	FAQVS(0.984)S(0.015)S(0.001)NVVLK
Q9H4A3	1863	Serine/threonine-protein kinase WNK1	WNK1	1	132.966	0.000174221	132.97	76.761	S	TSSGAGVFKMGRFQVSVAADGAQKEGKNKSE	FQVS(1)VAADGAQK
Q9H4A3	1850	Serine/threonine-protein kinase WNK1	WNK1	0.999979	46.7593	2.78106e-07	154.81	100.61	S	KGVSQVKEGPVLATSSGAGVFKMGRFQVSVA	EGPVLAT(0.003)S(0.997)S(1)GAGVFK
Q9H4A3	1849	Serine/threonine-protein kinase WNK1	WNK1	0.99882	29.7373	1.25352e-07	212.43	181.36	S	QKGVSQVKEGPVLATSSGAGVFKMGRFQVSV	EGPVLATS(0.999)S(0.001)GAGVFK
Q9H4A3	2370	Serine/threonine-protein kinase WNK1	WNK1	0.998645	28.6758	0.00328319	98.629	45.904	S	GTASLQNFNISNLQKSISNPPGSNLRTT___	S(0.999)IS(0.001)NPPGSNLR
Q9H4A3	1950	Serine/threonine-protein kinase WNK1	WNK1	0.924331	10.9206	0.00317768	114.97	73.279	T	SDTGQPTKVGRFQVTTTANKVGRFSVSKTED	FQVT(0.075)T(0.924)T(0.001)ANK
Q9H4A3	2382	Serine/threonine-protein kinase WNK1	WNK1	0.875156	8.45927	0.0012477	115.71	41.549	T	LQKSISNPPGSNLRTT_______________	SISNPPGSNLRT(0.125)T(0.875)
Q9H4I2	240	Zinc fingers and homeoboxes protein 3	ZHX3	1	114.395	6.77898e-05	254.71	209.92	S	VREGDHSFINGAVPVSQASASSAKNPHAANG	EGDHSFINGAVPVS(1)QASASSAK
Q9H4I2	735	Zinc fingers and homeoboxes protein 3	ZHX3	1	134.844	2.35054e-06	172.17	111.87	T	RKVSPIKINLKNLRVTEANGRNEIPGLGACD	NLRVT(1)EANGR
Q9H4I2	591	Zinc fingers and homeoboxes protein 3	ZHX3	0.999726	35.7152	8.43141e-05	196.24	152.29	T	FSPSSKVPEVTCIPTTATLATHPSAKRQSWH	VPEVTCIPTT(1)ATLATHPSAK
Q9H6K1	275	Uncharacterized protein C6orf106	C6orf106	0.965497	14.717	4.75381e-07	125.04	102.63	S	DQNRLSQNSVNLSPSSHANNLSVVTYSKGLH	LSQNSVNLS(0.002)PS(0.033)S(0.965)HANNLSVVTYSK
Q9HAU0	382	Pleckstrin homology domain-containing family A member 5	PLEKHA5	1	113.176	0.00177437	113.18	50.285	S	RPINLSSSENKIVNVSLADLRGGNRPNTGPL	IVNVS(1)LADLR
Q9HBD1	897	Roquin-2	RC3H2	1	78.4477	4.15967e-17	189.77	142.16	S	ETQRRTKEEDPIIPFSDGPIISKWGAISRSS	TKEEDPIIPFS(1)DGPIISK
Q9HBD1	903	Roquin-2	RC3H2	1	111.002	0.00160519	222.45	160.37	S	KEEDPIIPFSDGPIISKWGAISRSSRTGYHT	TKEEDPIIPFSDGPIIS(1)K
Q9HBD1	593	Roquin-2	RC3H2	1	189.773	7.55571e-05	189.77	163.83	S	KSSPFLTRVPVYPPHSENIQYFQDPRTQIPF	VPVYPPHS(1)ENIQYFQDPR
Q9HBD1	960	Roquin-2	RC3H2	0.998083	30.1752	0.000658815	220.64	199.32	S	NAVDSRWSSYGNEATSSAHYVERDRFIVTDL	WSSYGNEAT(0.001)S(0.998)S(0.001)AHYVER
Q9HBD1	726	Roquin-2	RC3H2	0.915689	10.3587	9.50205e-06	127.56	97.487	S	IIRSNSLPPMDVMHSSVYQTSLRERYNSLDG	SNSLPPMDVMHS(0.084)S(0.916)VYQTSLR
Q9HBM6	177	Transcription initiation factor TFIID subunit 9B	TAF9B	0.964859	14.7817	0.0113391	83.005	41.606	S	TPQTVSVPNKVATPMSVTSQRFTVQIPPSQS	VAT(0.003)PMS(0.965)VT(0.032)SQR
Q9HBM6	153	Transcription initiation factor TFIID subunit 9B	TAF9B	0.845197	9.62486	0.00281673	81.406	65.346	S	NQGRLVPRLSVGAVSSKPTTPTIATPQTVSV	LS(0.062)VGAVS(0.092)S(0.845)KPTTPTIATPQTVSVPNK
Q9HC78	268	Zinc finger and BTB domain-containing protein 20	ZBTB20	0.999988	52.1163	0.000286341	208.4	167.44	S	QNGSGERSFYSGAVVSHHETALGLPRDHHME	SFYSGAVVS(1)HHETALGLPR
Q9HC78	465	Zinc finger and BTB domain-containing protein 20	ZBTB20	0.876839	8.9099	0.000745765	88.561	56.937	S	NSSDKSVLQQPSVNTSIGQPLPSTQLYLRQT	SVLQQPS(0.009)VNT(0.113)S(0.877)IGQPLPS(0.001)T(0.001)QLYLR
Q9HCD5	395	Nuclear receptor coactivator 5	NCOA5	0.938756	11.8554	0.00184841	106.26	52.058	S	DSLPGPISRQPLGATSGASLKTQPSSQPLQS	QPLGAT(0.061)S(0.939)GASLK
Q9HCD5	530	Nuclear receptor coactivator 5	NCOA5	0.879849	9.18737	0.000838188	88.992	67.986	S	RLAPASNMTSQRPVSSTGINFDNPSVQKALD	LAPASNMTSQRPVS(0.014)S(0.88)T(0.106)GINFDNPSVQK
Q9HCD6	1939	Protein TANC2	TANC2	0.999994	52.3279	0.00037299	123.01	66.994	S	GMLANGSRGDLLERVSQASSYPDVKVARTLP	VS(1)QASSYPDVK
Q9HCD6	1647	Protein TANC2	TANC2	0.999937	42.0033	1.77244e-07	298.95	247.22	S	AYGQVAHSMASKYQSSQGDIGVSQSRLVYQG	YQSS(1)QGDIGVSQSR
Q9HCE3	456	Zinc finger protein 532	ZNF532	1	72.7317	0.000197847	192.5	164.02	S	KQVTIKPVATAFLPVSAVKTAGSQVINLKLA	QVTIKPVATAFLPVS(1)AVK
Q9HCE3	482	Zinc finger protein 532	ZNF532	0.995477	23.426	1.94661e-05	254.59	179.78	S	NLKLANNTTVKATVISAASVQSASSAIIKAA	AT(0.005)VIS(0.995)AASVQSASSAIIK
Q9NP61	509	ADP-ribosylation factor GTPase-activating protein 3	ARFGAP3	0.926043	10.9765	0.000985054	112.36	83.294	S	SVAGKLSVFANGVVTSIQDRYGS________	LSVFANGVVT(0.074)S(0.926)IQDR
Q9NPG4	1181	Protocadherin-12	PCDH12	0.999998	58.9716	0.00653726	93.667	45.823	S	GKTGTEGKSRGSSSSSRCL____________	SRGSSS(1)S(1)S(1)R
Q9NPG4	1179	Protocadherin-12	PCDH12	0.999929	44.4777	0.00653726	93.667	45.823	S	PGGKTGTEGKSRGSSSSSRCL__________	SRGSSS(1)S(1)S(1)R
Q9NPG4	1180	Protocadherin-12	PCDH12	0.999715	36.4929	0.00653726	93.667	45.823	S	GGKTGTEGKSRGSSSSSRCL___________	SRGSSS(1)S(1)S(1)R
Q9NQS7	910	Inner centromere protein	INCENP	0.99578	23.7288	8.70047e-06	152.54	104.07	S	AVWNSPPLQGARVPSSLAYSLKKH_______	VPS(0.004)S(0.996)LAYSLK
Q9NR12	105	PDZ and LIM domain protein 7	PDLIM7	0.997448	25.9298	0.00665069	85.177	43.623	T	KPQKASAPAADPPRYTFAPSVSLNKTARPFG	AS(0.003)APAADPPRYT(0.997)FAPSVSLNK
Q9NR12	240	PDZ and LIM domain protein 7	PDLIM7	0.923206	11.1583	0.00303471	112.41	55.863	S	AVDPAFAERYAPDKTSTVLTRHSQPATPTPL	YAPDKT(0.006)S(0.923)T(0.071)VLTR
Q9NRA8	772	Eukaryotic translation initiation factor 4E transporter	EIF4ENIF1	0.999585	34.6167	0.0137611	78.934	60.495	S	SKLSALQRSSCSTPLSQANRYTKEQDYRPKA	SSCSTPLS(1)QANR
Q9NTZ6	111	RNA-binding protein 12	RBM12	0.880995	8.82473	0.0286302	59.153	33.857	S	DIPPANASRSGPPPSSGMSSRVNLPTTVSNF	S(0.001)GPPPS(0.115)S(0.881)GMS(0.002)S(0.001)R
Q9NXV6	385	CDKN2A-interacting protein	CDKN2AIP	1	66.6332	3.25074e-08	175.38	136.42	S	LLASKSSSQTSGSLVSKSTSLASVSQLASKS	SSSQTSGSLVS(1)K
Q9NXV6	373	CDKN2A-interacting protein	CDKN2AIP	0.996328	28.1419	0.000851012	114.84	68.683	S	LTSKSTSQVAASLLASKSSSQTSGSLVSKST	S(0.002)T(0.002)SQVAASLLAS(0.996)K
Q9NXV6	375	CDKN2A-interacting protein	CDKN2AIP	0.994465	22.8819	5.09188e-06	150.06	89.976	S	SKSTSQVAASLLASKSSSQTSGSLVSKSTSL	S(0.994)S(0.005)SQTSGSLVSK
Q9NXV6	349	CDKN2A-interacting protein	CDKN2AIP	0.961021	13.9343	6.90738e-06	147.51	95.865	S	AKNSSSSGTSLLTPKSSSSTNTSLLTSKSTS	S(0.961)S(0.039)SSTNTSLLTSK
Q9NXV6	323	CDKN2A-interacting protein	CDKN2AIP	0.924793	10.9325	4.91294e-06	154.36	115.36	T	SKPSSETASSGLTSKTSSEASVSSSVAKNSS	T(0.925)S(0.075)S(0.001)EASVSSSVAK
Q9NYJ8	456	TGF-beta-activated kinase 1 and MAP3K7-binding protein 2	TAB2	0.999999	60.5414	0.0226897	84.817	40.614	T	RAIGNNSATSPRVVVTQPNTKYTFKITVSPN	VVVT(1)QPNTK
Q9NYJ8	166	TGF-beta-activated kinase 1 and MAP3K7-binding protein 2	TAB2	0.995966	24.2649	0.00261187	103.74	72.017	S	SAPHLGFHLGSKGTSSLSQQTPRFNPIMVTL	GTS(0.004)S(0.996)LSQQTPR
Q9NYP9	114	Protein Mis18-alpha	MIS18A	1	75.294	0.0262421	75.294	13.007	S	VASQEDTNCILLRCVSCNVSVDKEQKLSKRE	CVS(1)CNVS(1)VDKEQK
Q9NYP9	118	Protein Mis18-alpha	MIS18A	1	75.294	0.0262421	75.294	13.007	S	EDTNCILLRCVSCNVSVDKEQKLSKREKENG	CVS(1)CNVS(1)VDKEQK
Q9NYV4	1448	Cyclin-dependent kinase 12	CDK12	0.850831	7.58838	9.49318e-06	92.563	25.382	T	AETKLQNYGELGPGTTGASSSGAGLHWGGPT	LQNYGELGPGT(0.148)T(0.851)GASSSGAGLHWGGPTQSSAYGK
Q9P202	372	Whirlin	DFNB31	0.998779	27.0882	0.0149282	75.462	22.94	T	KDVGRLPRARTTVDETKWIASSRIRETMANS	T(0.5)T(0.5)VDET(0.999)KWIAS(0.5)S(0.5)R
Q9P219	1496	Protein Daple	CCDC88C	0.993798	25.4175	0.0259698	61.096	23.62	S	GPGDLKPKRGSPHRGSLDRTDASTDLAMRSW	GS(0.994)LDRT(0.003)DAS(0.002)T(0.002)DLAMR
Q9P270	59	SLAIN motif-containing protein 2	SLAIN2	0.993231	21.6721	0.00168491	107.21	58.739	S	LGPGSPVRAGASIPSSGAASPRGFPLGLSAK	AGASIPS(0.007)S(0.993)GAASPR
Q9P2K1	1037	Coiled-coil and C2 domain-containing protein 2A	CC2D2A	0.982746	17.5556	0.0354301	55.064	8.7117	S	RPRRKGRKKVTAQNLSDGDIKLLVNIVRAYD	VT(0.017)AQNLS(0.983)DGDIK
Q9P2N6	860	KAT8 regulatory NSL complex subunit 3	KANSL3	0.997637	26.2557	0.000788283	125.25	84.737	T	LAQISNQASGLKVPTTITLTLRGQPSRITTL	VPT(0.002)T(0.998)ITLTLR
Q9UGP4	298	LIM domain-containing protein 1	LIMD1	0.999524	36.2314	0.00292918	96.665	68.281	S	GAPAVGPVQPRTPSVSAPLALSCPRQGGLPR	TPSVS(1)APLALSCPR
Q9UGP4	237	LIM domain-containing protein 1	LIMD1	0.966571	14.62	0.00158047	114.54	39.595	S	CGDHPLNHRQLSLSSSRSSEGSLGGQNSGIG	QLSLSS(0.033)S(0.967)R
Q9UGU0	241	Transcription factor 20	TCF20	0.762685	7.99774	3.54637e-05	109.41	90.622	S	LRVGQFGQHYQSSASSSSSSSFPSPQRFSQS	VGQFGQHYQS(0.001)S(0.001)AS(0.132)S(0.763)S(0.173)S(0.425)S(0.425)S(0.068)S(0.012)FPSPQR
Q9UHD9	113	Ubiquilin-2	UBQLN2	0.92431	13.9943	1.20598e-05	112.26	112.26	T	VHLVIKSQNRPQGQSTQPSNAAGTNTTSAST	SQNRPQGQS(0.038)T(0.924)QPS(0.038)NAAGT(0.006)NT(0.14)T(0.711)S(0.14)AS(0.001)T(0.001)PR
Q9UHR5	233	SAP30-binding protein	SAP30BP	0.954382	13.2408	8.69752e-20	356.74	301.79	T	RTKIEFVTGTKKGTTTNATSTTTTTASTAVA	KGT(0.204)T(0.829)T(0.954)NAT(0.004)S(0.002)T(0.001)T(0.001)T(0.001)T(0.001)TAS(0.001)T(0.001)AVADAQKR
Q9UHR5	232	SAP30-binding protein	SAP30BP	0.828861	6.77295	6.23012e-05	105.02	74.023	T	ERTKIEFVTGTKKGTTTNATSTTTTTASTAV	KGT(0.204)T(0.829)T(0.954)NAT(0.004)S(0.002)T(0.001)T(0.001)T(0.001)T(0.001)TAS(0.001)T(0.001)AVADAQKR
Q9UHR5	239	SAP30-binding protein	SAP30BP	0.784647	7.60739	1.19512e-06	120.25	97.774	T	VTGTKKGTTTNATSTTTTTASTAVADAQKRK	KGTTTNATS(0.005)T(0.025)T(0.785)T(0.136)T(0.025)T(0.025)ASTAVADAQK
Q9UHY1	534	Nuclear receptor-binding protein	NRBP1	0.869805	8.48419	0.00307383	95.183	52.835	S	NFARNSTLNSAAVTVSS______________	NSTLNSAAVT(0.007)VS(0.87)S(0.123)
Q9UII4	357	E3 ISG15--protein ligase HERC5	HERC5	0.997123	28.1596	0.0266151	62.546	32.341	S	VKVSSSEELKLESHTSEKELIMIAGGNQSIL	LES(0.001)HT(0.002)S(0.997)EK
Q9UK61	1124	Protein FAM208A	FAM208A	0.999984	47.8738	2.13122e-06	228.12	128.38	S	AKIASNPLERHVIPVSSSDFNNKHLLEPLCS	HVIPVS(1)SSDFNNK
Q9UKK3	1338	Poly [ADP-ribose] polymerase 4	PARP4	0.928481	11.1335	0.000264683	243.3	193	S	VGSYLPPTARAHSPASLSFASYRQVASFGSA	AHS(0.072)PAS(0.928)LSFASYR
Q9UKX7	268	Nuclear pore complex protein Nup50	NUP50	0.994911	22.9118	7.72586e-08	308.73	266.34	S	VASEKKTDPSSLGATSASFNFGKKVDSSVLG	KTDPSSLGAT(0.005)S(0.995)ASFNFGK
Q9UKY1	450	Zinc fingers and homeoboxes protein 1	ZHX1	0.962752	14.7484	5.52748e-09	150.95	121.46	S	QPTAETKPATAAVPTSQSVKHETALVNPDSF	SQVPAAQPTAETKPATAAVPT(0.032)S(0.963)QS(0.005)VK
Q9ULH7	647	MKL/myocardin-like protein 2	MKL2	0.999994	55.4795	4.8875e-07	124.4	101.64	S	SLPDCSSSRQPIPVASHAVGQPVSTGGQTLV	QPIPVAS(1)HAVGQPVSTGGQTLVAK
Q9ULM3	604	YEATS domain-containing protein 2	YEATS2	0.927019	11.046	0.00639032	62.823	44.289	T	VIIKQEPGEAPHVPATGAASQSPLPQYVTVK	QEPGEAPHVPAT(0.927)GAAS(0.073)QSPLPQYVTVK
Q9ULT8	1510	E3 ubiquitin-protein ligase HECTD1	HECTD1	0.926323	10.9947	0.00116553	217.46	145.17	S	SELTNKEAASQRPLSSSASNRLSVSSLLAAG	EAASQRPLS(0.074)S(0.926)SASNR
Q9ULT8	1530	E3 ubiquitin-protein ligase HECTD1	HECTD1	0.794865	6.74726	1.64485e-05	110.1	79.792	S	RLSVSSLLAAGAPMSSSASVPNLSSRETSSL	LSVSSLLAAGAPMS(0.168)S(0.795)S(0.037)ASVPNLSSR
Q9UPQ0	657	LIM and calponin homology domains-containing protein 1	LIMCH1	0.999496	32.9699	0.00011537	118.48	93.33	S	NDGGKSRKGNIELASSEPQHFTTTVTRCSPT	GNIELAS(0.001)S(0.999)EPQHFTTTVTR
Q9UPT8	899	Zinc finger CCCH domain-containing protein 4	ZC3H4	0.861531	7.94954	1.04436e-05	123.83	66.481	S	DSGPSDPRLARALPTSKPEGSLHSSPVGPSS	ALPT(0.138)S(0.862)KPEGSLHSSPVGPSSSK
Q9UQ35	2236	Serine/arginine repetitive matrix protein 2	SRRM2	1	219.789	1.00767e-05	266.07	219.75	S	RTAPAANLASRIPAASAAAMNLASARTPAIP	IPAAS(1)AAAMNLASAR
Q9UQ35	2335	Serine/arginine repetitive matrix protein 2	SRRM2	1	87.4816	7.74273e-07	163.64	123.16	S	AANYPSSSRTPQAPASANLVGPRSAHATAPV	TPQAPAS(1)ANLVGPR
Q9UQ35	2170	Serine/arginine repetitive matrix protein 2	SRRM2	0.902894	9.6839	0.000289071	132.14	69.411	T	SMMDGPGPRIPDHQRTSVPENHAQSRIALAL	T(0.903)S(0.097)VPENHAQSR
Q9UQR0	568	Sex comb on midleg-like protein 2	SCML2	0.999994	52.533	2.82068e-05	279.9	231.58	S	NYLNPACRNPMYIHTSVSQDFSRSVPGTTSS	NPMYIHTS(1)VSQDFSR
Q9UQR1	749	Zinc finger protein 148	ZNF148	0.954448	13.2152	1.95824e-05	129.76	92.253	S	RAPYHGSRAGIATQFSTANGQVNLRGPGTSA	AGIATQFS(0.954)T(0.046)ANGQVNLR
Q9Y2G7	131	Zinc finger protein 30 homolog	ZFP30	0.965667	14.5551	0.0265989	50.149	27.057	T	EQESPHEVCFRQVTKTTSEKMPTYRKLTSLP	T(0.966)T(0.041)S(0.959)EKMPT(0.034)YR
Q9Y2G7	133	Zinc finger protein 30 homolog	ZFP30	0.958511	14.5551	0.0265989	50.149	27.057	S	ESPHEVCFRQVTKTTSEKMPTYRKLTSLPLY	T(0.966)T(0.041)S(0.959)EKMPT(0.034)YR
Q9Y2K5	345	R3H domain-containing protein 2	R3HDM2	0.999999	62.7507	0.017015	72.643	45.215	T	STDSDGSVRSMRPPVTKASSFSGISILTRGD	SMRPPVT(1)K
Q9Y2X9	107	Zinc finger protein 281	ZNF281	1	206.711	2.33354e-07	296.97	182.08	S	PPPAPDMTFKKEPAASAAAFPSQRTSWGFLQ	KEPAAS(1)AAAFPSQR
Q9Y2Z9	421	Ubiquinone biosynthesis monooxygenase COQ6, mitochondrial	COQ6	0.999598	33.9598	0.024951	73.498	25.859	T	VSHLTGYETERQRHNTALLAATDLLKRLYST	HNT(1)ALLAATDLLKR
Q9Y4G8	1166	Rap guanine nucleotide exchange factor 2	RAPGEF2	0.999724	35.5883	1.04843e-05	125.45	91.226	S	RSSIVSNSSFDSVPVSLHDERRQRHSVSIVE	SSIVSNSSFDSVPVS(1)LHDER
Q9Y520	2633	Protein PRRC2C	PRRC2C	1	82.305	0.0138786	82.305	29.515	S	TPQAQAQSLSRPAQVSQPFRGLIPAGTQHSM	PAQVS(1)QPFR
Q9Y520	2644	Protein PRRC2C	PRRC2C	0.999954	43.3616	0.000207977	255.39	223.24	T	PAQVSQPFRGLIPAGTQHSMIATTGKMSEME	GLIPAGT(1)QHSMIATTGK
Q9Y520	2243	Protein PRRC2C	PRRC2C	0.997647	27.2998	5.29201e-05	208.62	190.52	T	ETIQQSSSLTSVPPTTFSLTFKMESARKAWE	RETIQQSSSLTSVPPT(0.002)T(0.998)FSLTFK
Q9Y520	2469	Protein PRRC2C	PRRC2C	0.988745	22.4216	0.00039263	71.527	55.828	S	SQAQELFSSSLQPYRSQPAFMQSSLSQPSVV	S(0.989)QPAFMQS(0.006)S(0.001)LS(0.001)QPS(0.001)VVLS(0.001)GTAIHNFPTVQHQELAK
Q9Y520	2242	Protein PRRC2C	PRRC2C	0.988493	22.3981	5.94412e-05	116.96	116.96	T	RETIQQSSSLTSVPPTTFSLTFKMESARKAW	RETIQQSSSLT(0.002)S(0.006)VPPT(0.988)T(0.967)FS(0.035)LT(0.002)FK
Q9Y520	2196	Protein PRRC2C	PRRC2C	0.986402	18.6213	1.55358e-06	126.09	100.26	S	TNAKESVTDYTTPSSSLPNTVATNNTKMEDT	ESVTDYTTPSS(0.014)S(0.986)LPNTVATNNTK
Q9Y520	2685	Protein PRRC2C	PRRC2C	0.969516	17.3485	0.0284292	61.962	30.573	S	KPGTPPIAGRSTTPTSSPFRATSTSPNSQSS	STT(0.003)PT(0.009)S(0.97)S(0.018)PFR
Q9Y5Z7	514	Host cell factor 2	HCFC2	0.980403	18.1613	1.6723e-07	137.93	112.07	S	SSCLDVRTVIPETSVSSTVSSTQTMVTQQTI	TVIPET(0.002)S(0.015)VS(0.98)S(0.002)TVSSTQTMVTQQTIK
Q9Y618	1997	Nuclear receptor corepressor 2	NCOR2	1	127.453	8.21906e-07	238.03	199.03	S	SPSKGSEPRPLVPPVSGHATIARTPAKNLAP	PLVPPVS(1)GHATIAR
Q9Y618	1146	Nuclear receptor corepressor 2	NCOR2	1	67.4232	1.6427e-06	141.31	110.31	S	GAISQGMSVQLHVPYSEHAKAPVGPVTMGLP	QIGAISQGMSVQLHVPYS(1)EHAK
Q9Y618	2142	Nuclear receptor corepressor 2	NCOR2	1	116.687	6.51069e-05	270.95	216.19	T	LLQTAPGVKGHQRVVTLAQHISEVITQDYTR	VVT(1)LAQHISEVITQDYTR
Q9Y618	1570	Nuclear receptor corepressor 2	NCOR2	0.999989	52.7782	2.51694e-07	175.74	132.93	T	GAPFAGHLPRGSPVTTREPTPRLQEGSLSSS	GSPVTT(1)REPTPR
Q9Y618	23	Nuclear receptor corepressor 2	NCOR2	0.999969	45.1524	1.73355e-07	299.25	299.25	S	VAQTWRATEPRYPPHSLSYPVQIARTHTDVG	YPPHS(1)LSYPVQIAR
Q9Y618	1525	Nuclear receptor corepressor 2	NCOR2	0.999641	37.4582	2.18774e-07	301.35	197.38	S	ACYEESLKSRPGTASSSGGSIARGAPVIVPE	SRPGTASS(1)SGGSIAR
Q9Y618	1585	Nuclear receptor corepressor 2	NCOR2	0.997627	26.2557	0.000419316	125.25	55.654	S	TREPTPRLQEGSLSSSKASQDRKLTSTPREI	LQEGSLSS(0.002)S(0.998)K
Q9Y618	1331	Nuclear receptor corepressor 2	NCOR2	0.997141	25.4274	0.000213866	120.12	85.634	S	KRTYDMMEGRVGRAISSASIEGLMGRAIPPE	AIS(0.997)S(0.003)ASIEGLMGR
Q9Y618	1778	Nuclear receptor corepressor 2	NCOR2	0.945997	12.4348	0.000824224	114.5	56.907	S	MDRLAYLPTAPQPFSSRHSSSPLSPGGPTHL	LAYLPTAPQPFS(0.054)S(0.946)R
Q9Y618	1223	Nuclear receptor corepressor 2	NCOR2	0.925002	10.9112	0.00086597	244.05	198.6	T	LGSVPGGSITKGIPSTRVPSDSAITYRGSIT	GIPS(0.075)T(0.925)RVPSDSAITYR
Q9Y692	453	Glucocorticoid modulatory element-binding protein 1	GMEB1	0.998131	28.8996	0.0218063	71.296	44.603	S	TLPSGPQLFRYATVVSSAKSSSPDTVTIHPS	YAT(0.001)VVS(0.998)S(0.001)AK
Q9Y6Q9	917	Nuclear receptor coactivator 3	NCOA3	0.996965	25.2011	0.000635491	221.32	157.04	S	MGGPNRNVTVTQTPSSGDWGLPNSKAGRMEP	NVTVTQTPS(0.003)S(0.997)GDWGLPNSK
Q9Y6Q9	863	Nuclear receptor coactivator 3	NCOA3	0.988323	22.8746	0.0174802	71.279	39.099	S	IRPPYNRAVSLDSPVSVGSSPPVKNISAFPM	AVSLDS(0.001)PVS(0.988)VGS(0.005)S(0.005)PPVK
Q9Y6X8	516	Zinc fingers and homeoboxes protein 2	ZHX2	1	71.2957	0.0218063	71.296	36.488	S	ITSESLAKDQLAIAASRHGRTYHAYPDFAPQ	DQLAIAAS(1)R
Q9Y6Y8	138	SEC23-interacting protein	SEC23IP	0.809612	7.22513	5.19229e-05	93.407	60.038	S	TTGSQDVSNAFSPSISKAQPGAPPSSLMGIN	PLTALPFTTGSQDVS(0.006)NAFS(0.031)PS(0.153)IS(0.81)K
U3KPZ7;Q9P2N5	683;738	RNA-binding protein 27	RBM27	0.999987	49.2697	2.58944e-12	339.3	259.96	S	TVHGGIQKMMSKPQTSGAYVLNKVPVKHRLG	MMSKPQTS(1)GAYVLNK
U3KPZ7;Q9P2N5	484;539	RNA-binding protein 27	RBM27	0.991696	20.7755	0.00296583	85.45	67.356	T	GDMDVNPRAANIVIQTEPPVPVSINSNITRV	AANIVIQT(0.992)EPPVPVS(0.008)INSNITR
U3KPZ7;Q9P2N5	467;522	RNA-binding protein 27	RBM27	0.988743	19.5838	2.69734e-07	168.98	141.02	T	FFSRTQTQRPNLIGLTSGDMDVNPRAANIVI	TQTQRPNLIGLT(0.989)S(0.011)GDMDVNPR
Replicate 2
Entry	Positions within proteins	Protein names	Gene names	Localization prob	Score diff	PEP	Score	Delta score	Amino acid	Sequence window	Probability of O-GlcNAz resdiues
A0A087WSY0;A8MT66	151;151	Putative uncharacterized protein ENSP00000383407	hCG_1818297	0.956248	13.3957	0.033366	52.79	18.869	T	SECWSPFHYQRHVETTVDELVRHFFPDVTI_	HVET(0.044)T(0.956)VDELVR
A0A0B4J203;Q6UN15	206;206	Pre-mRNA 3'-end-processing factor FIP1	FIP1L1	0.751574	7.97755	0.00104405	114.5	72.413	S	KQKRIRMGLEVIPVTSTTNKITAEDCTMEVT	MGLEVIPVT(0.12)S(0.752)T(0.12)T(0.009)NK
A0A0B4J203;Q6UN15	253;253	Pre-mRNA 3'-end-processing factor FIP1	FIP1L1	0.999609	34.085	2.12294e-05	230.26	160.4	T	QGRTGNSEKETALPSTKAEFTSPPSLFKTGL	TGNSEKETALPST(1)K
A0A0C4DFX4;Q6ZRS2	2239;2416	Helicase SRCAP	SRCAP	1	63.086	3.37275e-06	234.12	153.22	S	GARAETQGANHTPVISAHQTRSTTTPPRCSP	AETQGANHTPVIS(1)AHQTR
A1L4H1	640	Soluble scavenger receptor cysteine-rich domain-containing protein SSC5D	SSC5D	0.990816	20.6161	0.0356957	59.372	15.918	T	PKSTKKWVTKNAKRPTTQPPVMPTTKHSRAQ	PT(0.991)T(0.002)QPPVMPT(0.046)T(0.953)KHS(0.009)R
A1L4H1	649	Soluble scavenger receptor cysteine-rich domain-containing protein SSC5D	SSC5D	0.953253	14.0248	0.0356957	59.372	15.918	T	KNAKRPTTQPPVMPTTKHSRAQSPPDLTSQT	PT(0.991)T(0.002)QPPVMPT(0.046)T(0.953)KHS(0.009)R
A3KN83	126	Protein strawberry notch homolog 1	SBNO1	0.998986	29.9347	9.78083e-07	244.27	217.32	T	VTTNRQTITLTKFIQTTASTRPSVSAPTVRN	FIQT(0.999)T(0.001)ASTRPSVSAPTVR
A3KN83	112	Protein strawberry notch homolog 1	SBNO1	0.999898	39.9125	0.0182118	72.643	28.029	T	PPLGSTIVMTKTPPVTTNRQTITLTKFIQTT	TPPVT(1)T(1)NR
A3KN83	113	Protein strawberry notch homolog 1	SBNO1	0.999997	55.3175	0.0182118	72.643	28.029	T	PLGSTIVMTKTPPVTTNRQTITLTKFIQTTA	TPPVT(1)T(1)NR
A5YKK6	1038	CCR4-NOT transcription complex subunit 1	CNOT1	0.844049	7.60415	0.0180571	59.248	29.629	T	QAQVPAKAPLAGQVSTMVTTSTTTTVAKTVT	APLAGQVS(0.153)T(0.844)MVT(0.487)T(0.487)S(0.452)T(0.453)T(0.095)T(0.025)T(0.003)VAK
A5YKK6	1041	CCR4-NOT transcription complex subunit 1	CNOT1	0.995046	27.8898	4.04971e-05	126.83	92.923	T	VPAKAPLAGQVSTMVTTSTTTTVAKTVTVTR	APLAGQVSTMVT(0.995)T(0.966)S(0.019)T(0.019)TTTVAK
A5YKK6	1042	CCR4-NOT transcription complex subunit 1	CNOT1	0.966461	17.8347	4.04971e-05	126.83	92.923	T	PAKAPLAGQVSTMVTTSTTTTVAKTVTVTRP	APLAGQVSTMVT(0.995)T(0.966)S(0.019)T(0.019)TTTVAK
A5YKK6	1051	CCR4-NOT transcription complex subunit 1	CNOT1	1	81.5827	8.74025e-09	322.23	270.5	T	VSTMVTTSTTTTVAKTVTVTRPTGVSFKKDV	T(1)VTVTRPTGVSFKK
A8CG34;Q96HA1	671;694	Nuclear envelope pore membrane protein POM 121C;Nuclear envelope pore membrane protein POM 121	POM121C;POM121	0.999578	34.4155	7.62446e-06	199.75	125.43	S	PPTLQAETATKPQATSAPSPAPKQSFLFGTQ	APPTLQAETATKPQATS(1)APSPAPK
A8CG34;Q96HA1	670;693	Nuclear envelope pore membrane protein POM 121C;Nuclear envelope pore membrane protein POM 121	POM121C;POM121	0.999972	45.5762	2.73708e-05	227.57	123.12	T	APPTLQAETATKPQATSAPSPAPKQSFLFGT	APPTLQAETATKPQAT(1)SAPSPAPK
F8W810;Q2VIR3;P41091	55;55;55	Putative eukaryotic translation initiation factor 2 subunit 3-like protein;Eukaryotic translation initiation factor 2 subunit 3	EIF2S3L;EIF2S3	0.99382	22.1598	0.0352246	52.254	13.43	S	ATINIGTIGHVAHGKSTVVKAISGVHTVRFK	S(0.994)T(0.994)VVKAIS(0.012)GVHTVR
F8W810;Q2VIR3;P41091	56;56;56	Putative eukaryotic translation initiation factor 2 subunit 3-like protein;Eukaryotic translation initiation factor 2 subunit 3	EIF2S3L;EIF2S3	0.99382	22.1598	0.0352246	52.254	13.43	T	TINIGTIGHVAHGKSTVVKAISGVHTVRFKN	S(0.994)T(0.994)VVKAIS(0.012)GVHTVR
H0YHG0;P82979	499;186	SAP domain-containing ribonucleoprotein	SARNP	0.999614	34.4549	2.52707e-21	384.27	319.43	S	DEKLKKRKERFGIVTSSAGTGTTEDTEAKKR	FGIVTS(1)SAGTGTTEDTEAK
H0YHG0;P82979	428;115	SAP domain-containing ribonucleoprotein	SARNP	1	97.6229	6.65145e-08	189.58	53.598	S	TERMQKRAERFNVPVSLESKKAARAARFGIS	FNVPVS(1)LESKK
H8Y6P7;P0CAP2	563;166	DNA-directed RNA polymerase II subunit GRINL1A	GCOM1;POLR2M	0.997831	26.6275	1.84577e-06	163.9	118.45	S	NKGPASSNRDRVPPSSEASEHHPRHRVSSQA	DRVPPS(0.002)S(0.998)EASEHHPR
I3L521;Q9Y580	124;126	RNA-binding protein 7	RBM7	0.952642	13.05	1.55846e-05	263.74	205.66	S	TSPSSRYERTMDNMTSSAQIIQRSFSSPENF	TMDNMTS(0.953)S(0.047)AQIIQR
O00151	128	PDZ and LIM domain protein 1	PDLIM1	0.998288	30.3298	0.0155157	86.467	55.573	T	VLHIGSAHNRSAMPFTASPASSTTARVITNQ	S(0.001)AMPFT(0.998)AS(0.001)PASSTTAR
O00268	413	Transcription initiation factor TFIID subunit 4	TAF4	0.917075	10.4487	0.00887797	86.67	44.64	S	TGLPKGAAGAVTQSLSRTPTATTSGIRATLT	GAAGAVTQS(0.083)LS(0.917)R
O00268	528	Transcription initiation factor TFIID subunit 4	TAF4	0.999999	60.6305	5.34674e-06	195.27	149.66	S	IIARQVTPTTIIKQVSQAQTTVQPSATLQRS	QVS(1)QAQTTVQPSATLQR
O00268	409	Transcription initiation factor TFIID subunit 4	TAF4	0.998461	29.2027	0.0173624	80.455	39.072	T	PGTPTGLPKGAAGAVTQSLSRTPTATTSGIR	GAAGAVT(0.998)QSLS(0.001)R
O00443	1648	Phosphatidylinositol 4-phosphate 3-kinase C2 domain-containing subunit alpha	PIK3C2A	0.999742	35.8794	0.0291846	60.246	11.097	S	SKETLRQRELQLSVLSAESLRENFFLGGVTL	ELQLSVLS(1)AES(1)LR
O00443	1651	Phosphatidylinositol 4-phosphate 3-kinase C2 domain-containing subunit alpha	PIK3C2A	0.999911	40.521	0.0291846	60.246	11.097	S	TLRQRELQLSVLSAESLRENFFLGGVTLPLK	ELQLSVLS(1)AES(1)LR
O00571	616	ATP-dependent RNA helicase DDX3X	DDX3X	0.893076	12.514	0.000176636	134.25	104.31	S	DYRQSSGASSSSFSSSRASSSRSGGGGHGSS	QSSGASS(0.003)SS(0.003)FS(0.05)S(0.05)S(0.893)R
O00712	325	Nuclear factor 1 B-type	NFIB	0.999993	51.833	0.000857335	242.01	179.81	S	MSSPTTMKKPEKPLFSSASPQDSSPRLSTFP	KPEKPLFS(1)SASPQDSSPR
O14497	255	AT-rich interactive domain-containing protein 1A	ARID1A	0.784021	6.79357	8.50334e-05	88.983	63.707	S	GSGAAAAAGSKPPPSSSASASSSSSSFAQQR	GGT(0.001)PGS(0.001)GAAAAAGS(0.004)KPPPS(0.036)S(0.784)S(0.164)AS(0.007)AS(0.002)SSSSSFAQQR
O14639	452	Actin-binding LIM protein 1	ABLIM1	0.971769	18.3795	1.74001e-05	238.88	145.94	S	EGYQDVRDRMIHRSTSQGSINSPVYSRHSYT	S(0.014)T(0.014)S(0.972)QGSINSPVYSR
O14686	2699	Histone-lysine N-methyltransferase 2D	KMT2D	1	67.032	0.0212533	67.032	20.874	T	QRLRELLIRQQIQRNTLRQEKETAAAAAGAV	NT(1)LRQEK
O14974	565	Protein phosphatase 1 regulatory subunit 12A	PPP1R12A	0.796307	7.06492	0.000781554	82.942	62.503	S	HKSCSFGRRQDDLISSSVPSTTSTPTVTSAA	RQDDLIS(0.157)S(0.796)S(0.033)VPS(0.007)T(0.002)T(0.002)S(0.002)TPT(0.002)VTSAAGLQK
O14974	585	Protein phosphatase 1 regulatory subunit 12A	PPP1R12A	0.99874	29.0452	0.00219499	105.57	70.647	S	TTSTPTVTSAAGLQKSLLSSTSTTTKITTGS	S(0.999)LLS(0.001)STSTTTK
O14974	589	Protein phosphatase 1 regulatory subunit 12A	PPP1R12A	0.865778	9.37423	0.00303127	103.21	66.685	S	PTVTSAAGLQKSLLSSTSTTTKITTGSSSAG	SLLS(0.1)S(0.866)T(0.017)S(0.017)TTTK
O14974	570	Protein phosphatase 1 regulatory subunit 12A	PPP1R12A	0.87026	11.8675	3.69227e-06	122.44	97.546	T	FGRRQDDLISSSVPSTTSTPTVTSAAGLQKS	RQDDLIS(0.002)S(0.011)S(0.074)VPS(0.049)T(0.87)T(0.452)S(0.45)T(0.088)PT(0.004)VTSAAGLQK
O15014	1196	Zinc finger protein 609	ZNF609	0.991143	20.4886	0.000973619	238.83	188.44	S	EDGKESTSSDCKLPTSEESRLGSKEPRPSVH	ESTSSDCKLPT(0.009)S(0.991)EESR
O15047	275	Histone-lysine N-methyltransferase SETD1A	SETD1A	0.783477	5.99743	0.0123044	63.979	23.464	S	FGQFTPQSSQGTPYTSRGSTPYSQDSAYSSS	QDTPSSFGQFTPQS(0.001)S(0.001)QGT(0.018)PYT(0.197)S(0.783)R
O15061	389	Synemin	SYNM	0.996054	24.4045	0.00146851	107.15	68.336	S	LYSNLSGHRGSQTGTSIGGDARRGFLGSGYS	GSQTGT(0.004)S(0.996)IGGDAR
O15504	322	Nucleoporin-like protein 2	NUPL2	0.994934	22.9738	8.21449e-06	123.76	97.893	S	AASSFGSPGFSGLPASLATGPVRAPVAPAFG	SPAASSFGSPGFS(0.005)GLPAS(0.995)LATGPVR
O43166	1424	Signal-induced proliferation-associated 1-like protein 1	SIPA1L1	0.998683	29.3973	2.17123e-06	186.94	120.88	S	RENSTFSINDAASHTSTMSSRHSASPVVFTS	ENSTFSINDAASHT(0.001)S(0.999)TMSSR
O43166	1114	Signal-induced proliferation-associated 1-like protein 1	SIPA1L1	0.999989	49.5088	8.32722e-08	191.63	124.51	S	DGKMPPPERAANIPRSISSDGRPLERRLSPG	S(1)ISSDGRPLER
O43294	81	Transforming growth factor beta-1-induced transcript 1 protein	TGFB1I1	0.777916	6.6751	2.01927e-06	130.7	110.05	S	PRSPKPAAPAAPPFSSSSGVLGTGLCELDRL	SPKPAAPAAPPFS(0.046)S(0.778)S(0.167)S(0.009)GVLGTGLCELDR
O43318	383	Mitogen-activated protein kinase kinase kinase 7	MAP3K7	0.998012	27.0964	1.79841e-05	145.61	82.523	S	LGASRGSSVESLPPTSEGKRMSADMSEIEAR	GSSVESLPPT(0.002)S(0.998)EGKR
O43399	103	Tumor protein D54	TPD52L2	0.997228	25.5596	7.13419e-08	257.2	213.88	S	ELKQNLSRSWHDVQVSSAYVKTSEKLGEWNE	SWHDVQVS(0.997)S(0.003)AYVK
O43399	121	Tumor protein D54	TPD52L2	1	84.3669	1.11137e-05	299.2	257.82	T	YVKTSEKLGEWNEKVTQSDLYKKTQETLSQA	LGEWNEKVT(1)QSDLYK
O43426	1336	Synaptojanin-1	SYNJ1	1	85.5176	0.00108089	105.91	85.255	S	KIDPFEDLSFNLLAVSKAQLSVQTSPVPTPD	ESPLKIDPFEDLSFNLLAVS(1)K
O60237	543	Protein phosphatase 1 regulatory subunit 12B	PPP1R12B	0.960515	13.9467	0.00248977	82.651	52.625	T	RQLWRDEAKGNEIPQTIAPSTYVSTYLKRTP	DEAKGNEIPQT(0.961)IAPS(0.039)T(0.001)YVSTYLK
O60664	76	Perilipin-3	PLIN3	1	155.274	7.27482e-07	316.54	221.82	S	DAAEKGVRTLTAAAVSGAQPILSKLEPQIAS	TLTAAAVS(1)GAQPILSK
O60664	43	Perilipin-3	PLIN3	0.999977	47.1949	3.60847e-05	121.56	91.128	S	RVASMPLISSTCDMVSAAYASTKESYPHIKT	VASMPLISSTCDMVS(1)AAYASTK
O60675	153	Transcription factor MafK	MAFK	0.993277	21.7073	0.00722895	94.639	94.639	S	TIVKSTELSSTSVPFSAAS____________	STELSSTSVPFS(0.993)AAS(0.007)
O60675	134	Transcription factor MafK	MAFK	0.928583	11.4633	2.15517e-05	159.09	90.46	T	RTVARGPVAPSKVATTSVITIVKSTELSSTS	VAT(0.066)T(0.929)S(0.005)VITIVK
O75179	1824	Ankyrin repeat domain-containing protein 17	ANKRD17	0.833334	6.98342	0.000127576	218.34	143.4	T	LKSSSANSKIGSSAPTTTAANTSLMGIKMTT	IGSSAPT(0.833)T(0.168)T(0.999)AANTSLMGIK
O75179	1826	Ankyrin repeat domain-containing protein 17	ANKRD17	0.998657	27.9209	0.000127576	218.34	143.4	T	SSSANSKIGSSAPTTTAANTSLMGIKMTTVA	IGSSAPT(0.833)T(0.168)T(0.999)AANTSLMGIK
O75179	2185	Ankyrin repeat domain-containing protein 17	ANKRD17	0.982488	17.4948	0.0178147	92.307	45.989	T	TPKMETPAIRPPPHGTTAPHKNSASVQNSSV	METPAIRPPPHGT(0.982)T(0.017)APHK
O75179	2001	Ankyrin repeat domain-containing protein 17	ANKRD17	1	153.045	4.4135e-05	153.05	110.42	T	NGSPSSPSVRRQLFVTVVKTSNATTTTVTTT	RQLFVT(1)VVK
O75376	1453	Nuclear receptor corepressor 1	NCOR1	0.999999	59.2345	5.22814e-05	279.56	199.68	S	VKAGETVRSRHTSVVSSGPSVLRSTLHEAPK	HTSVVS(1)SGPSVLR
O75376	1806	Nuclear receptor corepressor 1	NCOR1	0.998297	27.6817	0.000161814	212.34	181.74	S	AQLRIMPLPAGGPSISQGLPASRYNTAADAL	IMPLPAGGPS(0.002)IS(0.998)QGLPASR
O75376	1812	Nuclear receptor corepressor 1	NCOR1	0.867719	8.36143	0.00863959	78.902	51.87	S	PLPAGGPSISQGLPASRYNTAADALAALVDA	IMPLPAGGPS(0.006)IS(0.127)QGLPAS(0.868)R
O75376	1040	Nuclear receptor corepressor 1	NCOR1	0.999486	32.8867	0.000153007	133.96	94.614	S	PTTRPTRPPPPLIPSSKTTVASEKPSFIMGG	LPTTRPTRPPPPLIPS(0.001)S(0.999)K
O75376	1487	Nuclear receptor corepressor 1	NCOR1	1	70.023	2.76615e-06	271.65	212.98	S	SPGIYDDTSARRTPVSYQNTMSRGSPMMNRT	RTPVS(1)YQNTMSR
O75376	1493	Nuclear receptor corepressor 1	NCOR1	0.876139	8.48037	0.023508	72.705	26.423	S	DTSARRTPVSYQNTMSRGSPMMNRTSDVTIS	RTPVS(0.996)YQNT(0.127)MS(0.876)R
O75376	1861	Nuclear receptor corepressor 1	NCOR1	0.999999	59.0302	1.40189e-05	152.38	80.83	S	AARLEENLRSRSAAVSEQQQLEQKTLEVEKR	SAAVS(1)EQQQLEQK
O75376	51	Nuclear receptor corepressor 1	NCOR1	0.999836	40.8781	9.07118e-07	182.25	182.25	S	QEFAVPDYRSSHLEVSQASQLLQQQQQQQLR	SSHLEVS(1)QASQLLQQQQQQQLR
O75376	24	Nuclear receptor corepressor 1	NCOR1	1	90.4636	0.000204717	238.2	189.73	S	NQGAFSTEQSRYPPHSVQYTFPNTRHQQEFA	YPPHS(1)VQYTFPNTR
O75376	2242	Nuclear receptor corepressor 1	NCOR1	0.844572	8.49585	0.00507104	54.671	30.439	T	AAAQPGTEIFNLPAVTTSGSVSSRGHSFADP	KLNSSGGGDS(0.001)DMAAAQPGT(0.008)EIFNLPAVT(0.845)T(0.119)S(0.02)GS(0.004)VS(0.002)S(0.002)R
O75420	155	PERQ amino acid-rich with GYF domain-containing protein 1	GIGYF1	0.9709	15.2328	0.02617	56.632	13.214	S	EGDGAFGRSPREIQRSQSWDDRGERRFEKSA	S(0.971)QS(0.029)WDDR
O75626	534	PR domain zinc finger protein 1	PRDM1	0.971111	17.4929	0.0219952	56.488	13.034	T	AGTAATAEHVVQPKATSAAMAAPSSDEAMNL	AT(0.971)S(0.017)AAMAAPS(0.01)S(0.002)DEAMNLIKNK
O95081	191	Arf-GAP domain and FG repeat-containing protein 2	AGFG2	0.900553	12.0515	0.00010342	103.34	85.982	S	RTLLGDPAPSLSVAASTSSQPVSQSHARTSQ	T(0.016)LLGDPAPS(0.005)LS(0.005)VAAS(0.901)T(0.016)S(0.057)S(0.003)QPVS(0.801)QS(0.198)HAR
O95081	198	Arf-GAP domain and FG repeat-containing protein 2	AGFG2	0.800957	6.13874	0.00746616	68.835	45.899	S	APSLSVAASTSSQPVSQSHARTSQARSTQPP	T(0.016)LLGDPAPS(0.005)LS(0.005)VAAS(0.901)T(0.016)S(0.057)S(0.003)QPVS(0.801)QS(0.198)HAR
O95487	315	Protein transport protein Sec24B	SEC24B	0.999798	36.9364	5.14169e-31	436.54	397.02	S	PVMQNVQPPKSSPVVSTVLSGSSGSSSTRTP	SSPVVS(1)TVLSGSSGSSSTR
O95628	435	CCR4-NOT transcription complex subunit 4	CNOT4	0.766502	10.0879	0.000516582	84.874	48.35	S	EKELSVQDQPSLSPTSLQNSSSHTTTAKGPG	ELS(0.008)VQDQPS(0.075)LS(0.075)PT(0.075)S(0.767)LQNSSSHTTTAK
O95628	316	CCR4-NOT transcription complex subunit 4	CNOT4	0.840959	7.97304	0.0300861	63.694	45.069	S	SPPPGLSKSNPVIPISSSNHSARSPFEGAVT	S(0.001)NPVIPIS(0.841)S(0.134)S(0.024)NHSAR
O95628	317	CCR4-NOT transcription complex subunit 4	CNOT4	0.966788	14.6472	0.000253293	229.48	123.83	S	PPPGLSKSNPVIPISSSNHSARSPFEGAVTE	SNPVIPIS(0.033)S(0.967)SNHSAR
O95817	165	BAG family molecular chaperone regulator 3	BAG3	1	72.3825	0.00893056	72.383	43.758	S	QCGQVAAAAAAQPPASHGPERSQSPAASDCS	QCGQVAAAAAAQPPAS(1)HGPER
O96028	280	Histone-lysine N-methyltransferase NSD2	WHSC1	1	72.6812	0.0168043	72.681	29.999	S	QFFGDAPERAWIFEKSLVAFEGEGQFEKLCQ	S(1)LVAFEGEGQFEK
P01770;P01766	85;84	Ig heavy chain V-III region NIE;Ig heavy chain V-III region BRO		0.999873	38.9551	0.0257602	54.343	20.339	S	ISRNDSKNTLYLNMNSLRPEDTAVYYCARIR	NTLYLNMNS(1)LR
P02511	170	Alpha-crystallin B chain	CRYAB	1	79.9064	1.18711e-07	178.46	123.36	T	PERTIPITREEKPAVTAAPKK__________	EEKPAVT(1)AAPK
P02545	612	Prelamin-A/C;Lamin-A/C	LMNA	0.996666	24.7577	2.2776e-06	203.53	165.07	S	KASASGSGAQVGGPISSGSSASSVTVTRSYR	ASASGSGAQVGGPIS(0.997)S(0.003)GSSASSVTVTR
P02545	613	Prelamin-A/C;Lamin-A/C	LMNA	0.989682	21.2124	7.07944e-10	166.9	130.91	S	ASASGSGAQVGGPISSGSSASSVTVTRSYRS	ASASGSGAQVGGPIS(0.007)S(0.99)GS(0.003)SASSVTVTR
P02545	643	Prelamin-A/C;Lamin-A/C	LMNA	1	223.149	4.64844e-09	320.78	272.04	T	SVGGSGGGSFGDNLVTRSYLLGNSSPRTQSP	SVGGSGGGSFGDNLVT(1)R
P04075	354	Fructose-bisphosphate aldolase A	ALDOA	0.997212	25.535	8.0581e-08	153.25	120.32	S	CQGKYTPSGQAGAAASESLFVSNHAY_____	YTPSGQAGAAAS(0.997)ES(0.003)LFVSNHAY
P04150	42	Glucocorticoid receptor	NR3C1	1	91.7039	5.14265e-21	394.56	336.28	S	MDFYKTLRGGATVKVSASSPSLAVASQSDSK	VS(1)ASSPSLAVASQSDSK
P04792	174	Heat shock protein beta-1	HSPB1	0.999903	40.1287	0.000432505	124.3	95.67	T	PEGTLTVEAPMPKLATQSNEITIPVTFESRA	LAT(1)QSNEITIPVTFESR
P04792	184	Heat shock protein beta-1	HSPB1	0.999939	42.1252	1.25629e-06	160.79	122.34	T	MPKLATQSNEITIPVTFESRAQLGGPEAAKS	LATQSNEITIPVT(1)FESR
P05165	659	Propionyl-CoA carboxylase alpha chain, mitochondrial	PCCA	0.808727	9.27125	0.0104256	84.687	19.957	S	AELNKFMLEKVTEDTSSVLRSPMPGVVVAVS	VT(0.98)EDT(0.11)S(0.809)S(0.101)VLR
P05165	655	Propionyl-CoA carboxylase alpha chain, mitochondrial	PCCA	0.980299	18.1272	0.0104256	84.687	19.957	T	TRLAAELNKFMLEKVTEDTSSVLRSPMPGVV	VT(0.98)EDT(0.11)S(0.809)S(0.101)VLR
P05387	74	60S acidic ribosomal protein P2	RPLP2	0.998699	29.0873	1.34678e-07	119.48	101.28	S	IGKLASVPAGGAVAVSAAPGSAAPAAGSAPA	LASVPAGGAVAVS(0.999)AAPGS(0.001)AAPAAGSAPAAAEEK
P05412	84	Transcription factor AP-1	JUN	0.979586	16.8118	5.6357e-08	138.28	96.152	S	LKLASPELERLIIQSSNGHITTTPTPTQFLC	LIIQS(0.02)S(0.98)NGHITTTPTPTQFLCPK
P05546	328	Heparin cofactor 2	SERPIND1	0.988757	21.8406	0.026203	61.235	23.267	T	FRLNEREVVKVSMMQTKGNFLAANDQELDCD	EVVKVS(0.011)MMQT(0.989)K
P05783	30	Keratin, type I cytoskeletal 18	KRT18	0.999832	37.7595	5.25398e-06	230.48	174.5	S	SLGSVQAPSYGARPVSSAASVYAGAGGSGSR	PVS(1)SAASVYAGAGGSGSR
P05783	31	Keratin, type I cytoskeletal 18	KRT18	0.996277	24.2755	3.94846e-07	308.73	255.33	S	LGSVQAPSYGARPVSSAASVYAGAGGSGSRI	PVS(0.004)S(0.996)AASVYAGAGGSGSR
P07355;A6NMY6	2;2	Annexin A2;Putative annexin A2-like protein	ANXA2;ANXA2P2	0.996228	24.2176	0.00231325	108.09	60.512	S	______________MSTVHEILCKLSLEGDH	S(0.996)T(0.004)VHEILCK
P07550	146	Beta-2 adrenergic receptor	ADRB2	1	71.0043	0.00232625	107.53	31.301	T	RYFAITSPFKYQSLLTKNKARVIILMVWIVS	YQSLLT(1)KNKAR
P08670	22	Vimentin	VIM	1	69.6607	0.000401532	276.12	214.69	S	SSSSYRRMFGGPGTASRPSSSRSYVTTSTRT	MFGGPGTAS(1)RPSSSR
P08670	27	Vimentin	VIM	0.992312	22.1076	0.000236244	263.89	202.33	S	RRMFGGPGTASRPSSSRSYVTTSTRTYSLGS	RMFGGPGTASRPS(0.001)S(0.006)S(0.992)R
P08670	34	Vimentin	VIM	0.99747	26.0783	0.000113052	142.98	62.742	S	GTASRPSSSRSYVTTSTRTYSLGSALRPSTS	SYVTT(0.002)S(0.997)TR
P08670	39	Vimentin	VIM	0.994669	23.871	1.01453e-05	151.66	104.42	S	PSSSRSYVTTSTRTYSLGSALRPSTSRSLYA	T(0.004)YS(0.995)LGS(0.001)ALRPSTSR
P08670	49	Vimentin	VIM	0.993888	22.1562	0.00015942	206.67	158.55	S	STRTYSLGSALRPSTSRSLYASSPGGVYATR	TYSLGSALRPST(0.006)S(0.994)R
P08670	37	Vimentin	VIM	0.949872	12.7909	2.14014e-06	185.12	116.28	T	SRPSSSRSYVTTSTRTYSLGSALRPSTSRSL	T(0.95)YS(0.05)LGSALRPSTSR
P08908	236	5-hydroxytryptamine receptor 1A	HTR1A	1	62.962	0.0217058	67.08	9.933	T	AARFRIRKTVKKVEKTGADTRHGASPAPQPK	T(1)GADT(0.884)RHGAS(0.116)PAPQPK
P08908	240	5-hydroxytryptamine receptor 1A	HTR1A	0.883663	8.80569	0.0217058	67.08	9.933	T	RIRKTVKKVEKTGADTRHGASPAPQPKKSVN	T(1)GADT(0.884)RHGAS(0.116)PAPQPK
P09012	148	U1 small nuclear ribonucleoprotein A	SNRPA	0.999997	54.8259	0.000124242	86.141	64.824	T	VVGAVQGPVPGMPPMTQAPRIMHHMPGQPPY	KAVQGGGATPVVGAVQGPVPGMPPMT(1)QAPR
P09651	361	Heterogeneous nuclear ribonucleoprotein A1;Heterogeneous nuclear ribonucleoprotein A1, N-terminally processed	HNRNPA1	0.991679	21.1365	1.35318e-06	263.15	233.01	S	QYFAKPRNQGGYGGSSSSSSYGSGRRF____	NQGGYGGS(0.001)S(0.992)S(0.008)SSSYGSGR
P0C7T5	215	Ataxin-1-like	ATXN1L	0.919122	13.5658	9.1745e-06	115.63	85.423	S	KAPSATSPSGQLPHHSSTQPLDLAPGRMPIY	APSATSPSGQLPHHS(0.919)S(0.04)T(0.04)QPLDLAPGR
P0C7T5	216	Ataxin-1-like	ATXN1L	0.759399	3.34156	0.000430271	89.079	68.64	S	APSATSPSGQLPHHSSTQPLDLAPGRMPIYY	APSATSPSGQLPHHS(0.481)S(0.759)T(0.759)QPLDLAPGR
P0C7T5	23	Ataxin-1-like	ATXN1L	0.983314	17.7035	0.00819332	88.681	67.43	S	SQECLPPKKRDLPVTSEDMGRTTSCSTNHTP	DLPVT(0.017)S(0.983)EDMGR
P0C7T5	40	Ataxin-1-like	ATXN1L	0.944748	15.348	0.000148054	119.51	99.639	S	DMGRTTSCSTNHTPSSDASEWSRGVVVAGQS	TTSCSTNHT(0.028)PS(0.028)S(0.945)DASEWSR
P0C7T5	217	Ataxin-1-like	ATXN1L	0.759399	3.34156	0.000430271	89.079	68.64	T	PSATSPSGQLPHHSSTQPLDLAPGRMPIYYQ	APSATSPSGQLPHHS(0.481)S(0.759)T(0.759)QPLDLAPGR
P0C7T7	340	Putative uncharacterized protein FRMD6-AS1	FRMD6-AS1	0.99999	51.0077	0.0308815	59.418	27.003	S	RRWLRESCSPLPARHSRRRASWVSRWMEGAP	ESCSPLPARHS(1)R
P0CG12	372	Chromosome transmission fidelity protein 8 homolog isoform 2	CHTF8	0.998787	32.1811	2.95575e-08	152.57	123.79	S	VNANPFPRGAGSSAFSQSSGTLASNPATFQR	GAGS(0.001)S(0.001)AFS(0.999)QSSGTLASNPATFQR
P0DN25	5			0.94443	12.3027	0.0187333	64.798	28.347	S	___________MVSASGTSFFKGMLLGSISW	MVS(0.056)AS(0.944)GT(1)S(1)FFK
P0DN25	8			0.999991	50.379	0.0187333	64.798	28.347	S	________MVSASGTSFFKGMLLGSISWVLI	MVS(0.056)AS(0.944)GT(1)S(1)FFK
P0DN25	7			0.999883	39.0672	0.0187333	64.798	28.347	T	_________MVSASGTSFFKGMLLGSISWVL	MVS(0.056)AS(0.944)GT(1)S(1)FFK
P10070	814	Zinc finger protein GLI2	GLI2	0.999997	55.3917	9.53122e-21	402.04	345.7	S	LSQLQERRDSSTSTVSSAYTVSRRSSGISPY	RDSSTSTVS(1)SAYTVSR
P12270	1676	Nucleoprotein TPR	TPR	0.941457	15.0735	1.1934e-05	132.67	112.01	S	TSDPPTANIKPTPVVSTPSKVTAAAMAGNKS	GIASTSDPPTANIKPTPVVS(0.941)T(0.029)PS(0.029)K
P13807	90	Glycogen [starch] synthase, muscle	GYS1	0.993838	22.1235	0.0312333	60.301	33.859	T	TQVELLEAPTPALKRTLDSMNSKGCKVYFGR	T(0.994)LDS(0.006)MNSKGCK
P14859	255	POU domain, class 2, transcription factor 1	POU2F1	1	66.56	5.57775e-06	187.42	161.3	T	QPSITLTSQPATPTRTIAATPIQTLPQSQST	T(1)IAATPIQTLPQSQSTPK
P15336	290	Cyclic AMP-dependent transcription factor ATF-2	ATF2	0.999961	44.0988	0.000101788	204.9	135.89	T	KMRLKAALTQQHPPVTNGDTVKGHGSGLVRT	AALTQQHPPVT(1)NGDTVK
P15822	717	Zinc finger protein 40	HIVEP1	0.99152	24.9491	9.83089e-05	232.42	194.31	S	DSGRSNGPSAALVTTSTPSALPTGEKALLLP	SNGPSAALVTT(0.003)S(0.992)T(0.003)PS(0.003)ALPTGEK
P15822	1633	Zinc finger protein 40	HIVEP1	0.948127	12.6193	0.0102418	87.913	60.764	S	PELRPLGSQVQKVPSSFMLPIRLQSSVPAYC	VPS(0.052)S(0.948)FMLPIR
P15822	2325	Zinc finger protein 40	HIVEP1	0.998424	28.1305	0.0209684	76.221	38.41	T	EEILRSSMAGKAVAITQSPSSVRLPPAAAEH	AVAIT(0.998)QS(0.002)PSSVR
P15880	293	40S ribosomal protein S2	RPS2	0.899355	9.51138	0.0313358	73.885	32.345	T	TRVSVQRTQAPAVATT_______________	TQAPAVAT(0.101)T(0.899)
P17275	85	Transcription factor jun-B	JUNB	0.949561	12.7475	0.0228795	72.547	12.396	S	SGQGSDTGASLKLASSELERLIVPNSNGVIT	LAS(0.05)S(0.95)ELER
P17544	442	Cyclic AMP-dependent transcription factor ATF-7	ATF7	0.832295	7.10045	0.00228357	73.168	53.779	S	ESSEPTGSPAPVIQHSSATAPSNGLSVRSAA	ESSEPT(0.001)GS(0.002)PAPVIQHS(0.832)S(0.162)AT(0.002)APSNGLSVR
P17544	455	Cyclic AMP-dependent transcription factor ATF-7	ATF7	1	134.488	1.43354e-06	292.73	199.79	S	QHSSATAPSNGLSVRSAAEAVATSVLTQMAS	S(1)AAEAVATSVLTQMASQR
P18583	1097	Protein SON	SON	0.999995	53.9685	0.000498738	128.27	114.61	S	SMMSMGADRSMMSSYSAADRSMMSSYSAADR	SMMSSYS(1)AADR
P18583	252	Protein SON	SON	0.986057	19.8939	0.0273016	58.693	25.345	T	SMTKILDSFAAAPVPTTTLVLKSSEPVVTMS	ILDS(0.028)FAAAPVPT(0.986)T(0.966)T(0.02)LVLK
P18583	253	Protein SON	SON	0.999703	37.905	0.000184759	249.6	249.6	T	MTKILDSFAAAPVPTTTLVLKSSEPVVTMSV	ILDSFAAAPVPTT(1)TLVLK
P18583	254	Protein SON	SON	0.998242	27.6212	3.60164e-06	180.56	137.62	T	TKILDSFAAAPVPTTTLVLKSSEPVVTMSVE	ILDSFAAAPVPTT(0.002)T(0.998)LVLK
P20929	1868	Nebulin	NEB	0.929317	10.8882	0.0337933	40.577	10.034	S	QSDREYKKGYEKSKTSFHTPVDMLSVVAAKK	T(0.929)S(0.929)FHT(0.14)PVDMLS(0.001)VVAAK
P20929	1867	Nebulin	NEB	0.929317	10.8882	0.0337933	40.577	10.034	T	MQSDREYKKGYEKSKTSFHTPVDMLSVVAAK	T(0.929)S(0.929)FHT(0.14)PVDMLS(0.001)VVAAK
P22626	199	Heterogeneous nuclear ribonucleoproteins A2/B1	HNRNPA2B1	0.965315	14.4452	5.63695e-05	139.28	86.49	S	VRKALSRQEMQEVQSSRSGRGGNFGFGDSRG	QEMQEVQS(0.035)S(0.965)R
P22670	244	MHC class II regulatory factor RFX1	RFX1	0.951588	12.9413	0.0158546	50.733	30.294	T	PQQLQVHGVQQSVPVTQERSVVQATPQAPKP	TAGAPTGTVPQQLQVHGVQQS(0.048)VPVT(0.952)QER
P22681	601	E3 ubiquitin-protein ligase CBL	CBL	0.999986	48.5341	0.000118957	212.43	179.31	S	LGDSWLPRPIPKVPVSAPSSSDPWTGRELTN	VPVS(1)APSSSDPWTGR
P23528	8	Cofilin-1	CFL1	0.999988	49.063	0.00962614	76.927	36.882	S	________MASGVAVSDGVIKVFNDMKVRKS	ASGVAVS(1)DGVIK
P23588	355	Eukaryotic translation initiation factor 4B	EIF4B	0.988867	22.6191	0.000181129	204.9	153.26	T	STPKEDDSSASTSQSTRAASIFGGAKPVDTA	STPKEDDSSASTS(0.005)QS(0.005)T(0.989)R
P27540	626	Aryl hydrocarbon receptor nuclear translocator	ARNT	0.984387	21.1812	0.0231574	42.78	25.077	S	IVQPSASAGQMLAQISRHSNPTQGATPTWTP	NSGLAPPVTIVQPS(0.007)AS(0.007)AGQMLAQIS(0.984)R
P27540	643	Aryl hydrocarbon receptor nuclear translocator	ARNT	0.999998	57.1425	0.000307958	268.9	230.76	T	HSNPTQGATPTWTPTTRSGFSAQQVATQATA	HSNPTQGATPTWTPTT(1)R
P27816	797	Microtubule-associated protein 4	MAP4	0.999999	58.6786	1.73821e-07	168.83	73.351	S	PEKRASPSKPASAPASRSGSKSTQTVAKTTT	ASPSKPASAPAS(1)R
P30260	334	Cell division cycle protein 27 homolog	CDC27	0.999283	31.8119	0.0184858	73.26	46.848	S	KSVARIGQTGTKSVFSQSGNSREVTPILAQT	SVFS(0.999)QS(0.001)GNSR
P30622	143	CAP-Gly domain-containing linker protein 1	CLIP1	1	63.3634	0.000458315	273.44	217.41	S	VQAEDEANGLQTTPASRATSPLCTSTASMVS	KVQAEDEANGLQTTPAS(1)R
P31629	2157	Transcription factor HIVEP2	HIVEP2	1	66.8452	0.00622362	66.845	50.738	S	RAPSPRRALYHNPPLSMGQYLQAEPIVLGPP	ALYHNPPLS(1)MGQYLQAEPIVLGPPNLR
P31629	1283	Transcription factor HIVEP2	HIVEP2	0.999612	34.1093	1.97114e-06	160.53	121.71	S	PAEYAHTKEQTYPCYSGASGLHPKNLLPKFP	EQTYPCYS(1)GASGLHPK
P31629	392	Transcription factor HIVEP2	HIVEP2	1	66.6926	0.000776484	236.35	178.27	S	KGQDSEPSLNLLSPHSKGSTDSGYFSRSESA	KGQDSEPSLNLLSPHS(1)K
P31629	511	Transcription factor HIVEP2	HIVEP2	0.999989	49.7715	0.000271956	278.38	218.21	S	TKFNSESRQPQIIPSSIRNEGKLYPANFQGS	QPQIIPSS(1)IRNEGK
P32519	473	ETS-related transcription factor Elf-1	ELF1	0.933593	11.4795	0.000330175	246.31	161.83	S	SAGTGSQKFILQAIPSSQPMTVLKENVMLQS	FILQAIPS(0.934)S(0.066)QPMTVLK
P33981	699	Dual specificity protein kinase TTK	TTK	0.999948	42.8131	0.0339024	42.813	11.382	S	VGTVNYMPPEAIKDMSSSRENGKSKSKISPK	DMS(1)S(1)S(1)RENGKSK
P33981	700	Dual specificity protein kinase TTK	TTK	0.999948	42.8131	0.0339024	42.813	11.382	S	GTVNYMPPEAIKDMSSSRENGKSKSKISPKS	DMS(1)S(1)S(1)RENGKSK
P33981	701	Dual specificity protein kinase TTK	TTK	0.999877	39.0933	0.0339024	42.813	11.382	S	TVNYMPPEAIKDMSSSRENGKSKSKISPKSD	DMS(1)S(1)S(1)RENGKSK
P35611	558	Alpha-adducin	ADD1	0.8509	7.57262	2.33845e-05	129.06	104.38	T	KAIIEKEYQPHVIVSTTGPNPFTTLTDRELE	EYQPHVIVS(0.149)T(0.851)TGPNPFTTLTDR
P35658	521	Nuclear pore complex protein Nup214	NUP214	0.902476	9.66323	2.69013e-06	181.75	142.97	S	SDSSKAAPGPGPSTFSFVPPSKASLAPTPAA	AAPGPGPSTFS(0.902)FVPPS(0.098)K
P35658	526	Nuclear pore complex protein Nup214	NUP214	0.996779	24.914	0.00846238	87.713	64.701	S	AAPGPGPSTFSFVPPSKASLAPTPAASPVAP	AAPGPGPSTFS(0.003)FVPPS(0.997)K
P35658	1354	Nuclear pore complex protein Nup214	NUP214	0.997013	28.3417	2.95576e-06	276.17	223.16	S	VGQADDSTKPTNKASSTSLTSTQPTKTSGVP	AS(0.001)S(0.997)T(0.001)SLTSTQPTK
P35658	1087	Nuclear pore complex protein Nup214	NUP214	1	85.8073	3.69213e-08	205.15	179.96	S	TKTVKHGAPSPSHPISAPQAAAAAALRRQMA	HGAPSPSHPIS(1)APQAAAAAALR
P35658	1202	Nuclear pore complex protein Nup214	NUP214	0.999698	35.2489	4.67195e-06	204.9	166.12	S	GDKASGTAKIETAVTSTPSASGQFSKPFSFS	IETAVT(1)S(1)TPSASGQFSK
P35658	1325	Nuclear pore complex protein Nup214	NUP214	0.993553	21.8788	1.61967e-06	193.38	160.76	S	LETPPSKLGELLFPSSLAGETLGSFSGLRVG	LGELLFPS(0.006)S(0.994)LAGETLGSFSGLR
P35658	1136	Nuclear pore complex protein Nup214	NUP214	0.98092	17.2672	6.90554e-05	130.01	98.034	S	QVVNVQELKNNPATPSTAMGSSVPYSTAKTP	NNPAT(0.019)PS(0.981)TAMGSSVPYS(0.882)T(0.118)AK
P35658	1146	Nuclear pore complex protein Nup214	NUP214	0.987958	19.1405	7.26272e-06	239.13	209.86	S	NPATPSTAMGSSVPYSTAKTPHPVLTPVAAN	NNPATPSTAMGSSVPYS(0.988)T(0.012)AK
P35658	636	Nuclear pore complex protein Nup214	NUP214	0.834489	7.77854	0.000669245	93.583	60.277	S	SGPLSHPTPLSAPPSSVPLKSSVLPSPSGRS	PAASGPLSHPT(0.002)PLS(0.025)APPS(0.139)S(0.834)VPLK
P35658	1181	Nuclear pore complex protein Nup214	NUP214	0.99836	32.1733	3.65745e-05	117.02	94.39	S	GSLINSLKPSGPTPASGQLSSGDKASGTAKI	QGSLINSLKPSGPT(0.001)PAS(0.998)GQLS(0.001)S(0.001)GDK
P35658	1103	Nuclear pore complex protein Nup214	NUP214	1	108.708	6.71284e-07	258.65	174.24	S	APQAAAAAALRRQMASQAPAVNTLTESTLKN	QMAS(1)QAPAVNTLTESTLK
P35658	1044	Nuclear pore complex protein Nup214	NUP214	0.991614	20.7324	9.84886e-05	231.83	181	S	LPHAAPFAKSHLVHGSSPGVMGTSVATSASK	SHLVHGS(0.992)S(0.008)PGVMGTSVATSASK
P35658	1056	Nuclear pore complex protein Nup214	NUP214	0.986176	19.0214	8.17174e-08	300.87	300.87	S	VHGSSPGVMGTSVATSASKIIPQGADSTMLA	SHLVHGSSPGVMGTSVAT(0.001)S(0.986)AS(0.012)K
P35658	1058	Nuclear pore complex protein Nup214	NUP214	0.885806	8.90883	7.76757e-07	200.99	169.81	S	GSSPGVMGTSVATSASKIIPQGADSTMLATK	SHLVHGSSPGVMGTSVATS(0.114)AS(0.886)K
P35658	440	Nuclear pore complex protein Nup214	NUP214	0.989493	19.8177	0.000241668	234.36	161.66	S	ERQPKSPGSTPTTPTSSQAPQKLDASAAAAP	SPGSTPTTPT(0.01)S(0.989)SQAPQK
P35658	503	Nuclear pore complex protein Nup214	NUP214	0.962966	16.8366	0.000183077	110.84	98.763	S	SLKSSATVTGEPPSYSSGSDSSKAAPGPGPS	SSATVTGEPPS(0.003)YS(0.963)S(0.02)GS(0.012)DS(0.001)S(0.001)K
P35658	961	Nuclear pore complex protein Nup214	NUP214	0.980431	16.9998	0.0147604	82.305	19.506	S	QLRNFLAKRKTPPVRSTAPASLSRSAFLSQR	S(0.98)T(0.02)APASLSR
P35658	1358	Nuclear pore complex protein Nup214	NUP214	0.946706	17.5064	2.95576e-06	165.58	127.93	T	DDSTKPTNKASSTSLTSTQPTKTSGVPSGFN	ASS(0.002)T(0.017)S(0.017)LT(0.947)S(0.017)TQPTK
P35658	1360	Nuclear pore complex protein Nup214	NUP214	0.992688	22.5859	2.85684e-05	147.51	111.62	T	STKPTNKASSTSLTSTQPTKTSGVPSGFNFT	ASSTSLTS(0.005)T(0.993)QPT(0.002)K
P35658	1201	Nuclear pore complex protein Nup214	NUP214	0.99994	42.5415	0.000226861	244.23	199.42	T	SGDKASGTAKIETAVTSTPSASGQFSKPFSF	IETAVT(1)S(1)TPSASGQFSK
P35658	1137	Nuclear pore complex protein Nup214	NUP214	0.998882	30.1376	0.000160101	127.91	102.36	T	VVNVQELKNNPATPSTAMGSSVPYSTAKTPH	NNPATPS(0.001)T(0.999)AMGSSVPYS(0.972)T(0.028)AK
P35658	1147	Nuclear pore complex protein Nup214	NUP214	0.883659	8.80605	0.000192293	119.65	97.013	T	PATPSTAMGSSVPYSTAKTPHPVLTPVAANQ	NNPATPSTAMGSSVPYS(0.116)T(0.884)AK
P35658	1051	Nuclear pore complex protein Nup214	NUP214	0.8809	8.71923	8.17174e-08	157.57	134.13	T	AKSHLVHGSSPGVMGTSVATSASKIIPQGAD	SHLVHGSSPGVMGT(0.881)S(0.119)VAT(0.017)S(0.867)AS(0.117)K
P36507	398	Dual specificity mitogen-activated protein kinase kinase 2	MAP2K2	0.989589	19.8562	0.0153984	74.92	54.335	T	LCKTLRLNQPGTPTRTAV_____________	LNQPGTPT(0.01)RT(0.99)AV
P38606	257	V-type proton ATPase catalytic subunit A	ATP6V1A	0.986647	19.981	0.0211733	84.817	36.256	T	QGGTTAIPGAFGCGKTVISQSLSKYSNSDVI	T(0.987)VIS(0.01)QS(0.003)LS(0.001)K
P39880	734	Homeobox protein cut-like 1	CUX1	0.999617	34.168	0.000101343	135.55	101.78	S	AQQAALDPALKQAPLSQSDITILTPKLLSTS	QAPLS(1)QSDITILTPK
P40425	325	Pre-B-cell leukemia transcription factor 2	PBX2	1	85.2557	5.71296e-05	231.07	181.14	T	QEEANIYAVKTAVSVTQGGHSRTSSPTPPSS	TAVSVT(1)QGGHSR
P42694	1882	Probable helicase with zinc finger domain	HELZ	0.768874	6.67314	0.0128638	69.111	32.66	S	PPLMPNKQIAESANSSSPQSSAGGKPAMSYA	QIAES(0.009)ANS(0.165)S(0.769)S(0.038)PQS(0.009)S(0.009)AGGKPAMSYASALR
P46939	2210	Utrophin	UTRN	0.999967	45.3068	0.000282042	225.55	193.49	S	TRIAAHPNVQKVVLVSSASDIPVQSHRTSEI	VVLVS(1)SASDIPVQSHR
P48382	439	DNA-binding protein RFX5	RFX5	0.999989	49.8054	5.00686e-07	160.91	128.35	S	GPHDKGVKRTAEVPVSEASGQAPPAKAAKQD	RTAEVPVS(1)EASGQAPPAK
P49023	90	Paxillin	PXN	0.849379	12.304	5.88606e-06	192.5	149.2	S	RFIHQQPQSSSPVYGSSAKTSSVSNPQDSVG	FIHQQPQS(0.048)S(0.05)S(0.05)PVYGS(0.849)S(0.003)AK
P49321	678	Nuclear autoantigenic sperm protein	NASP	0.964962	17.4561	3.35558e-07	190.64	158.29	S	GNVAELALKATLVESSTSGFTPGGGGSSVSM	ATLVES(0.017)S(0.965)T(0.017)SGFTPGGGGSSVSMIASR
P49750	556	YLP motif-containing protein 1	YLPM1	0.988354	19.2873	0.0168465	76.847	29.417	S	DMPVRSGGLLPDPPRSSYLESPRGPRFDGPR	S(0.988)S(0.012)YLESPR
P49790	1134	Nuclear pore complex protein Nup153	NUP153	1	65.1849	4.90189e-07	158.04	110.57	S	GKKADNEEPKCQPVFSFGNSEQTKDENSSKS	CQPVFS(1)FGNSEQTKDENSSK
P49790	937	Nuclear pore complex protein Nup153	NUP153	0.999997	55.9795	3.31797e-09	320.06	288.41	S	GNFKFGDQGGFKIGVSSDSGSINPMSEGFKF	IGVS(1)S(0.98)DS(0.02)GSINPMSEGFK
P49790	938	Nuclear pore complex protein Nup153	NUP153	0.998736	29.0373	4.34008e-07	159.18	123.07	S	NFKFGDQGGFKIGVSSDSGSINPMSEGFKFS	IGVS(1)S(0.999)DS(0.001)GSINPMSEGFK
P49790	964	Nuclear pore complex protein Nup153	NUP153	0.999991	52.9965	0.000366597	227.47	137.98	S	GFKFSKPIGDFKFGVSSESKPEEVKKDSKND	FGVS(1)SESKPEEVKK
P49790	967	Nuclear pore complex protein Nup153	NUP153	0.996343	24.4212	0.00224095	109.95	44.171	S	FSKPIGDFKFGVSSESKPEEVKKDSKNDNFK	FGVSS(0.004)ES(0.996)KPEEVKK
P49790	908	Nuclear pore complex protein Nup153	NUP153	0.993151	21.6573	1.40024e-07	190.37	147.56	S	SSSNSAASSSFKFGVSSSSSGPSQTLTSTGN	FGVS(0.993)S(0.007)S(0.001)SS(0.006)GPS(0.985)QT(0.008)LTSTGNFK
P49790	915	Nuclear pore complex protein Nup153	NUP153	0.984604	20.855	1.40024e-07	168.98	151.28	S	SSSFKFGVSSSSSGPSQTLTSTGNFKFGDQG	FGVS(0.993)S(0.007)S(0.001)SS(0.006)GPS(0.985)QT(0.008)LTSTGNFK
P49790	920	Nuclear pore complex protein Nup153	NUP153	0.999835	40.8572	0.000165936	259.22	226.5	S	FGVSSSSSGPSQTLTSTGNFKFGDQGGFKIG	FGVSSSSSGPSQTLTS(1)TGNFK
P49790	893	Nuclear pore complex protein Nup153	NUP153	0.999712	35.7058	1.14064e-21	381.89	352.05	S	KPGTKSGFKGFDTSSSSSNSAASSSFKFGVS	SGFKGFDTSSS(1)SSNSAASSSFK
P49790	624	Nuclear pore complex protein Nup153	NUP153	0.754675	5.74001	0.00565361	66.122	53.801	S	LDILKSPGFASPKIDSVAAQPTATSPVVYTR	IDS(0.755)VAAQPT(0.378)AT(0.378)S(0.378)PVVYT(0.044)RPAIS(0.044)S(0.007)FS(0.007)S(0.007)S(0.002)GIGFGESLK
P49790	1018	Nuclear pore complex protein Nup153	NUP153	0.781146	6.54201	4.47299e-05	93.073	79.533	S	SNLGQEEKKEELPKSSSAGFSFGTGVINSTP	KEELPKS(0.173)S(0.781)S(0.046)AGFSFGTGVINSTPAPANTIVTSENK
P49790	1456	Nuclear pore complex protein Nup153	NUP153	0.995773	23.75	0.000526589	125.82	99.705	S	SPAAFTVGSNGKNVFSSSGTSFSGRKIKTAV	NVFS(0.996)S(0.004)SGTSFSGR
P49790	1113	Nuclear pore complex protein Nup153	NUP153	0.999665	34.8934	8.86314e-06	273.74	216.39	S	FVLGRTEEKQQEPVTSTSLVFGKKADNEEPK	QQEPVTS(1)TSLVFGK
P49790	1057	Nuclear pore complex protein Nup153	NUP153	0.999616	34.1565	0.00216855	108.09	60.375	S	SENKSSFNLGTIETKSASVAPFTCKTSEAKK	S(1)ASVAPFTCK
P49790	1068	Nuclear pore complex protein Nup153	NUP153	0.994552	22.6143	3.72533e-06	180.48	108.19	S	IETKSASVAPFTCKTSEAKKEEMPATKGGFS	SASVAPFTCKT(0.005)S(0.995)EAK
P49790	1154	Nuclear pore complex protein Nup153	NUP153	0.993484	21.8322	7.98315e-07	201.08	145.82	S	EQTKDENSSKSTFSFSMTKPSEKESEQPAKA	STFSFS(0.993)MT(0.007)KPSEK
P49790	519	Nuclear pore complex protein Nup153	NUP153	0.903035	10.5538	2.29988e-05	158.06	115.97	S	SSQALTNKVQMTSPSSTGSPMFKFSSPIVKS	VQMT(0.001)S(0.008)PS(0.079)S(0.903)T(0.008)GSPMFK
P49790	632	Nuclear pore complex protein Nup153	NUP153	0.985482	18.3909	7.83633e-06	195.25	150.78	T	FASPKIDSVAAQPTATSPVVYTRPAISSFSS	IDSVAAQPTAT(0.985)S(0.014)PVVYTR
P49790	1156	Nuclear pore complex protein Nup153	NUP153	0.969329	14.998	3.94273e-07	198.65	154.34	T	TKDENSSKSTFSFSMTKPSEKESEQPAKATF	STFSFS(0.031)MT(0.969)KPSEK
P49790	515	Nuclear pore complex protein Nup153	NUP153	0.9998	36.9959	0.000192363	273.27	201.58	T	SPINSSQALTNKVQMTSPSSTGSPMFKFSSP	VQMT(1)SPSSTGSPMFK
P49792	1514	E3 SUMO-protein ligase RanBP2	RANBP2	0.999998	57.7149	0.000155088	283.05	249.3	S	CAACQNPRKQSLPATSIPTPASFKFGTSETS	KQSLPATS(1)IPTPASFK
P49792;Q7Z3J3;A6NKT7;Q99666;O14715	1894;919;919;918;918	E3 SUMO-protein ligase RanBP2;RanBP2-like and GRIP domain-containing protein 4;RanBP2-like and GRIP domain-containing protein 3;RANBP2-like and GRIP domain-containing protein 5/6;RANBP2-like and GRIP domain-containing protein 8	RANBP2;RGPD4;RGPD3;RGPD5;RGPD8	0.999885	39.4091	0.0209899	70.728	47.716	S	NTEFKSTKEGFSIPVSADGFKFGISEPGNQE	EGFSIPVS(1)ADGFK
P49792;Q7Z3J3;A6NKT7;Q99666;O14715;P0DJD0;P0DJD1	1953;978;978;977;977;962;970	E3 SUMO-protein ligase RanBP2;RanBP2-like and GRIP domain-containing protein 4;RanBP2-like and GRIP domain-containing protein 3;RANBP2-like and GRIP domain-containing protein 5/6;RANBP2-like and GRIP domain-containing protein 8;RANBP2-like and GRIP domain-containing protein 1;RANBP2-like and GRIP domain-containing protein 2	RANBP2;RGPD4;RGPD3;RGPD5;RGPD8;RGPD1;RGPD2	0.929811	11.5534	0.00158152	107.29	64.577	S	FGQTSSTFTFADLAKSTSGEGFQFGKKDPNF	S(0.93)T(0.065)S(0.005)GEGFQFGK
P49848	586	Transcription initiation factor TFIID subunit 6	TAF6	0.993879	22.1089	1.07206e-06	184.83	155.08	S	VTTTVPSVQPIVKLVSTATTAPPSTAPSGPG	LVS(0.994)T(0.006)ATTAPPSTAPSGPGSVQK
P50402	173	Emerin	EMD	0.999998	57.3013	6.93333e-06	152.07	114.64	S	DSAYQSITHYRPVSASRSSLDLSYYPTSSST	DSAYQSITHYRPVSAS(1)R
P50402	53	Emerin	EMD	0.977405	20.3992	3.24963e-07	212.03	168.73	S	IFEYETQRRRLSPPSSSAASSYSFSDLNSTR	LS(0.009)PPS(0.009)S(0.977)S(0.005)AASSYSFSDLNSTR
P51003	7	Poly(A) polymerase alpha	PAPOLA	0.968674	14.9389	0.000593254	110.37	77.28	T	_________MPFPVTTQGSQQTQPPQKHYGI	PFPVT(0.031)T(0.969)QGSQQTQPPQK
P51610	518	Host cell factor 1;HCF N-terminal chain 1;HCF N-terminal chain 2;HCF N-terminal chain 3;HCF N-terminal chain 4;HCF N-terminal chain 5;HCF N-terminal chain 6;HCF C-terminal chain 1;HCF C-terminal chain 2;HCF C-terminal chain 3;HCF C-terminal chain 4;HCF C-terminal chain 5;HCF C-terminal chain 6	HCFC1	0.953117	13.0928	0.000946417	115.71	68.108	S	MRPASQAGKAPVTVTSLPAGVRMVVPTQSAQ	APVTVT(0.047)S(0.953)LPAGVR
P51610	1238	Host cell factor 1;HCF N-terminal chain 1;HCF N-terminal chain 2;HCF N-terminal chain 3;HCF N-terminal chain 4;HCF N-terminal chain 5;HCF N-terminal chain 6;HCF C-terminal chain 1;HCF C-terminal chain 2;HCF C-terminal chain 3;HCF C-terminal chain 4;HCF C-terminal chain 5;HCF C-terminal chain 6	HCFC1	1	130.185	0.000127328	271.65	237.27	S	PSIKDLPAGRHSHAVSTAAMTRSSVGAGEPR	HSHAVS(1)T(1)AAMT(1)R
P51610	563	Host cell factor 1;HCF N-terminal chain 1;HCF N-terminal chain 2;HCF N-terminal chain 3;HCF N-terminal chain 4;HCF N-terminal chain 5;HCF N-terminal chain 6;HCF C-terminal chain 1;HCF C-terminal chain 2;HCF C-terminal chain 3;HCF C-terminal chain 4;HCF C-terminal chain 5;HCF C-terminal chain 6	HCFC1	0.994607	22.6586	5.19181e-07	288.42	241.2	S	ALAAAAAATQKIPPSSAPTVLSVPAGTTIVK	IPPS(0.005)S(0.995)APTVLSVPAGTTIVK
P51610	1150	Host cell factor 1;HCF N-terminal chain 1;HCF N-terminal chain 2;HCF N-terminal chain 3;HCF N-terminal chain 4;HCF N-terminal chain 5;HCF N-terminal chain 6;HCF C-terminal chain 1;HCF C-terminal chain 2;HCF C-terminal chain 3;HCF C-terminal chain 4;HCF C-terminal chain 5;HCF C-terminal chain 6	HCFC1	1	92.8776	0.000180673	266.07	102.23	S	ARRACAAGTPAVIRISVATGALEAAQGSKSQ	IS(1)VATGALEAAQGSK
P51610	1221	Host cell factor 1;HCF N-terminal chain 1;HCF N-terminal chain 2;HCF N-terminal chain 3;HCF N-terminal chain 4;HCF N-terminal chain 5;HCF N-terminal chain 6;HCF C-terminal chain 1;HCF C-terminal chain 2;HCF C-terminal chain 3;HCF C-terminal chain 4;HCF C-terminal chain 5;HCF C-terminal chain 6	HCFC1	0.991377	20.6208	0.0282053	68.224	10.634	S	PAFVQLAPLSSKVRLSSPSIKDLPAGRHSHA	LS(0.991)S(0.009)PSIK
P51610	1062	Host cell factor 1;HCF N-terminal chain 1;HCF N-terminal chain 2;HCF N-terminal chain 3;HCF N-terminal chain 4;HCF N-terminal chain 5;HCF N-terminal chain 6;HCF C-terminal chain 1;HCF C-terminal chain 2;HCF C-terminal chain 3;HCF C-terminal chain 4;HCF C-terminal chain 5;HCF C-terminal chain 6	HCFC1	0.906089	11.6154	0.000202297	255.23	221.44	S	QFVCDRQEAAASLVTSTVGQQNGSVVRVCSN	QEAAASLVT(0.062)S(0.906)T(0.031)VGQQNGSVVR
P51610	638	Host cell factor 1;HCF N-terminal chain 1;HCF N-terminal chain 2;HCF N-terminal chain 3;HCF N-terminal chain 4;HCF N-terminal chain 5;HCF N-terminal chain 6;HCF C-terminal chain 1;HCF C-terminal chain 2;HCF C-terminal chain 3;HCF C-terminal chain 4;HCF C-terminal chain 5;HCF C-terminal chain 6	HCFC1	0.833797	7.86055	0.0245267	47.545	28.665	S	SATNTSTRPIITVHKSGTVTVAQQAQVVTTV	S(0.834)GT(0.161)VT(0.094)VAQQAQVVT(0.953)T(0.953)VVGGVT(0.006)K
P51610	669	Host cell factor 1;HCF N-terminal chain 1;HCF N-terminal chain 2;HCF N-terminal chain 3;HCF N-terminal chain 4;HCF N-terminal chain 5;HCF N-terminal chain 6;HCF C-terminal chain 1;HCF C-terminal chain 2;HCF C-terminal chain 3;HCF C-terminal chain 4;HCF C-terminal chain 5;HCF C-terminal chain 6	HCFC1	0.909871	10.0413	1.18101e-06	302.85	206.19	S	VGGVTKTITLVKSPISVPGGSALISNLGKVM	S(0.09)PIS(0.91)VPGGSALISNLGK
P51610	678	Host cell factor 1;HCF N-terminal chain 1;HCF N-terminal chain 2;HCF N-terminal chain 3;HCF N-terminal chain 4;HCF N-terminal chain 5;HCF N-terminal chain 6;HCF C-terminal chain 1;HCF C-terminal chain 2;HCF C-terminal chain 3;HCF C-terminal chain 4;HCF C-terminal chain 5;HCF C-terminal chain 6	HCFC1	1	79.9954	0.000108163	280.97	206.21	S	LVKSPISVPGGSALISNLGKVMSVVQTKPVQ	SPISVPGGSALIS(1)NLGK
P51610	806	Host cell factor 1;HCF N-terminal chain 1;HCF N-terminal chain 2;HCF N-terminal chain 3;HCF N-terminal chain 4;HCF N-terminal chain 5;HCF N-terminal chain 6;HCF C-terminal chain 1;HCF C-terminal chain 2;HCF C-terminal chain 3;HCF C-terminal chain 4;HCF C-terminal chain 5;HCF C-terminal chain 6	HCFC1	0.999954	43.3824	1.36997e-06	204.65	134.62	S	GIKSPITIITTKVMTSGTGAPAKIITAVPKI	VMTS(1)GT(1)GAPAK
P51610	620	Host cell factor 1;HCF N-terminal chain 1;HCF N-terminal chain 2;HCF N-terminal chain 3;HCF N-terminal chain 4;HCF N-terminal chain 5;HCF N-terminal chain 6;HCF C-terminal chain 1;HCF C-terminal chain 2;HCF C-terminal chain 3;HCF C-terminal chain 4;HCF C-terminal chain 5;HCF C-terminal chain 6	HCFC1	0.830058	8.09778	9.30463e-06	119.54	119.54	S	PATRMLKTAAAQVGTSVSSATNTSTRPIITV	T(0.009)AAAQVGT(0.129)S(0.83)VS(0.022)S(0.009)AT(0.001)NTSTRPIITVHK
P51610	628	Host cell factor 1;HCF N-terminal chain 1;HCF N-terminal chain 2;HCF N-terminal chain 3;HCF N-terminal chain 4;HCF N-terminal chain 5;HCF N-terminal chain 6;HCF C-terminal chain 1;HCF C-terminal chain 2;HCF C-terminal chain 3;HCF C-terminal chain 4;HCF C-terminal chain 5;HCF C-terminal chain 6	HCFC1	0.791547	8.76554	9.30463e-06	119.54	119.54	S	AAAQVGTSVSSATNTSTRPIITVHKSGTVTV	TAAAQVGT(0.129)S(0.129)VS(0.548)S(0.548)AT(0.548)NT(0.187)S(0.792)T(0.12)RPIITVHK
P51610	775	Host cell factor 1;HCF N-terminal chain 1;HCF N-terminal chain 2;HCF N-terminal chain 3;HCF N-terminal chain 4;HCF N-terminal chain 5;HCF N-terminal chain 6;HCF C-terminal chain 1;HCF C-terminal chain 2;HCF C-terminal chain 3;HCF C-terminal chain 4;HCF C-terminal chain 5;HCF C-terminal chain 6	HCFC1	0.914376	10.2826	1.2543e-07	143.25	111.5	S	TTKPGTTTIIKTIPMSAIITQAGATGVTSSP	T(0.086)IPMS(0.914)AIIT(0.999)QAGATGVTSSPGIK
P51610	788	Host cell factor 1;HCF N-terminal chain 1;HCF N-terminal chain 2;HCF N-terminal chain 3;HCF N-terminal chain 4;HCF N-terminal chain 5;HCF N-terminal chain 6;HCF C-terminal chain 1;HCF C-terminal chain 2;HCF C-terminal chain 3;HCF C-terminal chain 4;HCF C-terminal chain 5;HCF C-terminal chain 6	HCFC1	0.857701	8.31527	0.0248242	42.813	23.64	S	PMSAIITQAGATGVTSSPGIKSPITIITTKV	T(0.11)IPMS(0.101)AIIT(0.689)QAGAT(0.142)GVT(0.928)S(0.858)S(0.173)PGIK
P51610	603	Host cell factor 1;HCF N-terminal chain 1;HCF N-terminal chain 2;HCF N-terminal chain 3;HCF N-terminal chain 4;HCF N-terminal chain 5;HCF N-terminal chain 6;HCF C-terminal chain 1;HCF C-terminal chain 2;HCF C-terminal chain 3;HCF C-terminal chain 4;HCF C-terminal chain 5;HCF C-terminal chain 6	HCFC1	0.996981	26.2653	0.000452396	126.66	68.172	S	TLPATVKVASSPVMVSNPATRMLKTAAAQVG	VASS(0.001)PVMVS(0.997)NPAT(0.002)R
P51610	685	Host cell factor 1;HCF N-terminal chain 1;HCF N-terminal chain 2;HCF N-terminal chain 3;HCF N-terminal chain 4;HCF N-terminal chain 5;HCF N-terminal chain 6;HCF C-terminal chain 1;HCF C-terminal chain 2;HCF C-terminal chain 3;HCF C-terminal chain 4;HCF C-terminal chain 5;HCF C-terminal chain 6	HCFC1	1	78.0775	5.35988e-05	107.74	25.458	S	VPGGSALISNLGKVMSVVQTKPVQTSAVTGQ	VMS(1)VVQTK
P51610	515	Host cell factor 1;HCF N-terminal chain 1;HCF N-terminal chain 2;HCF N-terminal chain 3;HCF N-terminal chain 4;HCF N-terminal chain 5;HCF N-terminal chain 6;HCF C-terminal chain 1;HCF C-terminal chain 2;HCF C-terminal chain 3;HCF C-terminal chain 4;HCF C-terminal chain 5;HCF C-terminal chain 6	HCFC1	0.995859	23.8727	0.0298179	74.165	36.565	T	LVTMRPASQAGKAPVTVTSLPAGVRMVVPTQ	APVT(0.996)VT(0.004)SLPAGVR
P51610	1239	Host cell factor 1;HCF N-terminal chain 1;HCF N-terminal chain 2;HCF N-terminal chain 3;HCF N-terminal chain 4;HCF N-terminal chain 5;HCF N-terminal chain 6;HCF C-terminal chain 1;HCF C-terminal chain 2;HCF C-terminal chain 3;HCF C-terminal chain 4;HCF C-terminal chain 5;HCF C-terminal chain 6	HCFC1	1	140.442	0.000127328	271.65	237.27	T	SIKDLPAGRHSHAVSTAAMTRSSVGAGEPRM	HSHAVS(1)T(1)AAMT(1)R
P51610	1243	Host cell factor 1;HCF N-terminal chain 1;HCF N-terminal chain 2;HCF N-terminal chain 3;HCF N-terminal chain 4;HCF N-terminal chain 5;HCF N-terminal chain 6;HCF C-terminal chain 1;HCF C-terminal chain 2;HCF C-terminal chain 3;HCF C-terminal chain 4;HCF C-terminal chain 5;HCF C-terminal chain 6	HCFC1	1	207.115	2.67053e-05	218.55	185.56	T	LPAGRHSHAVSTAAMTRSSVGAGEPRMAPVC	HSHAVS(1)T(1)AAMT(1)R
P51610	831	Host cell factor 1;HCF N-terminal chain 1;HCF N-terminal chain 2;HCF N-terminal chain 3;HCF N-terminal chain 4;HCF N-terminal chain 5;HCF N-terminal chain 6;HCF C-terminal chain 1;HCF C-terminal chain 2;HCF C-terminal chain 3;HCF C-terminal chain 4;HCF C-terminal chain 5;HCF C-terminal chain 6	HCFC1	1	214.634	3.12833e-09	333.11	254.61	T	TAVPKIATGHGQQGVTQVVLKGAPGQPGTIL	IATGHGQQGVT(1)QVVLK
P51610	1061	Host cell factor 1;HCF N-terminal chain 1;HCF N-terminal chain 2;HCF N-terminal chain 3;HCF N-terminal chain 4;HCF N-terminal chain 5;HCF N-terminal chain 6;HCF C-terminal chain 1;HCF C-terminal chain 2;HCF C-terminal chain 3;HCF C-terminal chain 4;HCF C-terminal chain 5;HCF C-terminal chain 6	HCFC1	0.972815	15.0486	0.000202297	255.23	221.44	T	VQFVCDRQEAAASLVTSTVGQQNGSVVRVCS	QEAAAS(0.001)LVT(0.973)S(0.169)T(0.857)VGQQNGSVVR
P51610	1063	Host cell factor 1;HCF N-terminal chain 1;HCF N-terminal chain 2;HCF N-terminal chain 3;HCF N-terminal chain 4;HCF N-terminal chain 5;HCF N-terminal chain 6;HCF C-terminal chain 1;HCF C-terminal chain 2;HCF C-terminal chain 3;HCF C-terminal chain 4;HCF C-terminal chain 5;HCF C-terminal chain 6	HCFC1	0.856806	7.64404	7.21644e-07	173.76	120.36	T	FVCDRQEAAASLVTSTVGQQNGSVVRVCSNP	QEAAAS(0.001)LVT(0.973)S(0.169)T(0.857)VGQQNGSVVR
P51610	651	Host cell factor 1;HCF N-terminal chain 1;HCF N-terminal chain 2;HCF N-terminal chain 3;HCF N-terminal chain 4;HCF N-terminal chain 5;HCF N-terminal chain 6;HCF C-terminal chain 1;HCF C-terminal chain 2;HCF C-terminal chain 3;HCF C-terminal chain 4;HCF C-terminal chain 5;HCF C-terminal chain 6	HCFC1	0.975722	16.3845	0.0078618	70.334	48.736	T	HKSGTVTVAQQAQVVTTVVGGVTKTITLVKS	S(0.001)GTVTVAQQAQVVT(0.976)T(0.022)VVGGVTK
P51610	652	Host cell factor 1;HCF N-terminal chain 1;HCF N-terminal chain 2;HCF N-terminal chain 3;HCF N-terminal chain 4;HCF N-terminal chain 5;HCF N-terminal chain 6;HCF C-terminal chain 1;HCF C-terminal chain 2;HCF C-terminal chain 3;HCF C-terminal chain 4;HCF C-terminal chain 5;HCF C-terminal chain 6	HCFC1	0.985379	22.7893	0.0078618	70.334	48.736	T	KSGTVTVAQQAQVVTTVVGGVTKTITLVKSP	S(0.018)GT(0.018)VT(0.014)VAQQAQVVT(0.963)T(0.985)VVGGVT(0.001)K
P51610	801	Host cell factor 1;HCF N-terminal chain 1;HCF N-terminal chain 2;HCF N-terminal chain 3;HCF N-terminal chain 4;HCF N-terminal chain 5;HCF N-terminal chain 6;HCF C-terminal chain 1;HCF C-terminal chain 2;HCF C-terminal chain 3;HCF C-terminal chain 4;HCF C-terminal chain 5;HCF C-terminal chain 6	HCFC1	0.999984	47.8499	3.57306e-07	218.83	171.19	T	VTSSPGIKSPITIITTKVMTSGTGAPAKIIT	SPITIITT(1)K
P51610	808	Host cell factor 1;HCF N-terminal chain 1;HCF N-terminal chain 2;HCF N-terminal chain 3;HCF N-terminal chain 4;HCF N-terminal chain 5;HCF N-terminal chain 6;HCF C-terminal chain 1;HCF C-terminal chain 2;HCF C-terminal chain 3;HCF C-terminal chain 4;HCF C-terminal chain 5;HCF C-terminal chain 6	HCFC1	1	119.833	1.36997e-06	204.65	134.62	T	KSPITIITTKVMTSGTGAPAKIITAVPKIAT	VMTS(1)GT(1)GAPAK
P51610	629	Host cell factor 1;HCF N-terminal chain 1;HCF N-terminal chain 2;HCF N-terminal chain 3;HCF N-terminal chain 4;HCF N-terminal chain 5;HCF N-terminal chain 6;HCF C-terminal chain 1;HCF C-terminal chain 2;HCF C-terminal chain 3;HCF C-terminal chain 4;HCF C-terminal chain 5;HCF C-terminal chain 6	HCFC1	0.765526	7.00855	9.30463e-06	119.54	119.54	T	AAQVGTSVSSATNTSTRPIITVHKSGTVTVA	T(0.076)AAAQVGT(0.229)S(0.229)VS(0.536)S(0.536)AT(0.537)NT(0.312)S(0.766)T(0.766)RPIIT(0.013)VHK
P51610	779	Host cell factor 1;HCF N-terminal chain 1;HCF N-terminal chain 2;HCF N-terminal chain 3;HCF N-terminal chain 4;HCF N-terminal chain 5;HCF N-terminal chain 6;HCF C-terminal chain 1;HCF C-terminal chain 2;HCF C-terminal chain 3;HCF C-terminal chain 4;HCF C-terminal chain 5;HCF C-terminal chain 6	HCFC1	0.99988	40.5578	2.37268e-08	204.51	170.29	T	GTTTIIKTIPMSAIITQAGATGVTSSPGIKS	TIPMSAIIT(1)QAGATGVTSSPGIK
P51610	784	Host cell factor 1;HCF N-terminal chain 1;HCF N-terminal chain 2;HCF N-terminal chain 3;HCF N-terminal chain 4;HCF N-terminal chain 5;HCF N-terminal chain 6;HCF C-terminal chain 1;HCF C-terminal chain 2;HCF C-terminal chain 3;HCF C-terminal chain 4;HCF C-terminal chain 5;HCF C-terminal chain 6	HCFC1	0.975466	17.3216	0.0205517	55.415	34.205	T	IKTIPMSAIITQAGATGVTSSPGIKSPITII	T(0.001)IPMS(0.002)AIIT(0.019)QAGAT(0.975)GVT(0.799)S(0.188)S(0.015)PGIK
P51610	787	Host cell factor 1;HCF N-terminal chain 1;HCF N-terminal chain 2;HCF N-terminal chain 3;HCF N-terminal chain 4;HCF N-terminal chain 5;HCF N-terminal chain 6;HCF C-terminal chain 1;HCF C-terminal chain 2;HCF C-terminal chain 3;HCF C-terminal chain 4;HCF C-terminal chain 5;HCF C-terminal chain 6	HCFC1	0.959776	17.2769	0.00105265	82.651	82.651	T	IPMSAIITQAGATGVTSSPGIKSPITIITTK	T(0.001)IPMS(0.054)AIIT(0.56)QAGAT(0.384)GVT(0.96)S(0.02)S(0.02)PGIK
P51610	579	Host cell factor 1;HCF N-terminal chain 1;HCF N-terminal chain 2;HCF N-terminal chain 3;HCF N-terminal chain 4;HCF N-terminal chain 5;HCF N-terminal chain 6;HCF C-terminal chain 1;HCF C-terminal chain 2;HCF C-terminal chain 3;HCF C-terminal chain 4;HCF C-terminal chain 5;HCF C-terminal chain 6	HCFC1	1	149.948	1.72122e-06	293.38	241.74	T	APTVLSVPAGTTIVKTMAVTPGTTTLPATVK	T(1)MAVTPGTTTLPATVK
P51610	586	Host cell factor 1;HCF N-terminal chain 1;HCF N-terminal chain 2;HCF N-terminal chain 3;HCF N-terminal chain 4;HCF N-terminal chain 5;HCF N-terminal chain 6;HCF C-terminal chain 1;HCF C-terminal chain 2;HCF C-terminal chain 3;HCF C-terminal chain 4;HCF C-terminal chain 5;HCF C-terminal chain 6	HCFC1	0.913107	7.47974	1.72122e-06	180.85	124.65	T	PAGTTIVKTMAVTPGTTTLPATVKVASSPVM	T(1)MAVT(0.001)PGT(0.913)T(0.517)T(0.569)LPATVK
P51610	587	Host cell factor 1;HCF N-terminal chain 1;HCF N-terminal chain 2;HCF N-terminal chain 3;HCF N-terminal chain 4;HCF N-terminal chain 5;HCF N-terminal chain 6;HCF C-terminal chain 1;HCF C-terminal chain 2;HCF C-terminal chain 3;HCF C-terminal chain 4;HCF C-terminal chain 5;HCF C-terminal chain 6	HCFC1	0.902291	10.0993	0.00407219	96.113	73.508	T	AGTTIVKTMAVTPGTTTLPATVKVASSPVMV	T(1)MAVTPGT(0.088)T(0.902)T(0.009)LPATVK
P51610	588	Host cell factor 1;HCF N-terminal chain 1;HCF N-terminal chain 2;HCF N-terminal chain 3;HCF N-terminal chain 4;HCF N-terminal chain 5;HCF N-terminal chain 6;HCF C-terminal chain 1;HCF C-terminal chain 2;HCF C-terminal chain 3;HCF C-terminal chain 4;HCF C-terminal chain 5;HCF C-terminal chain 6	HCFC1	0.989679	19.9816	7.54453e-06	198.72	159.72	T	GTTIVKTMAVTPGTTTLPATVKVASSPVMVS	T(1)MAVTPGTT(0.01)T(0.99)LPATVK
P51610	480	Host cell factor 1;HCF N-terminal chain 1;HCF N-terminal chain 2;HCF N-terminal chain 3;HCF N-terminal chain 4;HCF N-terminal chain 5;HCF N-terminal chain 6;HCF C-terminal chain 1;HCF C-terminal chain 2;HCF C-terminal chain 3;HCF C-terminal chain 4;HCF C-terminal chain 5;HCF C-terminal chain 6	HCFC1	1	73.8866	0.0313341	73.887	35.095	T	PTVPGSSISVPTAARTQGVPAVLKVTGPQAT	T(1)QGVPAVLK
P51610	490	Host cell factor 1;HCF N-terminal chain 1;HCF N-terminal chain 2;HCF N-terminal chain 3;HCF N-terminal chain 4;HCF N-terminal chain 5;HCF N-terminal chain 6;HCF C-terminal chain 1;HCF C-terminal chain 2;HCF C-terminal chain 3;HCF C-terminal chain 4;HCF C-terminal chain 5;HCF C-terminal chain 6	HCFC1	1	75.7768	5.44005e-06	199.36	163.73	T	PTAARTQGVPAVLKVTGPQATTGTPLVTMRP	VT(1)GPQATTGTPLVTMRPASQAGK
P51610	495	Host cell factor 1;HCF N-terminal chain 1;HCF N-terminal chain 2;HCF N-terminal chain 3;HCF N-terminal chain 4;HCF N-terminal chain 5;HCF N-terminal chain 6;HCF C-terminal chain 1;HCF C-terminal chain 2;HCF C-terminal chain 3;HCF C-terminal chain 4;HCF C-terminal chain 5;HCF C-terminal chain 6	HCFC1	0.995432	23.4203	1.91388e-05	133.81	77.014	T	TQGVPAVLKVTGPQATTGTPLVTMRPASQAG	VTGPQAT(0.995)T(0.005)GTPLVTMR
P51610	607	Host cell factor 1;HCF N-terminal chain 1;HCF N-terminal chain 2;HCF N-terminal chain 3;HCF N-terminal chain 4;HCF N-terminal chain 5;HCF N-terminal chain 6;HCF C-terminal chain 1;HCF C-terminal chain 2;HCF C-terminal chain 3;HCF C-terminal chain 4;HCF C-terminal chain 5;HCF C-terminal chain 6	HCFC1	0.983161	17.6899	0.012636	76.282	51.586	T	TVKVASSPVMVSNPATRMLKTAAAQVGTSVS	VASSPVMVS(0.017)NPAT(0.983)R
P52594	362	Arf-GAP domain and FG repeat-containing protein 1	AGFG1	1	68.6635	2.88182e-05	287	222.6	S	SGFGTTGKAPVGSVVSVPSQSSASSDKYAAL	APVGSVVS(1)VPSQSSASSDK
P52594	367	Arf-GAP domain and FG repeat-containing protein 1	AGFG1	0.999999	62.7771	4.90904e-08	319.11	275.06	S	TGKAPVGSVVSVPSQSSASSDKYAALAELDS	APVGSVVSVPSQS(1)SASSDK
P52594	368	Arf-GAP domain and FG repeat-containing protein 1	AGFG1	0.999008	30.6433	0.000234701	117.86	87.376	S	GKAPVGSVVSVPSQSSASSDKYAALAELDSV	APVGSVVSVPS(0.001)QS(0.999)S(0.999)AS(0.001)SDK
P52594	138	Arf-GAP domain and FG repeat-containing protein 1	AGFG1	0.998608	31.5759	1.57929e-08	186.88	158.56	S	KKRWYVPPEQAKVVASVHASISGSSASSTSS	VVAS(0.999)VHAS(0.001)IS(0.001)GSSASSTSSTPEVKPLK
P52948	1064	Nuclear pore complex protein Nup98-Nup96;Nuclear pore complex protein Nup98;Nuclear pore complex protein Nup96	NUP98	0.999682	34.9804	0.000167787	276.14	245.83	S	LQSKFTSGAFLSPSVSVQECRTPRAASLMNI	FTSGAFLSPSVS(1)VQECR
P52948	1034	Nuclear pore complex protein Nup98-Nup96;Nuclear pore complex protein Nup98;Nuclear pore complex protein Nup96	NUP98	1	92.5676	1.48789e-08	196.11	133.02	S	KADTSQEICSPRLPISASHSSKTRSLVGGLL	LPIS(1)ASHSSK
P54253	82	Ataxin-1	ATXN1	0.982885	17.5913	0.00113563	108.68	55.754	S	VELGLQQGIGLHKALSTGLDYSPPSAPRSVP	ALS(0.983)T(0.017)GLDYSPPSAPR
P55197	269	Protein AF-10	MLLT10	0.982814	19.7809	1.62647e-06	182.57	124.49	S	ALVPSLTVTTEKTYTSTSNNSISGSLKRLED	T(0.003)YT(0.003)S(0.983)T(0.01)SNNSISGSLK
P55198	414	Protein AF-17	MLLT6	0.958614	13.8719	0.00187903	112.17	78.946	S	VFSGFGPIMRFSTTTSSSGRARAPSPGDYKS	FSTTT(0.002)S(0.959)S(0.039)SGR
P55198	401	Protein AF-17	MLLT6	1	105.136	0.00234847	105.14	75.329	S	PEPPKADLFEQKVVFSGFGPIMRFSTTTSSS	VVFS(1)GFGPIMR
P55265	397	Double-stranded RNA-specific adenosine deaminase	ADAR	0.996738	24.9208	3.02713e-07	173.36	142.47	S	ETKRNAEFLTCNIPTSNASNNMVTTEKVENG	RNAEFLTCNIPT(0.003)S(0.997)NASNNMVTTEK
P57740	67	Nuclear pore complex protein Nup107	NUP107	0.999442	32.7411	4.03544e-06	190.85	122.01	S	IPRTPSSFRQPFTPTSRSLLRQPDISCILGT	TPSSFRQPFTPT(0.001)S(0.999)R
P62917	154	60S ribosomal protein L8	RPL8	0.999317	31.6509	0.0099441	84.817	12.333	S	HNPETKKTRVKLPSGSKKVISSANRAVVGVV	VKLPS(0.001)GS(0.999)KK
P78312	708	Protein FAM193A	FAM193A	0.837925	10.2082	6.3372e-10	158.34	80.917	T	HLANLAAPSFPKTATTTPGFVDTRKSFCPAP	T(0.08)AT(0.08)T(0.838)T(0.002)PGFVDTRK
P78337	188	Pituitary homeobox 1	PITX1	1	109.699	0.0011034	123.11	60.312	S	DVYAAGYSYNNWAAKSLAPAPLSTKSFTFFN	S(1)LAPAPLSTK
P78364	324	Polyhomeotic-like protein 1	PHC1	0.87084	8.87432	6.72983e-07	111.77	85.276	S	TGVVQPLPAAQTVTVSQGSQTEAESAAAKKA	KGTGVVQPLPAAQT(0.001)VT(0.113)VS(0.871)QGS(0.016)QTEAESAAAK
P78364	554	Polyhomeotic-like protein 1	PHC1	0.815531	6.45534	0.0212975	57.238	38.163	T	QAQALGLAQLAAAVPTSRGMPGTVQSGQAHL	QPGTAQAQALGLAQLAAAVPT(0.816)S(0.184)R
P82909	37	28S ribosomal protein S36, mitochondrial	MRPS36	1	86.189	3.91409e-07	174.46	109.17	S	LIRFPDRRDNPKPNVSEALRSAGLPSHSSVI	DNPKPNVS(1)EALR
P85037	505	Forkhead box protein K1	FOXK1	0.770941	6.23683	0.000105767	80.171	65.228	S	LVAKPVAYMPASIVTSQQPAGHAIHVVQQAP	PVAYMPAS(0.046)IVT(0.183)S(0.771)QQPAGHAIHVVQQAPTVTMVR
P86397	152	Hydroxyacyl-thioester dehydratase type 2, mitochondrial	RPP14	1	64.7298	0.0315532	64.73	13.454	T	IAIIAVSCSVIESKKTVMEGWVKVMVPEASK	KT(1)VMEGWVK
P98082	729	Disabled homolog 2	DAB2	0.981387	17.2202	0.000847741	117.02	79.931	S	PPKPAPRQVSLPVTKSTDNAFENPFFKDSFG	S(0.981)T(0.019)DNAFENPFFK
Q00839	197	Heterogeneous nuclear ribonucleoprotein U	HNRNPU	0.999024	30.3023	0.00918587	92.265	64.856	T	EAAGKSSGPTSLFAVTVAPPGARQGQQQAGG	SSGPTS(0.001)LFAVT(0.999)VAPPGAR
Q01082	2324	Spectrin beta chain, non-erythrocytic 1	SPTBN1	1	63.7292	4.04414e-09	327.62	271.84	S	DKHEVSASTQSTPASSRAQTLPTSVVTITSE	HEVSASTQSTPASS(1)R
Q01118	1229	Sodium channel protein type 7 subunit alpha	SCN7A	1	45.1145	0.0251561	45.115	16.211	S	QRKQYRRLKKLMYEDSQRPVPRPLNKLQGFI	LKKLMYEDS(1)QR
Q01167	424	Forkhead box protein K2	FOXK2	0.999974	45.9791	5.60643e-05	124.1	104.93	S	AQPKLAVIQEARFAQSAPGSPLSSQPVLITV	FAQS(1)APGSPLSSQPVLITVQR
Q01844	274	RNA-binding protein EWS	EWSR1	0.976139	16.1183	1.30755e-06	198.73	174.82	S	SSYGQQSSFRQDHPSSMGVYGQESGGFSGPG	QDHPS(0.024)S(0.976)MGVYGQESGGFSGPGENR
Q02086	187	Transcription factor Sp2	SP2	0.996789	25.1883	7.66805e-06	141.95	87.346	S	SSHKPVPIKPAPIQKSSTTTTPVQSGANVVK	S(0.997)S(0.003)TTTTPVQSGANVVK
Q02818	42	Nucleobindin-1	NUCB1	0.999652	34.7074	6.65429e-08	162.42	138.13	T	VPLERGAPNKEETPATESPDTGLYYHRYLQE	GAPNKEETPAT(1)ESPDTGLYYHR
Q04637	1058	Eukaryotic translation initiation factor 4 gamma 1	EIF4G1	0.976536	16.1929	3.59732e-05	136.3	104.87	S	GLPLVDDGGWNTVPISKGSRPIDTSRLTKIT	GLPLVDDGGWNT(0.023)VPIS(0.977)K
Q04637	1118	Eukaryotic translation initiation factor 4 gamma 1	EIF4G1	0.996614	25.6694	2.54347e-06	142.74	97.624	S	AKPSDAASEAARPATSTLNRFSALQQAVPTE	PSDAASEAARPAT(0.001)S(0.997)T(0.003)LNR
Q04721	675	Neurogenic locus notch homolog protein 2;Notch 2 extracellular truncation;Notch 2 intracellular domain	NOTCH2	0.999999	59.5111	0.0111904	93.598	65.554	T	MDGINRYSCVCSPGFTGQRCNIDIDECASNP	YSCVCSPGFT(1)GQR
Q04726	332	Transducin-like enhancer protein 3	TLE3	0.904798	9.8574	7.57391e-06	148.41	98.924	S	SNTPTPRNDAPTPGTSTTPGLRSMPGKPPGM	NDAPTPGT(0.001)S(0.905)T(0.094)TPGLR
Q04727	330	Transducin-like enhancer protein 4	TLE4	0.874775	10.8008	0.00501953	63.823	40.261	T	KSTTPVSKSNTPTPRTDAPTPGSNSTPGLRP	T(0.875)DAPT(0.073)PGS(0.023)NS(0.023)T(0.007)PGLRPVPGKPPGVDPLASSLR
Q06546	308	GA-binding protein alpha chain	GABPA	0.928471	11.0956	0.0347889	54.608	27.949	S	AAKVQRAPRISGEDRSSPGNRTGNNGQIQLW	IS(0.079)GEDRS(0.928)S(0.992)PGNR
Q06546	309	GA-binding protein alpha chain	GABPA	0.992069	20.6471	0.0347889	54.608	27.949	S	AKVQRAPRISGEDRSSPGNRTGNNGQIQLWQ	IS(0.079)GEDRS(0.928)S(0.992)PGNR
Q07157	979	Tight junction protein ZO-1	TJP1	0.982554	20.517	0.000541403	125.68	87.769	T	STSYSPQADSLRTPSTEAAHIMLRDQEPSLS	T(0.009)PS(0.009)T(0.983)EAAHIMLR
Q07912	818	Activated CDC42 kinase 1	TNK2	0.755996	5.25781	0.00228581	107.15	75.446	T	LPPRLSSSPGKTMPTTQSFASDPKYATPQVI	T(0.019)MPT(0.225)T(0.756)QSFASDPK
Q08289	550	Voltage-dependent L-type calcium channel subunit beta-2	CACNB2	0.999886	36.6349	0.024163	70.685	15.427	S	SAPHHNHRSGTSRGLSRQETFDSETQESRDS	S(0.177)GT(0.411)S(0.411)RGLS(1)R
Q09666	230	Neuroblast differentiation-associated protein AHNAK	AHNAK	0.999976	46.2424	0.000395149	260.58	225.49	S	ASPTGSAVDIRAGAISASGPELQGAGHSKLQ	AGAIS(1)ASGPELQGAGHSK
Q09666	5643	Neuroblast differentiation-associated protein AHNAK	AHNAK	0.988961	19.5259	0.000639871	79.317	50.505	S	VKGGQIGLQAPGLSVSGPQGHLESGSGKVTF	GGQIGLQAPGLS(0.011)VS(0.989)GPQGHLESGSGK
Q09666	5603	Neuroblast differentiation-associated protein AHNAK	AHNAK	0.999983	47.8109	6.5327e-07	309.26	225.39	S	LSVKGSGGEWKGPQVSSALNLDTSKFAGGLH	GPQVS(1)SALNLDTSK
Q09666	2580	Neuroblast differentiation-associated protein AHNAK	AHNAK	1	162.925	7.07982e-06	162.93	49.987	S	PKLKMPEMNIKAPKISMPDFDLHLKGPKVKG	IS(1)MPDFDLHLK
Q09666	819	Neuroblast differentiation-associated protein AHNAK	AHNAK	1	213.632	1.22581e-06	213.63	161.17	S	PKFKMPEMNIKVPKISMPDVDLHLKGPNVKG	IS(1)MPDVDLHLK
Q09666	332	Neuroblast differentiation-associated protein AHNAK	AHNAK	0.999991	50.3397	0.00831512	88.338	49.704	S	STGREGQTPKAGLRVSAPEVSVGHKGGKPGL	VS(1)APEVSVGHK
Q09666	337	Neuroblast differentiation-associated protein AHNAK	AHNAK	1	161.686	5.46389e-06	263.07	198.69	S	GQTPKAGLRVSAPEVSVGHKGGKPGLTIQAP	VSAPEVS(1)VGHK
Q09666	521	Neuroblast differentiation-associated protein AHNAK	AHNAK	1	77.3176	0.0221145	77.318	39.378	S	DLSLGSPKLKGDIKVSAPGVQGDVKGPQVAL	VS(1)APGVQGDVK
Q09666	3416	Neuroblast differentiation-associated protein AHNAK	AHNAK	1	126.832	0.000566689	126.83	69.565	S	SKFKMPFLSISSPKVSMPDVELNLKSPKVKG	VS(1)MPDVELNLK
Q09666	247	Neuroblast differentiation-associated protein AHNAK	AHNAK	1	83.8829	0.0218435	83.883	31.093	T	SGPELQGAGHSKLQVTMPGIKVGGSGVNVNA	LQVT(1)MPGIK
Q12778	648	Forkhead box protein O1	FOXO1	0.890338	9.59184	0.0142936	94.409	67.751	T	DNVLPNQSFPHSVKTTTHSWVSG________	T(0.098)T(0.89)T(0.012)HSWVSG
Q12830	2233	Nucleosome-remodeling factor subunit BPTF	BPTF	0.989728	20.3159	3.18778e-07	171.08	134.97	S	VMTQIIRGQPVSTAVSAPNTVSSTPGQKSLT	GQPVST(0.009)AVS(0.99)APNT(0.001)VSSTPGQK
Q12830	2081	Nucleosome-remodeling factor subunit BPTF	BPTF	0.999996	54.0778	7.28233e-06	151.3	119.08	S	TSTISPAQKVMVAPISGSVTTGTKMVLTTKV	VMVAPIS(1)GSVTTGTK
Q12830	2237	Nucleosome-remodeling factor subunit BPTF	BPTF	0.996069	25.4163	0.000134814	110.15	75.114	T	IIRGQPVSTAVSAPNTVSSTPGQKSLTSATS	GQPVSTAVS(0.001)APNT(0.996)VS(0.003)STPGQK
Q12830	1712	Nucleosome-remodeling factor subunit BPTF	BPTF	0.941817	12.0917	0.000505097	241.84	169.97	T	KNENVNGESKRKTVITEVTTMTSTVATESKT	T(0.058)VIT(0.942)EVTTMTSTVATESK
Q12857	270	Nuclear factor 1 A-type	NFIA	0.99999	53.071	5.10322e-06	303.33	240.98	S	YSMSPGAMRRSLPSTSSTSSTKRLKSVEDEM	SLPSTS(1)STSSTKR
Q12857	367	Nuclear factor 1 A-type	NFIA	0.829655	8.75335	5.62248e-05	88.264	73.681	T	PVITGPRASPHATPSTLHFPTSPIIQQPGPY	AS(0.001)PHAT(0.016)PS(0.111)T(0.83)LHFPT(0.039)S(0.005)PIIQQPGPYFSHPAIR
Q12882	260	Dihydropyrimidine dehydrogenase [NADP(+)]	DPYD	0.999776	36.5287	0.0330179	59.513	13.195	S	IELMKDLGVKIICGKSLSVNEMTLSTLKEKG	S(1)LSVNEMT(0.333)LS(0.333)T(0.333)LKEK
Q12888	1643	Tumor suppressor p53-binding protein 1	TP53BP1	0.975593	19.0746	2.34365e-05	132.14	94.498	S	KRRSNVSSPATPTASSSSSTTPTRKITESPR	SNVSSPATPTAS(0.012)S(0.976)S(0.012)SSTTPTR
Q13227	161	G protein pathway suppressor 2	GPS2	0.945053	12.3551	0.0308032	69.954	29.909	T	AADRAKQMFGPQVLTTRHYVGSAAAFAGTPE	QMFGPQVLT(0.055)T(0.945)R
Q13283	250	Ras GTPase-activating protein-binding protein 1	G3BP1	0.935692	11.6287	0.000844385	126.76	94.141	S	PADIAQTVQEDLRTFSWASVTSKNLPPSGAV	T(0.064)FS(0.936)WASVTSK
Q13283	268	Ras GTPase-activating protein-binding protein 1	G3BP1	1	90.6038	7.12269e-06	198.29	176.64	T	SVTSKNLPPSGAVPVTGIPPHVVKVPASQPR	NLPPSGAVPVT(1)GIPPHVVK
Q13393	629	Phospholipase D1	PLD1	1	56.4598	0.0285853	56.46	12.666	S	EQGLTRPHADTGSIRSLQTGVGELHGETRFW	S(1)LQT(1)GVGELHGET(1)R
Q13393	632	Phospholipase D1	PLD1	1	56.4598	0.0285853	56.46	12.666	T	LTRPHADTGSIRSLQTGVGELHGETRFWHGK	S(1)LQT(1)GVGELHGET(1)R
Q13393	641	Phospholipase D1	PLD1	1	56.4598	0.0285853	56.46	12.666	T	SIRSLQTGVGELHGETRFWHGKDYCNFVFKD	S(1)LQT(1)GVGELHGET(1)R
Q13492	565	Phosphatidylinositol-binding clathrin assembly protein	PICALM	1	105.195	0.0023273	105.2	70.017	S	NLGIGNGTTKNDVNWSQPGEKKLTGGSNWQP	NDVNWS(1)QPGEK
Q13492	452	Phosphatidylinositol-binding clathrin assembly protein	PICALM	0.86811	8.18886	0.000340746	236.68	208.83	S	NPFLTKSSGDVHLSISSDVSTFTTRTPTHEM	SSGDVHLS(0.132)IS(0.868)SDVSTFTTR
Q13495	277	Mastermind-like domain-containing protein 1	MAMLD1	0.982487	20.8492	0.00832521	90.906	59.944	S	YSIPSTSKQIVSPSSSMAQSKSQVQAMLPVA	QIVS(0.001)PS(0.008)S(0.008)S(0.982)MAQSK
Q13546	331	Receptor-interacting serine/threonine-protein kinase 1	RIPK1	0.999999	62.5328	0.000294093	254.94	199.68	S	KRMQSLQLDCVAVPSSRSNSATEQPGSLHSS	MQSLQLDCVAVPSS(1)R
Q13613	664	Myotubularin-related protein 1	MTMR1	0.999698	35.1958	0.000251458	263.89	225.62	S	ERGSSPSHSATSVHTSV______________	GSSPSHSATSVHTS(1)V
Q13620	152	Cullin-4B	CUL4B	0.994807	22.8244	2.28203e-05	258.81	225.46	S	ESSSSSSSSSPTAATSQQQQLKNKSILISSV	MAEESSSSSSSSSPTAAT(0.005)S(0.995)QQQQLK
Q13620	166	Cullin-4B	CUL4B	0.997825	26.6511	0.000424168	231.17	186.38	S	TSQQQQLKNKSILISSVASVHHANGLAKSST	SILIS(0.002)S(0.998)VASVHHANGLAK
Q13625	329	Apoptosis-stimulating of p53 protein 2	TP53BP2	0.983123	21.0351	0.000122468	107.73	80.636	S	KKKAALQQKENLPVSSDGNLPQQAASAPSRV	ENLPVS(0.005)S(0.983)DGNLPQQAAS(0.005)APS(0.008)R
Q13952	258	Nuclear transcription factor Y subunit gamma	NFYC	0.818633	6.57333	0.00622362	66.845	49.699	S	LNAGQLQYIRLAQPVSGTQVVQGQIQTLATN	LAQPVS(0.819)GT(0.18)QVVQGQIQT(0.001)LAT(0.001)NAQQGQR
Q14004	1288	Cyclin-dependent kinase 13	CDK13	0.878126	9.22947	9.3693e-08	162.64	106.85	S	EDLDYRTENQHVPTTSSSLTDPHAGVKAALL	TENQHVPT(0.004)T(0.105)S(0.878)S(0.013)SLTDPHAGVK
Q14004	1286	Cyclin-dependent kinase 13	CDK13	0.974968	15.3109	1.51784e-07	154.08	128.25	T	TEEDLDYRTENQHVPTTSSSLTDPHAGVKAA	TENQHVPT(0.975)T(0.165)S(0.858)S(0.001)SLTDPHAGVK
Q14106	170	Protein Tob2	TOB2	0.999999	58.577	2.22172e-06	160.53	116.07	S	SPSFGQSPSPTFIPRSAQPITFTTASFAATK	S(1)AQPITFTTASFAATK
Q14118	463	Dystroglycan;Alpha-dystroglycan;Beta-dystroglycan	DAG1	1	177.735	1.68807e-10	233.09	162.36	T	RPTKKPRTPRPVPRVTTKVSITRLETASPPT	VT(1)T(1)KVSITR
Q14118	464	Dystroglycan;Alpha-dystroglycan;Beta-dystroglycan	DAG1	1	162.359	1.68807e-10	233.09	162.36	T	PTKKPRTPRPVPRVTTKVSITRLETASPPTR	VT(1)T(1)KVSITR
Q14119	117	Vascular endothelial zinc finger 1	VEZF1	0.999999	64.1122	0.000911035	115.09	101.08	S	VSRPKKTPTTVVPLISTIAGDSSRTSLVSTI	KTPTTVVPLIS(1)T(1)IAGDSSR
Q14119	111	Vascular endothelial zinc finger 1	VEZF1	0.836117	7.78269	0.000135453	120.32	91.771	T	HTGIKLVSRPKKTPTTVVPLISTIAGDSSRT	KT(0.024)PT(0.139)T(0.836)VVPLIS(0.009)T(0.991)IAGDSSR
Q14119	118	Vascular endothelial zinc finger 1	VEZF1	0.999997	61.3378	7.89433e-06	197.73	138.87	T	SRPKKTPTTVVPLISTIAGDSSRTSLVSTIA	KT(0.113)PT(0.113)T(0.773)VVPLIS(1)T(1)IAGDSSR
Q14157	859	Ubiquitin-associated protein 2-like	UBAP2L	0.981971	17.3712	0.00482356	99.788	47.298	S	TPLTGRDGSLASNPYSGDLTKFGRGDASSPA	DGSLASNPYS(0.982)GDLT(0.018)K
Q14157	262	Ubiquitin-associated protein 2-like	UBAP2L	0.89817	9.69535	4.2285e-08	140.31	118.99	S	EDWNEDLSETKIFTASNVSSVPLPAENVTIT	IFT(0.096)AS(0.898)NVS(0.005)SVPLPAENVTITAGQR
Q14157	427	Ubiquitin-associated protein 2-like	UBAP2L	0.907119	10.1124	4.38642e-06	200.97	151.89	S	SAVHSPFTKRQAFTPSSTMMEVFLQEKSPAV	QAFTPS(0.907)S(0.092)T(0.001)MMEVFLQEK
Q14157	428	Ubiquitin-associated protein 2-like	UBAP2L	0.929855	14.0934	4.38642e-06	247.54	208.65	S	AVHSPFTKRQAFTPSSTMMEVFLQEKSPAVA	QAFTPS(0.07)S(0.93)TMMEVFLQEK
Q14157	325	Ubiquitin-associated protein 2-like	UBAP2L	0.998404	28.5334	1.34753e-08	169.79	149.8	S	LAQPLVFSNSKQTAISQPASGNTFSHHSMVS	QTAIS(0.998)QPAS(0.001)GNTFSHHSMVSMLGK
Q14157	605	Ubiquitin-associated protein 2-like	UBAP2L	0.999541	33.3752	5.03492e-05	213.99	161.53	S	PLYEQRSTQTRRYPSSISSSPQKDLTQAKNG	RYPSS(1)ISSSPQK
Q14157	1083	Ubiquitin-associated protein 2-like	UBAP2L	0.999979	47.0102	0.0104673	82.279	71.794	S	IPQKPQTNKSAYNSYSWGAN___________	SAYNSYS(1)WGAN
Q14157	439	Ubiquitin-associated protein 2-like	UBAP2L	0.851785	9.71623	0.0247539	58.272	50.723	S	FTPSSTMMEVFLQEKSPAVATSTAAPPPPSS	S(0.852)PAVAT(0.05)S(0.091)T(0.007)AAPPPPSSPLPSK
Q14157	445	Ubiquitin-associated protein 2-like	UBAP2L	0.986921	19.3669	1.84346e-07	150.76	126.08	S	MMEVFLQEKSPAVATSTAAPPPPSSPLPSKS	SPAVAT(0.011)S(0.987)T(0.002)AAPPPPSSPLPSK
Q14157	841	Ubiquitin-associated protein 2-like	UBAP2L	0.814521	6.59047	0.012324	73.11	32.924	T	LQTRFPLDYYSIPFPTPTTPLTGRDGSLASN	FPLDYYS(0.003)IPFPT(0.815)PT(0.179)T(0.004)PLTGR
Q14157	277	Ubiquitin-associated protein 2-like	UBAP2L	0.88523	9.07372	0.0308695	44.304	17.496	T	SNVSSVPLPAENVTITAGQRIDLAVLLGKTP	IFTASNVS(0.001)S(0.004)VPLPAENVT(0.11)IT(0.885)AGQR
Q14161	556	ARF GTPase-activating protein GIT2	GIT2	0.825025	8.04883	2.06176e-07	170.02	115.29	S	LQPFPAHIGRSALVTSSSSLPSFPSTLSWSR	S(0.023)ALVT(0.023)S(0.825)S(0.129)SSLPSFPSTLSWSR
Q14247	331	Src substrate cortactin	CTTN	0.999956	45.1787	1.49561e-06	255.39	170.11	S	RMDKNASTFEDVTQVSSAYQKTVPVEAVTSK	MDKNASTFEDVTQVS(1)SAYQK
Q14247	332	Src substrate cortactin	CTTN	0.877912	8.62807	0.0144217	75.764	51.965	S	MDKNASTFEDVTQVSSAYQKTVPVEAVTSKT	NASTFEDVT(0.001)QVS(0.12)S(0.878)AYQK
Q14247	345	Src substrate cortactin	CTTN	0.99529	23.2494	0.0113454	85.212	35.878	S	VSSAYQKTVPVEAVTSKTSNIRANFENLAKE	TVPVEAVT(0.005)S(0.995)K
Q14671	797	Pumilio homolog 1	PUM1	0.926165	10.9844	3.45324e-07	289.87	255.22	S	GRYISAAPGAEAKYRSASSASSLFSPSSTLF	S(0.926)AS(0.074)SASSLFSPSSTLFSSSR
Q14671;Q8TB72	786;664	Pumilio homolog 1;Pumilio homolog 2	PUM1;PUM2	1	79.474	0.0114635	79.474	37.391	S	SLHLGGLTNGSGRYISAAPGAEAKYRSASST;SLNLGGLTNGSGRYISAAPGAEAKYRSASSA	YIS(1)AAPGAEAK
Q14676	108	Mediator of DNA damage checkpoint protein 1	MDC1	1	72.34	0.0277696	72.34	18.773	S	GSLNGTQILRPPKVLSPGVSHRLRDQELILF	VLS(1)PGVS(1)HR
Q14676	112	Mediator of DNA damage checkpoint protein 1	MDC1	1	72.34	0.0277696	72.34	18.773	S	GTQILRPPKVLSPGVSHRLRDQELILFADLL	VLS(1)PGVS(1)HR
Q14677	624	Clathrin interactor 1	CLINT1	1	126.412	0.000481516	126.41	99.297	S	TVQPKQDAFANFANFSK______________	QDAFANFANFS(1)K
Q14684	731	Ribosomal RNA processing protein 1 homolog B	RRP1B	0.999409	33.8004	1.35722e-06	191.17	136.63	S	DPEQKPLHGVLKTPTSSPASSPLVAKKPLTT	TPTS(0.999)SPASSPLVAK
Q14686	1641	Nuclear receptor coactivator 6	NCOA6	1	110.531	1.47455e-16	254.94	196.71	S	STVVTMPNAGSKVMVSEGQSAAQSNARPQFI	VMVS(1)EGQSAAQSNAR
Q14686	1933	Nuclear receptor coactivator 6	NCOA6	0.994429	22.5167	2.46381e-06	178.53	137	T	VTTLVPSELISAVPTTKSNHGGIASESLAGG	SIVTTLVPSELISAVPT(0.006)T(0.994)K
Q14814	258	Myocyte-specific enhancer factor 2D	MEF2D	0.993175	21.6295	0.000207948	270.99	223.35	S	LNKVIPAKSPPPPTHSTQLGAPSRKPDLRVI	SPPPPTHS(0.993)T(0.007)QLGAPSR
Q14865	289	AT-rich interactive domain-containing protein 5B	ARID5B	1	40.0448	0.0314666	40.045	9.7271	S	NSDGKAVAKVKCEARSALTKPKNNHNCKKVS	S(1)ALT(1)KPK
Q14865	292	AT-rich interactive domain-containing protein 5B	ARID5B	1	40.0448	0.0314666	40.045	9.7271	T	GKAVAKVKCEARSALTKPKNNHNCKKVSNEE	S(1)ALT(1)KPK
Q14980	2093	Nuclear mitotic apparatus protein 1	NUMA1	0.99961	37.0963	0.000393671	227.36	158.92	T	PNTRSGTRRSPRIATTTASAATAAAIGATPR	IATT(1)TASAATAAAIGATPR
Q15058	223	Kinesin-like protein KIF14	KIF14	1	83.1044	0.00127882	231.17	184.08	S	ENVALKYSSNRPPIASLSQTEVVRSGHLTTK	YSSNRPPIAS(1)LSQTEVVR
Q15125	2	3-beta-hydroxysteroid-Delta(8),Delta(7)-isomerase	EBP	0.995598	23.5441	5.40479e-05	301.48	247.26	T	______________MTTNAGPLHPYWPQHLR	T(0.996)T(0.004)NAGPLHPYWPQHLR
Q15149	638	Plectin	PLEC	0.999558	33.5603	0.0293941	66.708	66.708	T	TEYNLRLKAGVAAPATQVAQVTLQSVQRRPE	AGVAAPAT(1)QVAQVTLQSVQR
Q15434	288	RNA-binding motif, single-stranded-interacting protein 2	RBMS2	0.999534	34.116	2.97601e-06	187.85	134.87	S	MLAQSALSPYLSSPVSSYQRVTQTSPLQVPN	MLAQSALSPYLSSPVS(1)SYQR
Q15572	838	TATA box-binding protein-associated factor RNA polymerase I subunit C	TAF1C	0.999983	47.8578	5.32817e-06	190.18	123.88	S	PPQRDTPGCATTPPHSQASSVRATRSQQHTP	DTPGCATTPPHS(1)QASSVR
Q15652	1173	Probable JmjC domain-containing histone demethylation protein 2C	JMJD1C	0.99714	25.5275	0.000114284	131.08	108.43	S	GLVGKIPEHLPHQIASHSVTTFRNDCRSPTH	IPEHLPHQIAS(0.997)HS(0.003)VTTFR
Q15652	1192	Probable JmjC domain-containing histone demethylation protein 2C	JMJD1C	0.999975	46.0271	3.94866e-05	284.91	231.9	S	TTFRNDCRSPTHLTVSSTNTLRSMPALHRAP	SPTHLTVS(1)STNTLR
Q15652	1073	Probable JmjC domain-containing histone demethylation protein 2C	JMJD1C	0.999706	35.3192	0.0134323	94.669	56.393	S	SPKSHIIKQDMDVERSVSDLYKMKHSVPQSL	S(1)VSDLYK
Q15652	1437	Probable JmjC domain-containing histone demethylation protein 2C	JMJD1C	0.999966	44.7408	0.00193874	119.27	70.085	S	NTILASTSSECVSSKSVSQPVAQKQECKVST	S(1)VSQPVAQK
Q15652	699	Probable JmjC domain-containing histone demethylation protein 2C	JMJD1C	0.883068	8.78106	0.000791527	127.3	90.77	T	CSFHPIPTRSSTLETTKSPLIIDKNEHFTVY	SSTLET(0.117)T(0.883)KSPLIIDK
Q15652	1457	Probable JmjC domain-containing histone demethylation protein 2C	JMJD1C	0.984457	18.406	0.0128393	91.087	43.845	T	VAQKQECKVSTTAPVTLASSKTGSVVQPSSG	VSTTAPVT(0.984)LAS(0.014)S(0.001)K
Q15691	155	Microtubule-associated protein RP/EB family member 1	MAPRE1	0.999246	31.2733	2.93323e-06	241.3	182.63	S	SLVAPALNKPKKPLTSSSAAPQRPISTQRTA	KPLTS(0.999)S(0.001)SAAPQRPISTQR
Q15723	500	ETS-related transcription factor Elf-2	ELF2	1	81.1261	0.000160296	217.46	180.53	S	NIVGTPLAVRALTPVSIAHGTPVMRLSMPTQ	ALTPVS(1)IAHGTPVMR
Q15723	372	ETS-related transcription factor Elf-2	ELF2	0.904359	7.68298	0.000991371	127.3	84.268	S	RVVNITSPGHDASSRSPTTTASVSATAAPRT	S(0.904)PT(0.533)T(0.533)T(0.029)AS(0.001)VSATAAPR
Q15723	572	ETS-related transcription factor Elf-2	ELF2	0.99998	47.0242	2.9741e-05	202.96	191.82	S	KPADGNKTVTHVVVVSAPSAIALPVTMKTEG	TVTHVVVVS(1)APSAIALPVTMK
Q15723	400	ETS-related transcription factor Elf-2	ELF2	0.999961	44.0371	0.000204283	225.79	160.95	S	PRTVRVAMQVPVVMTSLGQKISTVAVQSVNA	VAMQVPVVMTS(1)LGQK
Q15723	375	ETS-related transcription factor Elf-2	ELF2	0.973972	17.0938	1.24925e-06	178.55	115.36	T	NITSPGHDASSRSPTTTASVSATAAPRTVRV	S(0.001)PT(0.019)T(0.974)T(0.006)ASVSATAAPR
Q15723	376	ETS-related transcription factor Elf-2	ELF2	0.964855	14.3949	0.00307643	104.22	64.956	T	ITSPGHDASSRSPTTTASVSATAAPRTVRVA	S(0.345)PT(0.345)T(0.345)T(0.965)ASVSATAAPR
Q15750	395	TGF-beta-activated kinase 1 and MAP3K7-binding protein 1	TAB1	1	76.0461	2.52102e-06	270.99	196.45	S	APAAGGRVYPVSVPYSSAQSTSKTSVTLSLV	VYPVSVPYS(1)S(1)AQSTSK
Q15750	396	TGF-beta-activated kinase 1 and MAP3K7-binding protein 1	TAB1	1	97.4792	2.52102e-06	179.65	130.75	S	PAAGGRVYPVSVPYSSAQSTSKTSVTLSLVM	VYPVSVPYS(1)S(1)AQSTSK
Q15750	399	TGF-beta-activated kinase 1 and MAP3K7-binding protein 1	TAB1	0.922518	12.299	8.32772e-06	146.11	97.918	S	GGRVYPVSVPYSSAQSTSKTSVTLSLVMPSQ	VYPVSVPYS(1)SAQS(0.923)T(0.054)S(0.023)K
Q15911	353	Zinc finger homeobox protein 3	ZFHX3	0.979228	16.7342	1.45441e-05	131.32	106.41	S	SFLEPKNKNFQHPLVSTANLIGPGHSFYGKF	NFQHPLVS(0.979)T(0.021)ANLIGPGHSFYGK
Q15911	219	Zinc finger homeobox protein 3	ZFHX3	0.97481	15.8769	1.14063e-05	110.22	93.059	S	FGKWFEGPDQAFPNTSALAGLSPVLHSFRVF	WFEGPDQAFPNT(0.025)S(0.975)ALAGLSPVLHSFR
Q15942	11	Zyxin	ZYX	0.928971	14.0691	0.000214019	124.45	97.672	S	_____MAAPRPSPAISVSVSAPAFYAPQKKF	PS(0.035)PAIS(0.929)VS(0.036)VSAPAFYAPQKK
Q15942	13	Zyxin	ZYX	0.991373	20.6082	5.97384e-06	287	239.19	S	___MAAPRPSPAISVSVSAPAFYAPQKKFGP	PSPAIS(0.009)VS(0.991)VSAPAFYAPQK
Q15942	15	Zyxin	ZYX	1	67.2347	9.12143e-06	289.87	252.16	S	_MAAPRPSPAISVSVSAPAFYAPQKKFGPVV	PSPAISVSVS(1)APAFYAPQKK
Q15942	169	Zyxin	ZYX	0.990907	20.3733	6.44001e-07	266.39	266.39	S	LLDDMTKNDPFKARVSSGYVPPPVATPFSSK	VS(0.991)S(0.009)GYVPPPVATPFSSK
Q15942	258	Zyxin	ZYX	0.999918	40.8462	0.000930183	111.88	73.073	S	QPVSLANTQPRGPPASSPAPAPKFSPVTPKF	GPPAS(1)SPAPAPK
Q15942	246	Zyxin	ZYX	0.999969	45.6963	4.38954e-08	223.93	183.12	S	KPQVQLHVQSQTQPVSLANTQPRGPPASSPA	PQVQLHVQSQTQPVS(1)LANTQPR
Q16186	213	Proteasomal ubiquitin receptor ADRM1	ADRM1	0.99338	21.7911	0.000595859	118.37	87.884	S	SGPPGSSSSSSSRSQSAAVTPSSTTSSTRAT	S(0.007)QS(0.993)AAVTPSSTTSSTR
Q16186	220	Proteasomal ubiquitin receptor ADRM1	ADRM1	0.999958	43.7786	0.000855013	236.42	195.57	S	SSSSSRSQSAAVTPSSTTSSTRATPAPSAPA	SQSAAVTPSS(1)T(1)TSSTR
Q16186	221	Proteasomal ubiquitin receptor ADRM1	ADRM1	0.999949	42.9672	1.73077e-09	340.47	340.47	T	SSSSRSQSAAVTPSSTTSSTRATPAPSAPAA	SQSAAVTPSS(1)T(1)TSSTR
Q16594	207	Transcription initiation factor TFIID subunit 9	TAF9	0.876981	9.07799	0.00190433	85.837	70.717	S	PTSQSPAVKASIPATSAVQNVLINPSLIGSK	AS(0.015)IPAT(0.108)S(0.877)AVQNVLINPSLIGSK
Q2KHR3	600	Glutamine and serine-rich protein 1	QSER1	1	157.476	0.000166527	276.14	222.14	S	LSDGEINAQESTYKVSKADDRYSQSVIRSNS	LSDGEINAQESTYKVS(1)K
Q2KHR3	5	Glutamine and serine-rich protein 1	QSER1	0.994148	22.6164	0.0229139	60.973	38.741	S	___________MNFLSTAESRTAQAAASGTT	MNFLS(0.994)T(0.005)AESR
Q2KHR3	245	Glutamine and serine-rich protein 1	QSER1	0.804297	6.96746	0.000305676	101.53	76.023	S	QSSLSCSPIGDSTQVSNGGLQQKTSQVSVEL	QSSLSCSPIGDS(0.162)T(0.034)QVS(0.804)NGGLQQK
Q2KHR3	17	Glutamine and serine-rich protein 1	QSER1	0.999962	44.1671	0.000300317	262.63	204.55	S	NFLSTAESRTAQAAASGTTLLPQFRAPSWQT	TAQAAAS(1)GTTLLPQFR
Q2KHR3	105	Glutamine and serine-rich protein 1	QSER1	0.922169	10.7366	0.000183271	227.92	151.33	S	NGILSHHDPLLQIKTSQGTVPTALAFERLGS	T(0.078)S(0.922)QGTVPTALAFER
Q2TAL8	364	Glutamine-rich protein 1	QRICH1	0.98915	19.6692	0.00720888	93.556	50.49	T	LAAVKLEDDKEKMVGTTSVVKNSHEEVVQTL	MVGT(0.989)T(0.011)SVVK
Q2TAL8	365	Glutamine-rich protein 1	QRICH1	0.988115	22.2084	0.00344742	116.52	73.487	T	AAVKLEDDKEKMVGTTSVVKNSHEEVVQTLA	MVGT(0.006)T(0.988)S(0.006)VVK
Q53ET0	489	CREB-regulated transcription coactivator 2	CRTC2	0.994324	25.4462	0.000628409	103.97	61.264	S	TSKLSTDQRLPPYPYSSPSLVLPTQPHTPKS	LPPYPYS(0.994)S(0.003)PS(0.003)LVLPTQPHTPK
Q53ET0	504	CREB-regulated transcription coactivator 2	CRTC2	0.999871	42.3313	1.4673e-05	118.51	85.582	S	SSPSLVLPTQPHTPKSLQQPGLPSQSCSVQS	S(1)LQQPGLPSQSCSVQSSGGQPPGR
Q5BKZ1	266	DBIRD complex subunit ZNF326	ZNF326	1	63.4729	0.0327601	63.473	63.473	S	TFIKKPKLAKPMEKISLSKSPTKTDPKNEEE	PMEKIS(1)LS(1)K
Q5BKZ1	268	DBIRD complex subunit ZNF326	ZNF326	1	63.4729	0.0327601	63.473	63.473	S	IKKPKLAKPMEKISLSKSPTKTDPKNEEEEK	PMEKIS(1)LS(1)K
Q5HYC2	1765	Uncharacterized protein KIAA2026	KIAA2026	0.999993	51.5064	4.01681e-06	194.94	107.07	S	TPATTSPKIINTVPHSAAVPGATRSVSISKR	IINTVPHS(1)AAVPGATR
Q5JSZ5	1801	Protein PRRC2B	PRRC2B	0.99998	46.8964	0.000154342	261.35	204	S	FGVSPKDSDFSLPPGSASGPTGSPVVKLQDA	DSDFSLPPGS(1)ASGPTGSPVVK
Q5JSZ5	1982	Protein PRRC2B	PRRC2B	0.999999	59.7608	2.36408e-06	180.08	143.22	S	LQAQAQLGLRGGLPVSQSQEIFSSLQPFRSQ	GGLPVS(1)QSQEIFSSLQPFR
Q5SYE7	1367	NHS-like protein 1	NHSL1	1	50.1018	0.0339846	50.102	15.321	S	SRPRTTEDLFAAIHRSKRKVLGRRDSDDDHS	T(1)T(1)EDLFAAIHRS(1)K
Q5SYE7	1356	NHS-like protein 1	NHSL1	1	50.1018	0.0339846	50.102	15.321	T	KEDGNDEVMTPSRPRTTEDLFAAIHRSKRKV	T(1)T(1)EDLFAAIHRS(1)K
Q5SYE7	1357	NHS-like protein 1	NHSL1	1	50.1018	0.0339846	50.102	15.321	T	EDGNDEVMTPSRPRTTEDLFAAIHRSKRKVL	T(1)T(1)EDLFAAIHRS(1)K
Q5T0B9	113	Zinc finger protein 362	ZNF362	0.999722	35.8557	1.69509e-05	256.95	190.51	S	AVPQPDVALHARPATSTVTGLGLSTRTPSVS	PATS(1)TVTGLGLSTR
Q5T1R4	1077	Transcription factor HIVEP3	HIVEP3	0.886004	9.42146	1.67686e-06	143.28	83.771	S	APKGRQESEEPQPSSSKPSAKSSLSQISSAA	GRQESEEPQPS(0.012)S(0.101)S(0.886)KPS(0.001)AK
Q5T5P2	357	Sickle tail protein homolog	KIAA1217	0.988669	22.9997	0.000460832	112.44	75.212	S	GNATIPRDRISSLPVSRPISPSPSAILERRD	IS(0.005)S(0.005)LPVS(0.989)RPISPS(0.001)PSAILER
Q5T5U3	474	Rho GTPase-activating protein 21	ARHGAP21	0.999972	45.5462	3.78769e-06	304.63	267.77	S	QERLEDSVLMKYCPRSASQGALTSPSVSFSN	S(1)ASQGALTSPSVSFSNHR
Q5T6F2	988	Ubiquitin-associated protein 2	UBAP2	0.911836	10.1462	0.00743836	90.601	65.215	S	GTAAGDYSKGGYAGSSQAPNKSAGSGPGKGV	GGYAGS(0.088)S(0.912)QAPNK
Q5T6F2	994	Ubiquitin-associated protein 2	UBAP2	0.827102	6.83734	0.000322715	120.08	90.736	S	YSKGGYAGSSQAPNKSAGSGPGKGVSVSSST	GGYAGS(0.002)S(0.171)QAPNKS(0.827)AGSGPGK
Q5T6F2	1004	Ubiquitin-associated protein 2	UBAP2	0.989483	24.7868	3.09909e-07	180.27	161.89	S	QAPNKSAGSGPGKGVSVSSSTTGLPDMTGSV	GVS(0.989)VS(0.965)S(0.027)S(0.015)T(0.002)T(0.002)GLPDMTGSVYNK
Q5T6F2	1006	Ubiquitin-associated protein 2	UBAP2	0.965266	16.7634	3.09909e-07	253.76	228.74	S	PNKSAGSGPGKGVSVSSSTTGLPDMTGSVYN	GVS(0.989)VS(0.965)S(0.027)S(0.015)T(0.002)T(0.002)GLPDMTGSVYNK
Q5T6F2	1008	Ubiquitin-associated protein 2	UBAP2	0.999026	30.5828	3.1901e-07	265.6	240.04	S	KSAGSGPGKGVSVSSSTTGLPDMTGSVYNKT	GVSVSS(0.001)S(0.999)TTGLPDMTGSVYNK
Q5T6F2	633	Ubiquitin-associated protein 2	UBAP2	0.99691	25.2466	1.02487e-07	171.42	141.74	S	DQSSVHNRIPYQSPVSSSESAPGTIMNGHGG	IPYQSPVS(0.997)S(0.879)S(0.124)ESAPGTIMNGHGGGR
Q5T6F2	634	Ubiquitin-associated protein 2	UBAP2	0.878565	8.58264	1.02487e-07	171.42	141.74	S	QSSVHNRIPYQSPVSSSESAPGTIMNGHGGG	IPYQSPVS(0.997)S(0.879)S(0.124)ESAPGTIMNGHGGGR
Q5T6F2	494	Ubiquitin-associated protein 2	UBAP2	0.999708	35.3517	1.44793e-07	141.31	124.8	S	KLLQLPSTTIENISVSVHQPQPKHIKLAKRR	LLQLPSTTIENISVS(1)VHQPQPK
Q5T6F2	1104	Ubiquitin-associated protein 2	UBAP2	1	71.2032	4.49163e-07	225.33	182.3	S	SGSGQRSQPSSLQPKSQASKPAYGNSPYWTN	S(1)QASKPAYGNSPYWTN
Q5T6F2	487	Ubiquitin-associated protein 2	UBAP2	0.999753	36.3278	9.64374e-08	153.25	130.49	T	DSPSTVNKLLQLPSTTIENISVSVHQPQPKH	LLQLPSTT(1)IENISVSVHQPQPK
Q5TC82	877	Roquin-1	RC3H1	0.999979	46.7073	0.0106823	90.592	63.85	S	TSDDDLIPFGDRPTVSRFGAISRTSKTIYQG	AAETSDDDLIPFGDRPTVS(1)R
Q5VT52	476	Regulation of nuclear pre-mRNA domain-containing protein 2	RPRD2	0.917273	13.9497	0.00556024	75.445	52.97	S	SSLTSVMKNTGVSPASRPSPGTPTSPSNLTS	NT(0.037)GVS(0.037)PAS(0.917)RPS(0.008)PGTPTSPSNLTSGLK
Q5VT52	411	Regulation of nuclear pre-mRNA domain-containing protein 2	RPRD2	0.999984	48.1534	1.32022e-05	190.34	139.87	S	SAVSTSVPTKPTENISKASSCTPVPVTMTAT	SAVSTSVPTKPTENIS(1)K
Q5VT52	597	Regulation of nuclear pre-mRNA domain-containing protein 2	RPRD2	0.929064	11.2086	0.000247702	227.4	197.56	S	AQPFIPKSFNYSPNSSTSEVSSTSASKASIG	SFNYSPNS(0.07)S(0.929)T(0.001)SEVSSTSASK
Q5VT52	501	Regulation of nuclear pre-mRNA domain-containing protein 2	RPRD2	0.999269	33.1447	0.000324767	222.18	185.66	T	PSNLTSGLKTPAPATTTSHNPLANILSKVEI	TPAPATT(0.999)TSHNPLANILSK
Q5VUA4	1341	Zinc finger protein 318	ZNF318	0.861282	9.60398	0.023329	57.136	30.394	T	GKTVVAHTSPWMPVVTTSTQTKIRPNLPIPS	T(0.001)VVAHT(0.004)S(0.027)PWMPVVT(0.861)T(0.861)S(0.186)T(0.037)QT(0.022)K
Q5VUA4	1342	Zinc finger protein 318	ZNF318	0.861282	9.60398	0.023329	57.136	30.394	T	KTVVAHTSPWMPVVTTSTQTKIRPNLPIPST	T(0.001)VVAHT(0.004)S(0.027)PWMPVVT(0.861)T(0.861)S(0.186)T(0.037)QT(0.022)K
Q5VWN6	1150	Protein FAM208B	FAM208B	0.998456	28.1091	0.00201932	105.4	58.154	S	DKAVCSLQKETPLPVSLPSDKTMVMEALSLA	ETPLPVS(0.998)LPS(0.002)DK
Q5W5X9	335	Tetratricopeptide repeat protein 23	TTC23	0.999229	31.1274	0.0328505	41.227	9.8793	S	FCHFLQMTGQKERATSILRESLEAKVEAFGD	AT(1)S(0.999)ILRES(0.001)LEAK
Q5W5X9	334	Tetratricopeptide repeat protein 23	TTC23	0.999733	35.7335	0.0328505	41.227	9.8793	T	EFCHFLQMTGQKERATSILRESLEAKVEAFG	AT(1)S(0.999)ILRES(0.001)LEAK
Q68CP9	618	AT-rich interactive domain-containing protein 2	ARID2	0.976611	16.8287	1.53544e-07	153.68	127.18	S	AIPLPIQMYYQQQPVSTSVVRVDSVPDVSPA	AIPLPIQMYYQQQPVS(0.977)T(0.02)S(0.003)VVR
Q68CP9	1494	AT-rich interactive domain-containing protein 2	ARID2	0.999995	53.0364	1.70245e-05	202.61	149.53	S	QGHQIIAVPDSGSKVSHSPALSSDVRSTNGT	VS(1)HSPALSSDVR
Q68EM7	820	Rho GTPase-activating protein 17	ARHGAP17	0.999691	35.7201	6.29389e-05	101.5	61.419	S	NRPSVPPPPQPPGVHSAGDSSLTNTAPTASK	NRPSVPPPPQPPGVHS(1)AGDSSLTNTAPTASK
Q6AI12	214	Ankyrin repeat domain-containing protein 40	ANKRD40	0.998338	27.7874	0.0109756	94.461	50.515	S	TPESTKPGPVCQPPVSQSRSLFSSVPSKPPM	TPESTKPGPVCQPPVS(0.998)QS(0.002)R
Q6AI39	582	GLTSCR1-like protein	GLTSCR1L	0.999999	59.8994	2.10336e-05	156.01	113.2	S	TGDQLTQPNRTPVPVSVSHRLPVSSSKSTST	TPVPVS(1)VSHR
Q6KC79	161	Nipped-B-like protein	NIPBL	0.909134	10.7835	0.0122077	77.379	35.296	S	TISHSPSSRFVPPQTSSGNRFMPQQNSPVPS	FVPPQT(0.015)S(0.909)S(0.076)GNR
Q6KC79	140	Nipped-B-like protein	NIPBL	0.923438	12.3816	7.37739e-06	108.34	82.191	S	QYKLSQNSMHSSPASSNYQQTTISHSPSSRF	LSQNSMHS(0.003)S(0.02)PAS(0.053)S(0.923)NYQQTTISHSPSSR
Q6KC79	160	Nipped-B-like protein	NIPBL	0.991313	21.0198	0.00139422	111.04	49.602	T	TTISHSPSSRFVPPQTSSGNRFMPQQNSPVP	FVPPQT(0.991)S(0.008)S(0.001)GNR
Q6MZP7	111	Protein lin-54 homolog	LIN54	0.999999	60.6353	9.80794e-06	183.33	141.92	S	PSGLQKLGAQTPVTISANQIILNKVSQTSDL	LGAQT(0.003)PVT(0.997)IS(1)ANQIILNK
Q6MZP7	253	Protein lin-54 homolog	LIN54	1	66.5599	0.0247423	66.56	38.696	S	SGPVITKLIFAKPINSKAVTGQTTQVSPPVI	LIFAKPINS(1)K
Q6MZP7	430	Protein lin-54 homolog	LIN54	0.997879	26.8494	4.36535e-07	141.31	106.81	S	VVPKPINPTSQIVTTSQPQQRLIMPATPLPQ	QVVPKPINPTSQIVTT(0.002)S(0.998)QPQQR
Q6MZP7	321	Protein lin-54 homolog	LIN54	0.990442	20.1556	2.97573e-06	149.69	113.1	S	KIAISPLKSPNKAVKSTVQTITVGGVSTSQF	S(0.99)T(0.01)VQTITVGGVSTSQFK
Q6MZP7	332	Protein lin-54 homolog	LIN54	0.995405	23.3569	0.000136948	278.64	205.04	S	KAVKSTVQTITVGGVSTSQFKTIIPLATAPN	STVQTITVGGVS(0.995)T(0.005)SQFK
Q6MZP7	238	Protein lin-54 homolog	LIN54	0.956304	14.3592	0.00115912	122.33	67.603	S	QLKTVQIAKKPRTPTSGPVITKLIFAKPINS	T(0.035)PT(0.009)S(0.956)GPVITK
Q6MZP7	276	Protein lin-54 homolog	LIN54	0.878469	9.294	0.00565028	95.483	12.478	S	TQVSPPVIAGRVLSQSTPGTPSKTITISESG	VLS(0.011)QS(0.878)T(0.103)PGT(0.007)PS(0.001)K
Q6MZP7	109	Protein lin-54 homolog	LIN54	0.999345	31.8768	9.80794e-06	252.12	194.98	T	AFPSGLQKLGAQTPVTISANQIILNKVSQTS	LGAQTPVT(0.999)IS(0.001)ANQIILNK
Q6MZP7	344	Protein lin-54 homolog	LIN54	0.999996	54.3845	2.59458e-06	182.49	138.54	T	GGVSTSQFKTIIPLATAPNVQQIQVPGSKFH	TIIPLAT(1)APNVQQIQVPGSK
Q6P4R8	1027	Nuclear factor related to kappa-B-binding protein	NFRKB	0.980228	17.0609	4.48732e-05	134.13	92.441	S	VTSNPVHAADSPAKASSASAPSSTPTGTTVV	AS(0.98)S(0.019)ASAPSSTPTGTTVVK
Q6P4R8	1030	Nuclear factor related to kappa-B-binding protein	NFRKB	0.999317	34.9163	3.29123e-06	180.19	134.43	S	NPVHAADSPAKASSASAPSSTPTGTTVVKVT	ASSAS(0.999)APSSTPTGTTVVK
Q6P4R8	1189	Nuclear factor related to kappa-B-binding protein	NFRKB	0.99387	22.2233	0.0193141	72.325	44.897	S	TSQAGKLPTRITVPLSVISQPMKGKSVVTAP	ITVPLS(0.994)VIS(0.006)QPMK
Q6P4R8	1067	Nuclear factor related to kappa-B-binding protein	NFRKB	1	86.6992	0.0101003	86.699	86.699	S	EASSSAFRLMPALGVSVADQKGKSTVASSEA	LMPALGVS(1)VADQK
Q6P4R8	1130	Nuclear factor related to kappa-B-binding protein	NFRKB	0.947914	14.1318	1.71655e-05	105.79	76.344	S	ASVASGSGTVHTSAVSLPSMNAAVSKTVAVA	QGASVASGSGTVHT(0.008)S(0.008)AVS(0.948)LPS(0.037)MNAAVSK
Q6P4R8	1168	Nuclear factor related to kappa-B-binding protein	NFRKB	0.993211	21.7025	0.00919844	93.258	62.491	S	ISISTGAPTVRQVPVSTTVVSTSQAGKLPTR	QVPVS(0.993)T(0.007)TVVST(0.001)S(0.999)QAGK
Q6P4R8	1175	Nuclear factor related to kappa-B-binding protein	NFRKB	0.999264	31.8225	3.44887e-05	247.02	206.22	S	PTVRQVPVSTTVVSTSQAGKLPTRITVPLSV	QVPVS(0.993)T(0.007)TVVST(0.001)S(0.999)QAGK
Q6P4R8	1080	Nuclear factor related to kappa-B-binding protein	NFRKB	0.999964	44.389	2.74147e-05	288.96	184.18	S	GVSVADQKGKSTVASSEAKPAATIRIVQGLG	STVASS(1)EAKPAATIR
Q6P4R8	1273	Nuclear factor related to kappa-B-binding protein	NFRKB	1	85.8381	0.000409691	229.92	191.31	T	QVRIQTVPASHLQQGTASGSSKAVSTVVVTT	IQTVPASHLQQGT(1)ASGSSK
Q6P4R8	750	Nuclear factor related to kappa-B-binding protein	NFRKB	0.985789	18.7569	0.00958603	94.409	42.682	T	ISPPPVSAVNKSGPSTVSEPAKSSSGVLLVS	SGPS(0.013)T(0.986)VS(0.001)EPAK
Q6PCB5	115	Round spermatid basic protein 1-like protein	RSBN1L	0.869032	10.7022	0.000552263	89.604	57.423	S	SRSSFSFSAGTAVPSSASASLSQPVPRKLLV	S(0.002)S(0.002)FS(0.002)FS(0.002)AGT(0.074)AVPS(0.041)S(0.869)AS(0.007)ASLSQPVPR
Q6PJG2	530	ELM2 and SANT domain-containing protein 1	ELMSAN1	0.999985	48.2985	0.00550673	103.75	62.107	S	RAREDSGMVPLIIPVSVPVRTVDPTEAAQAG	AREDSGMVPLIIPVS(1)VPVR
Q6PJT7	360	Zinc finger CCCH domain-containing protein 14	ZC3H14	0.999999	60.1474	0.00122348	112.94	18.575	S	PPSKQANKNLILKAISEAQESVTKTTNYSTV	AIS(1)EAQESVTK
Q6PJT7	240	Zinc finger CCCH domain-containing protein 14	ZC3H14	1	209.673	7.13074e-05	209.67	164.22	S	SGVHLNRLQFQQQQNSIHAAKQLDMQSSWVY	LQFQQQQNS(1)IHAAK
Q6PJT7	220	Zinc finger CCCH domain-containing protein 14	ZC3H14	1	190.619	3.43864e-05	205.56	136.3	S	YGSSRPSIEIYRPPASRNADSGVHLNRLQFQ	PSIEIYRPPAS(1)R
Q6PJT7	735	Zinc finger CCCH domain-containing protein 14	ZC3H14	0.998412	27.9849	0.0157824	83.998	50.999	S	NVPPRHALKWIRPQTSE______________	WIRPQT(0.002)S(0.998)E
Q6PJT7	367	Zinc finger CCCH domain-containing protein 14	ZC3H14	0.920424	10.634	0.0335616	68.224	20.036	T	KNLILKAISEAQESVTKTTNYSTVPQKQTLP	AISEAQES(0.08)VT(0.92)K
Q6PJT7	370	Zinc finger CCCH domain-containing protein 14	ZC3H14	0.815612	7.24124	0.00133806	103.97	74.883	T	ILKAISEAQESVTKTTNYSTVPQKQTLPVAP	AIS(0.014)EAQES(0.014)VT(0.001)KT(0.154)T(0.816)NYSTVPQK
Q6PJT7	202	Zinc finger CCCH domain-containing protein 14	ZC3H14	0.955876	13.3582	0.0129417	110.31	83.524	T	NFVQENPLSQKKPTVTLTYGSSRPSIEIYRP	KPTVT(0.956)LT(0.044)YGSSR
Q6PJT7	78	Zinc finger CCCH domain-containing protein 14	ZC3H14	0.992349	23.8386	0.0253225	75.566	25.464	T	TVWLHGVLDKLRSVTTEPSSLKSSDTNIFDS	S(0.003)VT(0.004)T(0.992)EPS(0.001)SLK
Q6UUV7	329	CREB-regulated transcription coactivator 3	CRTC3	0.99982	37.4461	1.4886e-05	158.41	85.448	S	THLGIRSSSGLQSSRSNPSIQATLNKTVLSS	S(1)NPSIQATLNK
Q6UUV7	71	CREB-regulated transcription coactivator 3	CRTC3	0.997281	25.6444	2.45319e-09	331.39	292.73	S	TQYHGGSLPNVSQLRSSASEFQPSFHQADNV	S(0.997)S(0.003)ASEFQPSFHQADNVR
Q6UUV7	353	CREB-regulated transcription coactivator 3	CRTC3	0.892561	9.19702	1.20574e-05	119.54	96.336	S	NKTVLSSSLNNHPQTSVPNASALHPSLRLFS	TVLSSSLNNHPQT(0.107)S(0.893)VPNASALHPSLR
Q6UVJ0	500	Spindle assembly abnormal protein 6 homolog	SASS6	0.972641	15.5466	3.52228e-07	193.19	141.98	S	RKQDVLGPSTTPPAHSSSNTIRSGISPNLNV	KQDVLGPSTTPPAHS(0.973)S(0.027)SNTIR
Q6VMQ6	834	Activating transcription factor 7-interacting protein 1	ATF7IP	0.951948	11.7629	1.46187e-05	118.47	118.47	S	VQSPPTVSGLTKNPVSLPSLPNPTKPNNVPS	NPVS(0.952)LPS(0.296)LPNPT(0.75)KPNNVPS(0.003)VPSPSIQR
Q6VMQ6	869	Activating transcription factor 7-interacting protein 1	ATF7IP	0.794701	6.05057	0.000148367	79.455	62.309	T	SIQRNPTASAAPLGTTLAVQAVPTAHSIVQA	NPT(0.004)AS(0.004)AAPLGT(0.197)T(0.795)LAVQAVPTAHSIVQATR
Q6VMQ6	842	Activating transcription factor 7-interacting protein 1	ATF7IP	0.957343	12.8016	0.0118523	60.635	44.335	T	GLTKNPVSLPSLPNPTKPNNVPSVPSPSIQR	NPVS(0.827)LPS(0.214)LPNPT(0.957)KPNNVPS(0.001)VPSPSIQR
Q6VMQ6	887	Activating transcription factor 7-interacting protein 1	ATF7IP	0.909732	10.0339	0.000184759	250.38	186.1	T	VQAVPTAHSIVQATRTSLPTVGPSGLYSPST	T(0.91)S(0.09)LPTVGPSGLYSPSTNR
Q6WCQ1	178	Myosin phosphatase Rho-interacting protein	MPRIP	0.965166	15.7299	2.19103e-06	130.3	103.04	T	EPPTPQEPGPAKVAVTSSSSSSSSSSSIPSA	VAVT(0.965)S(0.026)S(0.005)S(0.005)SSSSSSSSIPSAEKVPTTK
Q6Y7W6	993	PERQ amino acid-rich with GYF domain-containing protein 2	GIGYF2	0.999764	36.2756	1.32796e-05	302.35	223.82	S	QQQQQQQKLSGWGNVSKPSGTTKSLLEIQQE	LSGWGNVS(1)KPSGTTK
Q6Y7W6	680	PERQ amino acid-rich with GYF domain-containing protein 2	GIGYF2	0.869368	8.23154	0.00179992	109.11	64.685	T	TLKMRISDQNIIPSVTRSVSVPDTGSIWELQ	ISDQNIIPS(0.131)VT(0.869)R
Q6ZN30	515	Zinc finger protein basonuclin-2	BNC2	0.984523	18.0356	1.39279e-05	145.7	86.547	S	PMLRNNRDKDLIRATSGAATPVIASTKSNLA	AT(0.015)S(0.985)GAATPVIASTK
Q6ZNL6	699	FYVE, RhoGEF and PH domain-containing protein 5	FGD5	0.999926	41.2708	0.0341881	43.512	17.968	S	SSYHGPSRILEVDRRSLSNSPQLKSRTGKLR	RS(1)LS(1)NS(0.998)PQLKS(0.003)R
Q6ZNL6	701	FYVE, RhoGEF and PH domain-containing protein 5	FGD5	0.999667	34.7672	0.0341881	43.512	17.968	S	YHGPSRILEVDRRSLSNSPQLKSRTGKLRAS	RS(1)LS(1)NS(0.998)PQLKS(0.003)R
Q6ZNL6	703	FYVE, RhoGEF and PH domain-containing protein 5	FGD5	0.997509	26.0234	0.0341881	43.512	17.968	S	GPSRILEVDRRSLSNSPQLKSRTGKLRASES	RS(1)LS(1)NS(0.998)PQLKS(0.003)R
Q6ZRI6	34	Uncharacterized protein C15orf39	C15orf39	0.997369	28.0514	0.00143452	84.249	68.827	S	PRLETDSGLEHSLPHSVGNQDPCTYKGSYFS	LETDSGLEHS(0.002)LPHS(0.997)VGNQDPCT(0.001)YK
Q6ZU65	985	Ubinuclein-2	UBN2	0.980454	17.5765	3.37324e-07	171.25	134.03	S	LIKTSDKPLMYRLPLSTPSPGNGSQGSHPLV	LPLS(0.98)T(0.017)PS(0.002)PGNGSQGSHPLVSR
Q6ZU65	1173	Ubinuclein-2	UBN2	0.999998	60.69	0.0224614	76.282	32.966	S	VGKNSLSGIAMNVPASRGSNLNSSGANRTSL	NSLSGIAMNVPAS(1)R
Q6ZU65	948	Ubinuclein-2	UBN2	0.975264	15.9583	1.45715e-07	154.42	114.6	S	SAVQQNYVSPLQATISKSQTNPVVKLSNNPQ	VHQHSAVQQNYVSPLQAT(0.025)IS(0.975)K
Q70E73	799	Ras-associated and pleckstrin homology domains-containing protein 1	RAPH1	0.965796	14.7076	0.0140413	66.893	40.432	T	TIPAPTSTKTVAPVVTQAAPPTPTPPVPPAK	T(0.033)VAPVVT(0.966)QAAPPT(0.002)PTPPVPPAK
Q70Z35	1551	Phosphatidylinositol 3,4,5-trisphosphate-dependent Rac exchanger 2 protein	PREX2	0.999999	59.3533	0.0233486	66.152	37.679	S	CTLSVTLEQAIILARSHGLPPRYIMQATDVM	S(1)HGLPPRYIMQATDVMRK
Q75N03	276	E3 ubiquitin-protein ligase Hakai	CBLL1	0.999963	44.2719	0.00387524	114.54	71.513	S	RAPPAELSMAPPPPRSVSQETFRISTRKHSN	S(1)VSQETFR
Q7KZ85	1526	Transcription elongation factor SPT6	SUPT6H	0.965086	14.431	1.77022e-06	177.07	170.95	S	FKDHYQDPVPGITPSSSSRTRTPASINATPA	DHYQDPVPGITPSS(0.965)S(0.035)SR
Q7LBC6	679	Lysine-specific demethylase 3B	KDM3B	0.999577	34.1131	0.000339137	243.3	195.39	S	TTVTSKVAPSWPESHSSADSASLAKKKPLFI	VAPSWPESHS(1)SADSASLAK
Q7LBC6	651	Lysine-specific demethylase 3B	KDM3B	0.962271	14.9478	1.41794e-08	151.05	125.47	S	PFLAFVEKVEHSPFSSFASQASGSSSSATTV	VEHS(0.001)PFS(0.031)S(0.962)FAS(0.006)QASGSSSSATTVTSK
Q7LBC6	654	Lysine-specific demethylase 3B	KDM3B	0.997649	27.2033	1.68511e-05	109.79	96.226	S	AFVEKVEHSPFSSFASQASGSSSSATTVTSK	VEHS(0.013)PFS(0.102)S(0.885)FAS(0.998)QAS(0.002)GSSSSATTVTSK
Q7LBC6	657	Lysine-specific demethylase 3B	KDM3B	0.988294	22.4014	9.32659e-06	122.34	102.14	S	EKVEHSPFSSFASQASGSSSSATTVTSKVAP	VEHSPFSSFAS(0.011)QAS(0.988)GS(0.83)S(0.14)S(0.029)S(0.001)ATTVTSK
Q7LBC6	659	Lysine-specific demethylase 3B	KDM3B	0.830387	7.77228	9.32659e-06	122.34	102.14	S	VEHSPFSSFASQASGSSSSATTVTSKVAPSW	VEHSPFSSFAS(0.011)QAS(0.988)GS(0.83)S(0.14)S(0.029)S(0.001)ATTVTSK
Q7Z2W4	322	Zinc finger CCCH-type antiviral protein 1	ZC3HAV1	0.996366	24.3828	1.21082e-05	140.16	100.25	S	RPPSGSSKATDLGGTSQAGTSQRFLENGSQE	ATDLGGT(0.004)S(0.996)QAGTSQR
Q7Z3K3	297	Pogo transposable element with ZNF domain	POGZ	0.999978	46.5576	8.94717e-08	168.67	138.24	S	TNPKLAPSFPSPPAVSIASFVTVKRPGVTGE	LAPSFPSPPAVS(1)IASFVTVK
Q7Z3K3	310	Pogo transposable element with ZNF domain	POGZ	1	117.442	2.30556e-06	311.99	259.41	T	AVSIASFVTVKRPGVTGENSNEVAKLVNTLN	RPGVT(1)GENSNEVAK
Q7Z434	366	Mitochondrial antiviral-signaling protein	MAVS	0.999608	35.2128	7.65079e-06	259.27	173.16	S	INSTRAGMVPSKVPTSMVLTKVSASTVPTDG	AGMVPSKVPTS(1)MVLTK
Q7Z434	365	Mitochondrial antiviral-signaling protein	MAVS	0.921701	10.7121	1.67773e-06	259.27	173.16	T	PINSTRAGMVPSKVPTSMVLTKVSASTVPTD	AGMVPSKVPT(0.922)S(0.078)MVLTK
Q7Z589	228	Protein EMSY	EMSY	1	62.8419	0.0320096	62.842	27.573	S	SPVVLKEVPKAVVPVSKTITVPVSGSPKMSN	AVVPVS(1)K
Q7Z589	557	Protein EMSY	EMSY	0.999713	35.4157	1.30162e-05	201	46.642	S	VVPKSLATLGGKIISSNIVSGTTTKITTIPM	IISS(1)NIVSGTTTK
Q7Z589	574	Protein EMSY	EMSY	1	63.4603	1.00751e-08	324.81	275.5	S	IVSGTTTKITTIPMTSKPNVIVVQKTTGKGT	ITTIPMTS(1)KPNVIVVQK
Q7Z589	1134	Protein EMSY	EMSY	0.994906	23.6592	0.000821215	109.87	55.06	S	ITGGSSVPKLTSPVTSISPIQASEKTAVSDI	LTSPVT(0.001)S(0.995)IS(0.004)PIQASEK
Q7Z589	247	Protein EMSY	EMSY	0.927546	11.4785	0.0356702	47.155	11.826	S	TVPVSGSPKMSNIMQSIANSLPPHMSPVKIT	MS(0.066)NIMQS(0.928)IANS(0.006)LPPHMSPVK
Q7Z589	876	Protein EMSY	EMSY	0.999655	34.6384	2.21012e-07	154.39	131.64	S	QPSQPQRTLLQHVAQSQTATQTSVVVKSIPA	TLLQHVAQS(1)QTATQTSVVVK
Q7Z589	536	Protein EMSY	EMSY	0.998035	24.1008	0.000772095	121.05	84.232	S	RMAATPGAATYVKTTSGSIITVVPKSLATLG	T(0.501)T(0.501)S(0.998)GSIITVVPK
Q7Z589	262	Protein EMSY	EMSY	0.999724	35.6019	1.14721e-06	245.4	182.27	T	SIANSLPPHMSPVKITFTKPSTQTTNTTTQK	IT(1)FTKPSTQT(0.002)T(0.998)NTTTQK
Q7Z589	271	Protein EMSY	EMSY	0.998294	27.6868	1.14721e-06	172.09	140.67	T	MSPVKITFTKPSTQTTNTTTQKVIIVTTSPS	IT(1)FTKPSTQT(0.002)T(0.998)NTTTQK
Q7Z589	1120	Protein EMSY	EMSY	1	103.421	0.000431497	240.38	183.67	T	KITFEGRQPPTVTKITGGSSVPKLTSPVTSI	QPPTVTKIT(1)GGSSVPK
Q7Z589	506	Protein EMSY	EMSY	0.999796	40.3772	1.74812e-08	163.96	128.79	T	NGAIMTTKLVTTPTGTQATYTRPTVSPSIGR	LVTTPTGT(1)QATYTRPTVSPSIGR
Q7Z589	1098	Protein EMSY	EMSY	1	103.129	0.000140905	208.38	156.81	T	SSEKQTASQVEQPIITQGSSVTKITFEGRQP	QTASQVEQPIIT(1)QGSSVTK
Q7Z589	535	Protein EMSY	EMSY	0.810542	6.5872	0.000772095	121.05	84.232	T	GRMAATPGAATYVKTTSGSIITVVPKSLATL	T(0.178)T(0.811)S(0.012)GSIITVVPK
Q7Z589	283	Protein EMSY	EMSY	0.999875	39.7695	0.000409691	229.92	206.94	T	TQTTNTTTQKVIIVTTSPSSTFVPNILSKSH	VIIVTT(1)SPSSTFVPNILSK
Q7Z5J4	343	Retinoic acid-induced protein 1	RAI1	0.999419	33.1811	1.45922e-07	161.48	134.38	S	VRTPEQYYQTFSPSSSHSPARSVGRSPSYSS	TPEQYYQTFSPSSS(0.999)HSPAR
Q7Z5L9	383	Interferon regulatory factor 2-binding protein 2	IRF2BP2	0.946905	13.8094	0.000460575	115.24	15.529	S	GPPKINGEAQPWLSTSTEGLKIPMTPTSSFV	INGEAQPWLS(0.005)T(0.008)S(0.947)T(0.039)EGLK
Q7Z6B7	1005	SLIT-ROBO Rho GTPase-activating protein 1	SRGAP1	0.998705	28.9562	8.4724e-05	212.55	165.33	S	LDTLEQVKNSPTPATSTESLSPLHNVALRSS	NSPTPATS(0.999)T(0.001)ESLSPLHNVALR
Q7Z6J0	561	E3 ubiquitin-protein ligase SH3RF1	SH3RF1	0.999959	45.3741	3.02504e-05	99.891	82.871	S	NGVAGSPSVVPAAVVSAAHIQTSPQAKVLLH	LQGNGVAGSPSVVPAAVVS(1)AAHIQTSPQAK
Q7Z6J0	519	E3 ubiquitin-protein ligase SH3RF1	SH3RF1	1	73.7004	4.13555e-05	141.08	84.037	S	VTRAVTNASQAKVPMSTAGQTSRGVTMVSPS	VPMS(1)T(1)AGQTSR
Q7Z6J0	525	E3 ubiquitin-protein ligase SH3RF1	SH3RF1	0.997288	25.6616	0.00306458	105.14	72.047	S	NASQAKVPMSTAGQTSRGVTMVSPSTAGGPA	VPMS(0.995)T(0.005)AGQT(0.003)S(0.997)R
Q7Z6J0	505	E3 ubiquitin-protein ligase SH3RF1	SH3RF1	1	136.807	6.81711e-05	136.81	87.185	T	TSKIGVFPGNYVAPVTRAVTNASQAKVPMST	IGVFPGNYVAPVT(1)R
Q7Z6J0	520	E3 ubiquitin-protein ligase SH3RF1	SH3RF1	1	69.8254	4.13555e-05	141.08	84.037	T	TRAVTNASQAKVPMSTAGQTSRGVTMVSPST	VPMS(1)T(1)AGQTSR
Q7Z739	201	YTH domain-containing family protein 3	YTHDF3	1	84.1883	0.00684762	84.188	31.398	T	SIEQGMTGLKIGGDLTAAVTKTVGTALSSSG	IGGDLT(1)AAVT(1)K
Q7Z739	205	YTH domain-containing family protein 3	YTHDF3	1	115.051	1.21485e-07	220.25	68.814	T	GMTGLKIGGDLTAAVTKTVGTALSSSGMTSI	IGGDLTAAVT(1)K
Q86TC9	715	Myopalladin	MYPN	0.999864	39.0242	2.06001e-07	169.12	105.84	S	PPAVTTSSKQVKAPSSQTFSLARPKYFFPST	APSS(1)QTFSLARPK
Q86UP3	1809	Zinc finger homeobox protein 4	ZFHX4	0.999996	53.9754	0.0281119	72.209	22.728	S	SNIVSADCQIMKDVPSYKEAEDISEKPEKPK	DVPS(1)YKEAEDISEK
Q86UP3	1328	Zinc finger homeobox protein 4	ZFHX4	1	86.6415	0.0131452	86.641	27.971	T	SEWNKNSSKDVKIPDTLQDQLNEQQKRQPLS	IPDT(1)LQDQLNEQQKR
Q86UU0	896	B-cell CLL/lymphoma 9-like protein	BCL9L	0.91169	10.2903	0.0184058	67.11	41.959	S	NVGTTRLSHMPLPPASNPPGTVHSAPNRGLG	LS(0.003)HMPLPPAS(0.912)NPPGT(0.085)VHSAPNR
Q86UU0	946	B-cell CLL/lymphoma 9-like protein	BCL9L	0.999605	37.048	9.26507e-05	207.05	176.74	T	HLKSPTLSQVHSPLVTSPSANLKSPQTPSQM	SPTLSQVHSPLVT(1)SPSANLK
Q86VS3	883	IQ domain-containing protein H	IQCH	0.99951	34.9852	0.0220901	66.022	18.107	T	STLEVPRFVPKERKKTKCMSALSMPMLATSR	T(1)KCMSALSMPMLATSR
Q86XN7	602	Proline and serine-rich protein 1	PROSER1	0.982194	17.417	2.69023e-06	132.51	103.24	T	PGTSDLHISSTPAATTLPVMIKTEPTSPTPS	GPHPGTSDLHISSTPAAT(0.018)T(0.982)LPVMIK
Q86XN8	486	RNA-binding protein MEX3D	MEX3D	0.917804	10.7385	0.00818059	66.609	41.595	S	TIWAPFERAAPLPAFSGCSTVNGAPGPPAAG	AAPLPAFS(0.918)GCS(0.077)T(0.005)VNGAPGPPAAGAR
Q86XP3	43	ATP-dependent RNA helicase DDX42	DDX42	0.994658	23.0376	3.78537e-07	316.8	293.82	S	EPKLPQQSHSAFGATSSSSGFGKSAPPQLPS	LPQQSHSAFGAT(0.005)S(0.995)SSSGFGK
Q86Y37	118	CDK2-associated and cullin domain-containing protein 1	CACUL1	0.99553	23.8026	0.000133511	209.8	177.67	S	AAPAPTASSTININTSTSKFLMNVITIEDYK	AAPAPTASSTININTS(0.996)T(0.004)SK
Q86YP4	182	Transcriptional repressor p66-alpha	GATAD2A	0.996839	28.0547	1.59787e-07	140.07	117.72	S	QSQIQKEATAQKPTGSVGSTVTTPPPLVRGT	EATAQKPT(0.002)GS(0.997)VGS(0.002)TVTTPPPLVR
Q86YP4	210	Transcriptional repressor p66-alpha	GATAD2A	0.999631	34.3534	9.18812e-05	287.42	241.96	S	RGTQNIPAGKPSLQTSSARMPGSVIPPPLVR	GTQNIPAGKPSLQTS(1)SAR
Q86YP4	589	Transcriptional repressor p66-alpha	GATAD2A	0.986873	18.8276	0.000118805	229.48	201.41	S	AGKGSATSNWKKTPLSTGGTLAFVSPSLAVH	TPLS(0.987)T(0.013)GGTLAFVSPSLAVHK
Q86YP4	625	Transcriptional repressor p66-alpha	GATAD2A	0.999999	61.9727	0.0106095	91.313	42.124	S	VDRQREYLLDMIPPRSIPQSATWK_______	S(1)IPQSATWK
Q8IU85	352	Calcium/calmodulin-dependent protein kinase type 1D	CAMK1D	0.803755	6.74515	0.000660825	89.604	50.934	T	SSLSLASQKDCLAPSTLCSFISSSSGVSGVG	DCLAPS(0.17)T(0.804)LCS(0.026)FISSSSGVSGVGAER
Q8IV36	87	Protein HID1	HID1	0.999978	46.5093	0.0160965	77.899	42.242	S	KAVEKLVQGAESGCHSEKEKQIVLNCSRLLT	AVEKLVQGAESGCHS(1)EKEK
Q8IVF2	4636	Protein AHNAK2	AHNAK2	0.966838	17.6574	0.0012916	111.5	59.57	S	VAGKDSKFQGPKLSTSGFEWSSKKVSMSSSE	LS(0.017)T(0.017)S(0.967)GFEWSSK
Q8IVF2	5495	Protein AHNAK2	AHNAK2	0.999999	60.1262	0.000172883	146.21	96.854	T	HSIVTPEFVDLSVPRTFSTQIVRESEIPTSE	T(1)FSTQIVR
Q8IVH2	390	Forkhead box protein P4	FOXP4	0.787745	7.20596	0.000330009	107.09	79.012	S	SEPKPFSQPLNPVPGSSSFSKVTVSAADSFP	PSEPKPFSQPLNPVPGS(0.788)S(0.15)S(0.031)FS(0.031)K
Q8IVL1	1552	Neuron navigator 2	NAV2	0.851094	7.58642	5.0986e-07	109.25	79.827	S	HSAGGLQDTAANSPFSSGSSVTSPSGTRFNF	SHSAGGLQDTAANS(0.148)PFS(0.851)SGSSVTSPSGTR
Q8IWI9	1557	MAX gene-associated protein	MGA	0.999835	37.8162	1.38099e-06	299.2	234.36	S	VMSKVGALQQKIPGVSTPQTLAGTQKFSIRP	IPGVS(1)TPQTLAGTQK
Q8IWI9	1872	MAX gene-associated protein	MGA	0.998708	28.8949	0.0103499	82.651	53.178	S	QAGTLTLRISPPEPQSFASKTGSETKITYSS	ISPPEPQS(0.999)FAS(0.001)K
Q8IWI9	1672	MAX gene-associated protein	MGA	0.99989	39.8073	0.0136405	80.916	42.514	S	TVNLTKTTGITTPVASVAFPKSLVASPSTIT	TTGITTPVAS(1)VAFPK
Q8IWN7	320	Retinitis pigmentosa 1-like 1 protein	RP1L1	0.824186	6.72092	0.030157	57.794	14.512	S	AGDDMKKKVRMNEDGSLSVEMKVRFHLVGED	MNEDGS(0.824)LS(0.176)VEMKVR
Q8IWZ3	1803	Ankyrin repeat and KH domain-containing protein 1	ANKHD1	0.99723	25.5674	1.01409e-14	371.62	319.31	S	IHANFSSGVGTTAASSKNAFPLGAPTLVTSQ	SIHANFSSGVGTTAAS(0.003)S(0.997)K
Q8IWZ3	1799	Ankyrin repeat and KH domain-containing protein 1	ANKHD1	0.999994	52.0037	1.52612e-21	398.06	398.06	T	STKSIHANFSSGVGTTAASSKNAFPLGAPTL	SIHANFSSGVGTT(1)AASSK
Q8IWZ8	108	SURP and G-patch domain-containing protein 1	SUGP1	0.957103	13.5395	1.42936e-05	113.29	85.644	S	FLKLQKAQTSTDAPTSAPSAPPSTPTPSAGK	AQTSTDAPT(0.042)S(0.957)APS(0.001)APPSTPTPSAGK
Q8IX12	287	Cell division cycle and apoptosis regulator protein 1	CCAR1	1	56.5468	0.035602	56.547	24.612	S	PQQKAGLLQPPVRIVSQPQPARRLDPPSRFS	IVS(1)QPQPAR
Q8IXW5	38	Putative RNA polymerase II subunit B1 CTD phosphatase RPAP2	RPAP2	0.999296	32.9064	0.0292086	53.013	15.045	S	AAGTKQTSTLKQEDASKRKAELEAAVRKKIE	QT(0.909)S(0.036)T(0.056)LKQEDAS(0.999)K
Q8IXW5	29	Putative RNA polymerase II subunit B1 CTD phosphatase RPAP2	RPAP2	0.908692	12.1328	0.0292086	53.013	15.045	T	AGAPRCSRKAAGTKQTSTLKQEDASKRKAEL	QT(0.909)S(0.036)T(0.056)LKQEDAS(0.999)K
Q8IY33	310	MICAL-like protein 2	MICALL2	0.923605	10.8638	4.76801e-07	138.42	100.47	S	PARASVPAAPNPAATSATSVHVRSPARPSES	ASVPAAPNPAAT(0.076)S(0.924)AT(0.001)SVHVR
Q8IY33	309	MICAL-like protein 2	MICALL2	0.99816	27.3435	0.000268915	224.66	194.07	T	SPARASVPAAPNPAATSATSVHVRSPARPSE	ASVPAAPNPAAT(0.998)S(0.002)ATSVHVR
Q8IY85	705	EF-hand calcium-binding domain-containing protein 13	EFCAB13	1	76.4649	0.0195469	76.465	24.538	S	AGKNLEDFLRNVGIKSPKEEVEKILQSDFVS	S(1)PKEEVEK
Q8IZ21	201	Phosphatase and actin regulator 4	PHACTR4	0.829776	6.60407	0.00426194	74.649	57.054	S	AKDATSSGGTARFIISTSITTAPAATTAATS	FIIS(0.83)T(0.83)S(0.407)IT(0.829)T(0.105)APAATTAATSLAK
Q8IZ21	202	Phosphatase and actin regulator 4	PHACTR4	0.829776	6.60407	5.9425e-05	107.99	78.902	T	KDATSSGGTARFIISTSITTAPAATTAATSL	FIIS(0.83)T(0.83)S(0.407)IT(0.829)T(0.105)APAATTAATSLAK
Q8IZ21	205	Phosphatase and actin regulator 4	PHACTR4	0.82914	6.60407	5.9425e-05	107.99	78.902	T	TSSGGTARFIISTSITTAPAATTAATSLAKT	FIIS(0.83)T(0.83)S(0.407)IT(0.829)T(0.105)APAATTAATSLAK
Q8IZH2	1387	5'-3' exoribonuclease 1	XRN1	0.898395	9.46554	0.020297	69.721	38.649	S	DHKNEIKQIANEIPVSSNRRDEYGLPSQPKQ	QIANEIPVS(0.898)S(0.102)NR
Q8N0X7	474	Spartin	SPG20	1	89.7162	0.000218345	207.95	168.94	T	RIQPEEKPVEVSPAVTKGLYIAKQATGGAAK	IQPEEKPVEVSPAVT(1)K
Q8N1G0	380	Zinc finger protein 687	ZNF687	0.981468	17.5078	0.0356867	55.064	22.846	S	LAEASLLKLSPATPTSEGPKVVSVQLGDGTR	LSPAT(0.001)PT(0.017)S(0.981)EGPK
Q8N3V7	564	Synaptopodin	SYNPO	0.888652	9.50029	3.23989e-07	184.2	152.43	T	PASERRPLGNFTAPPTYTETLSTAPLASWVR	RPLGNFT(0.1)APPT(0.889)YT(0.012)ETLSTAPLASWVR
Q8N3V7	409	Synaptopodin	SYNPO	0.998721	28.9161	1.42178e-05	148.13	105.74	T	VRCSTLLIDKVSTPATTTSTFSREATLIPSS	VSTPAT(0.999)T(0.989)T(0.012)STFSR
Q8N3V7	410	Synaptopodin	SYNPO	0.989068	19.5638	1.42178e-05	148.13	105.74	T	RCSTLLIDKVSTPATTTSTFSREATLIPSSR	VSTPAT(0.999)T(0.989)T(0.012)STFSR
Q8N3X1	797	Formin-binding protein 4	FNBP4	0.999999	58.3249	9.29107e-14	361.66	310.01	S	SSSSTKGIKRKATEISTAVVQRSATIGSSPV	RKATEIS(1)TAVVQR
Q8N5C8	238	TGF-beta-activated kinase 1 and MAP3K7-binding protein 3	TAB3	0.987532	16.5746	0.0349312	47.187	15.765	S	LYGSPGSIYIRQTSQSSSGRQTPQSTPWQSS	QT(0.879)S(0.122)QS(0.988)S(0.506)S(0.506)GR
Q8N5C8	235	TGF-beta-activated kinase 1 and MAP3K7-binding protein 3	TAB3	0.878788	8.61961	0.0349312	47.187	15.765	T	PSNLYGSPGSIYIRQTSQSSSGRQTPQSTPW	QT(0.879)S(0.122)QS(0.988)S(0.506)S(0.506)GR
Q8N6T3	144	ADP-ribosylation factor GTPase-activating protein 1	ARFGAP1	0.986362	18.5928	0.0146236	82.287	34.684	S	SPAQNWTPPQPRTLPSMVHRVSGQPQSVTAS	T(0.014)LPS(0.986)MVHR
Q8N6T3	141	ADP-ribosylation factor GTPase-activating protein 1	ARFGAP1	0.975817	16.0587	0.0145925	81.381	60.48	T	LESSPAQNWTPPQPRTLPSMVHRVSGQPQSV	T(0.976)LPS(0.024)MVHR
Q8N8S7	482	Protein enabled homolog	ENAH	0.978437	16.5694	2.70744e-07	210.46	155.72	S	TEQKEDKGEDSEPVTSKASSTSTPEPTRKPW	GSTIETEQKEDKGEDSEPVT(0.022)S(0.978)K
Q8NDV7	1687	Trinucleotide repeat-containing gene 6A protein	TNRC6A	0.999796	37.6581	1.42907e-24	231.17	179.7	S	AWSSIRASNYNVPLSSTAQSTSARNSDSKLT	ASNYNVPLSS(1)T(1)AQSTSAR
Q8NDV7	1266	Trinucleotide repeat-containing gene 6A protein	TNRC6A	1	146.934	2.45106e-05	163.46	108.42	S	YNRTVGKGPGSRPQISKESSMERNPYFDKDG	GPGSRPQIS(1)K
Q8NDV7	1712	Trinucleotide repeat-containing gene 6A protein	TNRC6A	0.990234	20.0604	4.19693e-05	201.57	145	S	SDSKLTWSPGSVTNTSLAHELWKVPLPPKNI	LTWSPGSVTNT(0.01)S(0.99)LAHELWK
Q8NDV7	1688	Trinucleotide repeat-containing gene 6A protein	TNRC6A	0.999991	52.2645	0.000291423	127.49	81.132	T	WSSIRASNYNVPLSSTAQSTSARNSDSKLTW	ASNYNVPLSS(1)T(1)AQSTSAR
Q8NDX5	236	Polyhomeotic-like protein 3	PHC3	0.796231	6.03471	0.00873897	96.143	56.233	S	QKLGVLSSSQNGPPKSTSQTQSLTICHNKTT	S(0.796)T(0.215)S(0.333)QT(0.329)QS(0.327)LTICHNK
Q8NDX5	240	Polyhomeotic-like protein 3	PHC3	0.997759	26.4906	1.62402e-06	191.17	149.95	T	VLSSSQNGPPKSTSQTQSLTICHNKTTVTSS	STSQT(0.998)QS(0.002)LTICHNK
Q8NEM7	499	Transcription factor SPT20 homolog	SUPT20H	0.99918	31.2865	2.50714e-07	167.89	121.57	S	QQTSSFLKSPTPPPSSKPSSIPRKSSVDLNQ	SPTPPPSS(0.999)KPS(0.001)SIPR
Q8NEY1	540	Neuron navigator 1	NAV1	0.999878	39.235	2.36206e-06	247.79	210.94	T	HPGSLKKGKTPPVAVTSPITHTAQSALKVAG	TPPVAVT(1)SPITHTAQSALK
Q8NEZ2	180	Vacuolar protein sorting-associated protein 37A	VPS37A	0.96114	16.9269	8.60266e-06	135.23	100.48	S	EANRSITSLSVADTVSSSTTSHTTAKPAAPS	S(0.087)IT(0.087)S(0.087)LS(0.738)VADT(0.017)VS(0.961)S(0.019)S(0.002)TTSHTTAK
Q8NEZ4	2230	Histone-lysine N-methyltransferase 2C	KMT2C	1	69.2428	0.0185477	84.025	28.913	S	SVPYSQPPATPRPRISEGFTRSSMTRPVLMP	IS(1)EGFTR
Q8NFD5	1577	AT-rich interactive domain-containing protein 1B	ARID1B	0.936576	14.8078	0.0210609	59.248	28.136	S	LPSMKMQKVMPTVPTSQVTGPPPQPPPIRRE	VMPT(0.031)VPT(0.031)S(0.937)QVT(0.002)GPPPQPPPIR
Q8NHV4	348	Protein NEDD1	NEDD1	0.999489	32.9158	1.29207e-06	180.24	139.28	S	GGVQNSGIVREAPATSIATVLPQPMTSAMGK	EAPAT(0.001)S(0.999)IATVLPQPMTSAMGK
Q8TB72	85	Pumilio homolog 2	PUM2	0.95626	13.4189	0.00968546	73.208	50.895	S	GFHGNSEVNAILSPRSESGGLGVSMVEYVLS	S(0.956)ES(0.044)GGLGVSMVEYVLSSSPADK
Q8TCU4	1661	Alstrom syndrome protein 1	ALMS1	0.999996	53.684	0.000226152	250.05	199.33	S	APGPADQKTETLPVHSTSYSNRGKPVIFYQQ	TETLPVHS(1)TSYSNR
Q8TCU4	1707	Alstrom syndrome protein 1	ALMS1	0.931407	11.9532	0.00396622	102.06	70.536	S	PVPGPDAQKTETPSVSSSLYSYREKPIVFYQ	TET(0.059)PS(0.004)VS(0.931)S(0.004)SLYSYR
Q8TCU4	951	Alstrom syndrome protein 1	ALMS1	0.919985	10.6279	0.000169135	214.48	40.237	S	VSVLAAQKTGTPTVSSNSHSHSEKSSVFYQQ	TGTPTVS(0.08)S(0.92)NSHSHSEK
Q8TCU4	1142	Alstrom syndrome protein 1	ALMS1	0.852552	10.8433	0.000241338	131.12	97.029	S	GLADQKTGTPTVTSTSYSQHREKPSIFHQQA	TGTPTVT(0.006)S(0.07)T(0.07)S(0.853)YS(0.001)QHR
Q8TCU4	1802	Alstrom syndrome protein 1	ALMS1	0.961749	17.3663	3.91096e-05	204.42	137.21	S	VPGPADQKTGVSTVTSTSYSHREKPIVSYQR	TGVSTVT(0.018)S(0.962)T(0.018)SYS(0.002)HR
Q8TF68	58	Zinc finger protein 384	ZNF384	0.95771	15.0952	7.43762e-05	81.888	68.321	S	GLAPPHYPTLLTVPASVSLPSGISMDTESKS	GCGLAPPHYPT(0.006)LLT(0.03)VPAS(0.958)VS(0.006)LPS(0.001)GISMDTESK
Q8TF74	128	WAS/WASL-interacting protein family member 2	WIPF2	0.996649	24.7335	6.7329e-08	150.65	121.93	S	LQIPSSRAAAPRPPVSAASGRPQDDTDSSRA	AAAPRPPVS(0.997)AAS(0.003)GRPQDDTDSSR
Q8TF74	118	WAS/WASL-interacting protein family member 2	WIPF2	0.995805	23.7546	0.000329452	127.49	82.232	S	GSENLAGKPALQIPSSRAAAPRPPVSAASGR	DGSENLAGKPALQIPS(0.004)S(0.996)R
Q8WUF5	209	RelA-associated inhibitor	PPP1R13L	0.796359	6.1112	0.00643164	62.099	42.72	T	QAFFPERGPSPRPPATAYDAPASAFGSSLLG	GPS(0.195)PRPPAT(0.796)AYDAPAS(0.004)AFGS(0.004)SLLGSGGSAFAPPLR
Q8WVJ9	36	Twist-related protein 2	TWIST2	0.999987	48.7694	0.0218395	93.237	69.368	S	ELERQPKRFGRKRRYSKKSSEDGSPTPGKRG	YS(1)KKS(0.034)S(0.966)EDGSPTPGK
Q8WVJ9	40	Twist-related protein 2	TWIST2	0.966052	14.5475	0.0218395	93.237	69.368	S	QPKRFGRKRRYSKKSSEDGSPTPGKRGKKGS	YS(1)KKS(0.034)S(0.966)EDGSPTPGK
Q8WW12	142	PEST proteolytic signal-containing nuclear protein	PCNP	0.995647	24.1219	0.000666137	122.46	75.465	S	EAKMRMKNIGRDTPTSAGPNSFNKGKHGFSD	DTPT(0.004)S(0.996)AGPNSFNK
Q8WW12	101	PEST proteolytic signal-containing nuclear protein	PCNP	0.999726	35.6171	0.0253202	79.036	51.554	T	ISIKLGSSKPKETVPTLAPKTLSVAAAFNED	ETVPT(1)LAPK
Q8WWI1	1570	LIM domain only protein 7	LMO7	0.999003	30.3196	0.0147659	78.508	32.439	S	NRAYMRNPSSSVPPPSAGSVKTSTTGVATTQ	NPSSSVPPPS(0.999)AGS(0.001)VK
Q8WWI1	1577	LIM domain only protein 7	LMO7	0.853676	7.78388	0.000101343	135.55	105.74	S	PSSSVPPPSAGSVKTSTTGVATTQSPTPRSH	T(0.142)S(0.854)T(0.004)TGVATTQSPTPR
Q8WWI1	1584	LIM domain only protein 7	LMO7	0.999754	36.1858	0.000202825	218.58	168.47	T	PSAGSVKTSTTGVATTQSPTPRSHSPSASQS	TSTTGVATT(1)QSPTPR
Q8WWM7	678	Ataxin-2-like protein	ATXN2L	0.960283	14.276	0.00216692	79.804	58.27	S	AKEFNPTKPLLSVNKSTSTPTSPGPRTHSTP	EFNPTKPLLS(0.002)VNKS(0.96)T(0.036)S(0.002)TPTSPGPR
Q8WWM7	683	Ataxin-2-like protein	ATXN2L	0.965093	14.7817	0.0158911	83.005	58.373	T	PTKPLLSVNKSTSTPTSPGPRTHSTPSIPVL	STST(0.003)PT(0.965)S(0.032)PGPR
Q8WWQ8	35	Stabilin-2;190 kDa form stabilin-2	STAB2	0.99987	38.746	0.0346879	42.809	13.336	S	SPAETTGQARRCDRKSLLTIRTECRSCALNL	S(1)LLT(0.976)IRT(0.024)ECR
Q8WWQ8	38	Stabilin-2;190 kDa form stabilin-2	STAB2	0.976486	16.1829	0.0346879	42.809	13.336	T	ETTGQARRCDRKSLLTIRTECRSCALNLGVK	S(1)LLT(0.976)IRT(0.024)ECR
Q8WXI9	584	Transcriptional repressor p66-beta	GATAD2B	0.999992	50.9374	5.40162e-05	140.49	23.087	S	ADRQREYLLDMIPPRSISQSISGQK______	S(1)ISQSISGQK
Q8WXI9	494	Transcriptional repressor p66-beta	GATAD2B	0.999807	37.8474	3.63605e-06	192.24	152.33	S	LQQQAALSPTTAPAVSSVSKQETIMRHHTLR	LQQQAALSPTTAPAVS(1)SVSK
Q8WXI9	497	Transcriptional repressor p66-beta	GATAD2B	0.821577	8.57535	0.00047078	85.571	65.935	S	QAALSPTTAPAVSSVSKQETIMRHHTLRQAP	LQQQAALSPTTAPAVS(0.062)S(0.114)VS(0.822)KQET(0.003)IMR
Q8WY36	258	HMG box transcription factor BBX	BBX	0.999644	36.2634	4.70567e-05	205.98	155.26	S	SPLFQFAEISSSTSHSDASTKQCQTSALFQF	SPLFQFAEISSSTSHS(1)DASTK
Q92540	948	Protein SMG7	SMG7	1	180.242	5.31716e-07	180.24	128.4	S	SLTGFSLNQERYPNNSMFNEVYGKNLTSSSK	YPNNS(1)MFNEVYGK
Q92541	677	RNA polymerase-associated protein RTF1 homolog	RTF1	0.92592	10.9983	0.0056853	95.741	53.406	S	HDFDVKIDLQVPSSESKALAITSKAPPAKDG	IDLQVPS(0.001)S(0.074)ES(0.926)K
Q92576	1773	PHD finger protein 3	PHF3	0.802697	9.10934	0.0234979	53.403	24.591	S	SAVATSHFEVGNTCPSEFPSKSITFTSRSTS	GSAVATSHFEVGNT(0.099)CPS(0.803)EFPS(0.099)K
Q92585	794	Mastermind-like protein 1	MAML1	0.85963	8.32729	2.98733e-10	157.37	136.59	S	AHIPRQTNVGQNTSVSAAYGQNSLGSSGLSQ	QTNVGQNT(0.014)S(0.126)VS(0.86)AAYGQNSLGSSGLSQQHNK
Q92615	589	La-related protein 4B	LARP4B	0.993487	22.3275	0.0191748	72.681	45.552	S	NTLPVVVSREPSVPASCAVSATYERSPSPAH	EPS(0.006)VPAS(0.993)CAVSATYER
Q92733	227	Proline-rich protein PRCC	PRCC	0.774926	10.1406	0.000124937	257.04	209.95	S	SPDTKPSRLASKTKTSSLAPVVGTTTTTPSP	T(0.075)KT(0.075)S(0.775)S(0.075)LAPVVGTTTTTPSPSAIK
Q92793	139	CREB-binding protein	CREBBP	0.958517	13.6792	8.8918e-08	151.7	88.54	S	SQGDSSAPSLPKQAASTSGPTPAASQALNPQ	QAAS(0.959)T(0.041)SGPTPAASQALNPQAQK
Q92793	148	CREB-binding protein	CREBBP	0.99971	35.6614	1.04118e-06	184.34	114.27	S	LPKQAASTSGPTPAASQALNPQAQKQVGLAT	QAASTSGPTPAAS(1)QALNPQAQK
Q92793;Q09472	2361;2325	CREB-binding protein;Histone acetyltransferase p300	CREBBP;EP300	0.999984	47.906	4.16068e-05	208.68	161.83	S	PAPVQSPRPQSQPPHSSPSPRIQPQPSPHHV	PQSQPPHS(1)SPSPR
Q92817	27	Envoplakin	EVPL	0.972374	15.4634	0.0354433	43.084	8.9979	S	KGSPKGSPAKGSPKGSPSRHSRAATQELALL	GS(0.028)PKGS(0.972)PS(1)R
Q92817	29	Envoplakin	EVPL	0.999617	34.0488	0.0354433	43.084	8.9979	S	SPKGSPAKGSPKGSPSRHSRAATQELALLIS	GS(0.028)PKGS(0.972)PS(1)R
Q92917	15	G patch domain and KOW motifs-containing protein	GPKOW	0.994959	22.9527	0.000250601	255.08	219.96	S	_MADSKEGVLPLTAASTAPISFGFTRTSARR	EGVLPLTAAS(0.995)T(0.005)APISFGFTR
Q92945	95	Far upstream element-binding protein 2	KHSRP	0.984153	18.4676	3.84246e-08	153.22	127.24	T	RARQIAAKIGGDAATTVNNSTPDFGFGGQKR	IGGDAAT(0.014)T(0.984)VNNS(0.002)TPDFGFGGQK
Q93052	11	Lipoma-preferred partner	LPP	0.999906	40.2689	1.91872e-06	225.87	180.51	S	_____MSHPSWLPPKSTGEPLGHVPARMETT	S(1)TGEPLGHVPAR
Q93052	26	Lipoma-preferred partner	LPP	0.85285	7.63166	0.000105624	122.16	96.44	T	STGEPLGHVPARMETTHSFGNPSISVSTQQP	MET(0.147)T(0.853)HSFGNPSISVSTQQPPKK
Q96AE4	601	Far upstream element-binding protein 1	FUBP1	0.98384	17.8449	0.0151027	52.019	30.403	T	WEEYYKKMGQAVPAPTGAPPGGQPDYSAAWA	MGQAVPAPT(0.984)GAPPGGQPDYS(0.016)AAWAEYYR
Q96AY4	2202	Tetratricopeptide repeat protein 28	TTC28	0.836003	7.35572	0.000344507	108.71	59.29	S	VSKSNNPEDGVQAPSSTAVFRASETSAFSRP	SNNPEDGVQAPS(0.01)S(0.836)T(0.154)AVFR
Q96BD5	277	PHD finger protein 21A	PHF21A	0.998718	28.9167	0.000119265	224.36	154.34	S	RPVMLTKFTPTTLPTSQNSIHPVRVVNGQTA	FTPTTLPT(0.001)S(0.999)QNSIHPVR
Q96BD5	270	PHD finger protein 21A	PHF21A	0.924748	11.2809	0.000119265	135.58	81.36	T	AAPQLIQRPVMLTKFTPTTLPTSQNSIHPVR	FT(0.925)PT(0.07)T(0.011)LPT(0.07)S(0.925)QNSIHPVR
Q96BD5	124	PHD finger protein 21A	PHF21A	0.917631	10.4686	2.80717e-05	141.89	98.432	T	SAAASPNLTASQKTVTTASMITTKTLPLVLK	T(0.082)VT(0.918)T(1)ASMITTK
Q96BD5	125	PHD finger protein 21A	PHF21A	0.999903	39.8388	2.80717e-05	141.89	98.432	T	AAASPNLTASQKTVTTASMITTKTLPLVLKA	T(0.082)VT(0.918)T(1)ASMITTK
Q96CT2	100	Kelch-like protein 29	KLHL29	1	94.5814	1.79964e-05	289.96	225.74	S	VASSASAVTTKAPGISKGDSQSQGLATSIRW	APGIS(1)KGDSQSQGLATSIR
Q96EV2	739	RNA-binding protein 33	RBM33	0.999119	31.6039	0.00879017	93.766	55.07	S	SRCSATPSAQVKPIVSASPPSRAVAGSRSSQ	CSATPSAQVKPIVS(0.999)AS(0.001)PPSR
Q96EV2	724	RNA-binding protein 33	RBM33	0.999438	33.1712	2.51259e-06	184.87	154.87	S	RELPIAPSHVIEMSSSRCSATPSAQVKPIVS	ELPIAPSHVIEMSSS(0.999)R
Q96EY8	49	Cob(I)yrinic acid a,c-diamide adenosyltransferase, mitochondrial	MMAB	0.999974	45.9354	0.0275924	65.179	8.9744	S	SRGPQGVEDGDRPQPSSKTPRIPKIYTKTGD	PQPS(1)S(1)KTPR
Q96EY8	50	Cob(I)yrinic acid a,c-diamide adenosyltransferase, mitochondrial	MMAB	0.999894	39.7308	0.0275924	65.179	8.9744	S	RGPQGVEDGDRPQPSSKTPRIPKIYTKTGDK	PQPS(1)S(1)KTPR
Q96HC4	319	PDZ and LIM domain protein 5	PDLIM5	0.999968	44.9182	3.85239e-06	197.51	150.81	S	KKANNSQEPSPQLASSVASTRSMPESLDSPT	KANNSQEPSPQLASS(1)VASTR
Q96HC4	134	PDZ and LIM domain protein 5	PDLIM5	1	83.7933	6.2495e-07	180.61	137.23	S	STNNMAYNKAPRPFGSVSSPKVTSIPSPSSA	APRPFGS(1)VSSPK
Q96HC4	115	PDZ and LIM domain protein 5	PDLIM5	1	111.8	5.575e-06	203.2	170.95	S	PKEVVKPVPITSPAVSKVTSTNNMAYNKAPR	EVVKPVPITSPAVS(1)K
Q96HC4	119	PDZ and LIM domain protein 5	PDLIM5	0.965733	15.5407	0.000109664	136.5	63.857	S	VKPVPITSPAVSKVTSTNNMAYNKAPRPFGS	VT(0.027)S(0.966)T(0.007)NNMAYNK
Q96HC4	110	PDZ and LIM domain protein 5	PDLIM5	0.999891	39.6408	2.48861e-06	179.8	147.53	T	VQKGEPKEVVKPVPITSPAVSKVTSTNNMAY	EVVKPVPIT(1)SPAVSK
Q96I24	569	Far upstream element-binding protein 3	FUBP3	0.999989	49.5931	0.000803089	104.45	73.492	S	QVAFYGQTLGQAQAHSQEQ____________	QQVAFYGQTLGQAQAHS(1)QEQ
Q96I24	532	Far upstream element-binding protein 3	FUBP3	0.990324	20.1014	7.98396e-06	118.52	100.82	S	SKAWEDYYKKQSHAASAAPQASSPPDYTMAW	QS(0.01)HAAS(0.99)AAPQASSPPDYTMAWAEYYR
Q96I24	457	Far upstream element-binding protein 3	FUBP3	0.97302	15.5708	0.00577916	95.477	66.178	S	SQPPAPPHQNTFPPRSSGCFPNMAAKVNGNP	S(0.973)S(0.027)GCFPNMAAK
Q96K21	165	Abscission/NoCut checkpoint regulator	ZFYVE19	0.942874	12.4322	1.18185e-05	293.76	202.44	S	KKRVAALEAKQKPSTSQSQGLTRQDQMIAER	QKPST(0.054)S(0.943)QS(0.003)QGLTR
Q96KM6	237	Zinc finger protein 512B	ZNF512B	1	82.0859	4.20062e-07	160.93	143.86	T	MPVTKAIPVTRPVPVTKPVTVSRPMPVTKAM	AIPVTRPVPVT(1)KPVTVSR
Q96KM6	267	Zinc finger protein 512B	ZNF512B	0.999906	40.2872	4.85759e-08	176.11	152.2	T	MPVTKPITVTKSVPVTKPVPVTKPITVTKLV	SVPVT(1)KPVPVTKPITVTK
Q96KR1	195	Zinc finger RNA-binding protein	ZFR	1	145.094	0.000993754	266.85	223.55	S	SVAETYYQTAPKAGYSQGATQYTQAQQTRQV	AGYS(1)QGATQYT(1)QAQQTR
Q96KR1	180	Zinc finger RNA-binding protein	ZFR	0.760438	6.69311	0.00878328	46.569	24.348	S	TATAAAVAAAAQPQPSVAETYYQTAPKAGYS	QYYQQPT(0.038)AT(0.038)AAAVAAAAQPQPS(0.76)VAET(0.163)YYQTAPK
Q96KR1	148	Zinc finger RNA-binding protein	ZFR	0.99113	20.482	0.000255285	133.42	66.205	S	PATTQNYQDSYSYVRSTAPAVAYDSKQYYQQ	S(0.991)T(0.009)APAVAYDSK
Q96KR1	202	Zinc finger RNA-binding protein	ZFR	1	85.2919	5.36241e-06	282.24	203.9	T	QTAPKAGYSQGATQYTQAQQTRQVTAIKPAT	AGYSQGATQYT(1)QAQQTR
Q96KR1	471	Zinc finger RNA-binding protein	ZFR	0.990378	23.3175	4.76094e-06	290.17	217.88	T	VNTSSVATSSMKGLTTTGNSSLNSTSNTKVS	GLT(0.005)T(0.99)T(0.005)GNSSLNSTSNTK
Q96KR1	114	Zinc finger RNA-binding protein	ZFR	0.761217	6.09475	6.47788e-05	81.525	67.271	T	AAATAAAYGGYPTAHTATDYGYTQRQQEAPP	PAPVAVAAAAT(0.004)AAAYGGYPT(0.048)AHT(0.761)AT(0.187)DYGYTQR
Q96KR1	300	Zinc finger RNA-binding protein	ZFR	1	115.193	5.5543e-05	273.77	248.23	T	QQQKQAAAAAAAAAATAAWTGTTFTKKAPFQ	QAAAAAAAAAAT(1)AAWTGTTFTK
Q96KR1	135	Zinc finger RNA-binding protein	ZFR	1	65.4568	0.00308518	74.296	42.907	T	YTQRQQEAPPPPPPATTQNYQDSYSYVRSTA	QQEAPPPPPPAT(1)T(1)QNYQDSYSYVR
Q96KR1	136	Zinc finger RNA-binding protein	ZFR	0.999999	61.2587	0.00308518	74.296	42.907	T	TQRQQEAPPPPPPATTQNYQDSYSYVRSTAP	QQEAPPPPPPAT(1)T(1)QNYQDSYSYVR
Q96KR1	532	Zinc finger RNA-binding protein	ZFR	0.877554	9.48793	0.00787995	99.747	66.43	T	AEDIKGTECVKSTPVTSAVQIPEVKQDTVSE	S(0.018)T(0.099)PVT(0.878)S(0.005)AVQIPEVK
Q96L91	1527	E1A-binding protein p400	EP400	0.989713	20.1564	3.1591e-06	149.69	109.54	S	SANPEAKAAAAPFQTSQASASAPRHQPASAS	AAAAPFQT(0.01)S(0.99)QAS(0.001)ASAPR
Q96L91	2696	E1A-binding protein p400	EP400	0.999065	33.5619	4.28269e-05	118.5	70.776	S	PRAVGSPATATPDLVSMATTQGVRAVTSVTA	AVGSPATATPDLVS(0.999)MATTQGVR
Q96L91	2734	E1A-binding protein p400	EP400	0.999763	36.2561	4.31935e-06	187.56	163.03	S	LTPVQTPARSLVPQVSQATGVQLPGKTITPA	SLVPQVS(1)QATGVQLPGK
Q96L91	3027	E1A-binding protein p400	EP400	0.999488	32.9993	0.000666129	122.46	90.238	S	AAQPALKTQFLTTPISQAQKLAGAQQVQTQI	TQFLTT(0.001)PIS(0.999)QAQK
Q96L91	2700	E1A-binding protein p400	EP400	0.833062	10.4055	0.0267646	54.7	26.849	T	GSPATATPDLVSMATTQGVRAVTSVTASAVV	AVGSPAT(0.002)AT(0.013)PDLVS(0.076)MAT(0.076)T(0.833)QGVR
Q96PK6	254	RNA-binding protein 14	RBM14	0.996098	24.0706	7.73092e-06	160.75	122.12	S	AQPSVSLGAAYRAQPSASLGVGYRTQPMTAQ	AQPS(0.996)AS(0.004)LGVGYR
Q96PK6	244	RNA-binding protein 14	RBM14	1	87.5582	1.99712e-05	263.3	211.57	S	PLTAQPATYRAQPSVSLGAAYRAQPSASLGV	AQPSVS(1)LGAAYR
Q96PK6	280	RNA-binding protein 14	RBM14	0.999998	56.7522	7.36835e-08	170	131.79	S	PMTAQAASYRAQPSVSLGAPYRGQLASPSSQ	AQPSVS(1)LGAPYR
Q96PK6	527	RNA-binding protein 14	RBM14	0.998277	31.4704	1.4673e-05	118.51	88.889	S	LAAPYRTQSSASLAASYAAQQHPQAAASYRG	TQSS(0.001)AS(0.001)LAAS(0.998)YAAQQHPQAAASYR
Q96PU8	217	Protein quaking	QKI	1	104.149	8.44833e-05	273.24	222.41	S	GTYRDANIKSPALAFSLAATAQAAPRIITGP	SPALAFS(1)LAATAQAAPR
Q96PV6	210	Leukocyte receptor cluster member 8	LENG8	0.903391	10.8727	0.000391556	78.343	60.022	T	GGLKFNIQKRPFAVTTQSFGSNAEGQHSGFG	RPFAVT(0.074)T(0.903)QS(0.022)FGSNAEGQHSGFGPQPNPEK
Q96RK0	13	Protein capicua homolog	CIC	0.999535	33.3264	2.05111e-06	184.71	145.32	S	___MYSAHRPLMPASSAASRGLGMFVWTNVE	MYSAHRPLMPASS(1)AASR
Q96RK0	891	Protein capicua homolog	CIC	0.978241	17.9685	0.0261027	43.903	28.975	S	VLAATAPTPGIPILQSVPSAPPPKAQSVSPV	VLAAT(0.002)APT(0.016)PGIPILQS(0.978)VPS(0.004)APPPK
Q96RK0	752	Protein capicua homolog	CIC	1	102.264	1.94425e-07	138.02	90.831	T	ATSPAPHLVAGPLLGTVGKAPATVTNLLVGT	SAAATSPAPHLVAGPLLGT(1)VGK
Q96RN5	405	Mediator of RNA polymerase II transcription subunit 15	MED15	0.997722	26.9761	2.72948e-06	179.66	148.27	T	LAQGGMHIRARFPPTTAVSAIPSSSIPLGRQ	FPPTT(0.998)AVS(0.002)AIPSSSIPLGR
Q96T58	2530	Msx2-interacting protein	SPEN	0.999578	36.7602	6.23909e-05	244.71	170.18	S	SPALPPDTKASDVDTSSSTLRKILMDPKYVS	ASDVDTS(1)SSTLRK
Q96T58	2531	Msx2-interacting protein	SPEN	0.84295	11.338	0.0160483	75.378	57.216	S	PALPPDTKASDVDTSSSTLRKILMDPKYVSA	AS(0.003)DVDT(0.51)S(0.51)S(0.843)S(0.067)T(0.067)LR
Q96T58	2620	Msx2-interacting protein	SPEN	0.995506	23.4595	0.0255211	72.021	19.295	S	ADKEKVAPVIAPKITSVISRMPVSIDLENSQ	IT(0.004)S(0.996)VISR
Q96T58	2684	Msx2-interacting protein	SPEN	0.977139	17.1145	0.0129288	83.137	56.725	S	KGPVKGSVTTLKSLVSTPAGPVNVLKGPVNV	S(0.019)LVS(0.977)T(0.004)PAGPVNVLK
Q96T58	2811	Msx2-interacting protein	SPEN	0.997302	25.6779	2.56194e-09	333.44	275.85	S	RPADAGSGAGLRVNTSEGVVLLSYSGQKTEG	VNT(0.003)S(0.997)EGVVLLSYSGQK
Q96T58	2924	Msx2-interacting protein	SPEN	0.904497	9.82977	8.6407e-06	117.03	95.595	T	LEKPEPIHLSVSTPVTQGGTVKVLTQGINTP	ADRPSLEKPEPIHLSVS(0.001)T(0.094)PVT(0.904)QGGTVK
Q96T58	2619	Msx2-interacting protein	SPEN	0.998562	28.4176	0.0234583	91.26	13.942	T	AADKEKVAPVIAPKITSVISRMPVSIDLENS	IT(0.999)S(0.001)VISR
Q96T58	2810	Msx2-interacting protein	SPEN	0.921859	10.7179	0.000556914	233.14	191.52	T	DRPADAGSGAGLRVNTSEGVVLLSYSGQKTE	VNT(0.922)S(0.078)EGVVLLSYSGQK
Q99081	311	Transcription factor 12	TCF12	0.861724	9.88761	0.000379321	82.707	54.363	S	SFHRGSTSSSPYVAASHTPPINGSDSILGTR	GS(0.01)T(0.01)S(0.01)S(0.01)S(0.01)PYVAAS(0.862)HT(0.088)PPINGSDSILGTR
Q99081	281	Transcription factor 12	TCF12	0.981445	21.1072	0.000756214	92.225	72.406	S	YGNLHSHDRLSYPPHSVSPTDINTSLPPMSS	LS(0.002)YPPHS(0.981)VS(0.008)PT(0.008)DINTS(0.001)LPPMS(0.001)SFHR
Q99594	156	Transcriptional enhancer factor TEF-5	TEAD3	0.99986	41.5521	4.76646e-06	192.32	107.91	S	QNKFSPPSPLPQAVFSTSSRFWSSPPLLGQQ	FSPPSPLPQAVFS(1)TSSR
Q99700	528	Ataxin-2	ATXN2	0.999882	39.2893	2.27755e-14	367.23	330.55	S	SPRMGQPGSGSMPSRSTSHTSDFNPNSGSDQ	S(1)TSHTSDFNPNSGSDQR
Q9BQC3	470	Diphthamide biosynthesis protein 2	DPH2	0.999962	44.3383	9.13989e-06	155.84	77.339	T	RSWQGLEPRLGQTPVTEAVSGRRGIAIAYED	LGQTPVT(1)EAVSGR
Q9BTA9	475	WW domain-containing adapter protein with coiled-coil	WAC	0.899424	12.7446	0.00149682	91.481	69.579	S	TNTVPIKPLISTPPVSSQPKVSTPVVKQGPV	ISTPQTNTVPIKPLIS(0.005)T(0.048)PPVS(0.899)S(0.048)QPK
Q9BTA9	395	WW domain-containing adapter protein with coiled-coil	WAC	0.999974	45.8304	1.23465e-07	161.75	135.77	T	NVDISKINEVLTAAVTQASLQSIIHKFLTAG	INEVLTAAVT(1)QASLQSIIHK
Q9BTC0	606	Death-inducer obliterator 1	DIDO1	0.999876	39.0838	2.33791e-06	313.32	246.09	S	KGTIPKRPWLSATPSSGASAARQAGPAPAAA	RPWLSATPSS(1)GASAAR
Q9BTC0	1288	Death-inducer obliterator 1	DIDO1	0.808822	7.06092	4.10042e-05	88.951	73.53	T	LKVLSSLKPAAPSPATAATTAAAASTAASST	VLS(0.009)S(0.009)LKPAAPS(0.163)PAT(0.809)AAT(0.505)T(0.505)AAAASTAASSTASSASK
Q9BTW9	408	Tubulin-specific chaperone D	TBCD	0.985276	18.2487	0.0355903	43.175	21.044	S	RALADDVVGSVLDCFSFQETDKAWHGGCLAL	ALADDVVGS(0.016)VLDCFS(0.985)FQET(0.998)DK
Q9BTW9	412	Tubulin-specific chaperone D	TBCD	0.998484	28.1209	0.0355903	43.175	21.044	T	DDVVGSVLDCFSFQETDKAWHGGCLALAELG	ALADDVVGS(0.016)VLDCFS(0.985)FQET(0.998)DK
Q9BUJ2	727	Heterogeneous nuclear ribonucleoprotein U-like protein 1	HNRNPUL1	0.995971	23.9309	0.0249295	66.56	33.561	S	PPPPSYSPARNPPGASTYNKNSNIPGSSANT	NPPGAS(0.996)T(0.004)YNK
Q9BW71	188	HIRA-interacting protein 3	HIRIP3	0.831635	6.9368	0.0322631	45.115	16.043	S	KKPVVKKQAPGKASVSRKQAREESEESEAEP	QAPGKAS(0.168)VS(0.832)RK
Q9BXL7	285	Caspase recruitment domain-containing protein 11	CARD11	1	55.0637	0.0356867	55.064	26.68	S	ERENEMLKTKNQELQSIIQAGKRSLPDSDKA	NQELQS(1)IIQAGK
Q9BYJ9	196	YTH domain-containing family protein 1	YTHDF1	0.939533	11.6909	0.00095163	125.25	77.547	S	NSLEQGMVGLKIGDVSSSAVKTVGSVVSSVA	IGDVS(0.94)S(0.108)S(0.953)AVK
Q9BYJ9	198	YTH domain-containing family protein 1	YTHDF1	0.952961	12.7815	0.00412275	105.25	49.113	S	LEQGMVGLKIGDVSSSAVKTVGSVVSSVALT	IGDVS(0.94)S(0.108)S(0.953)AVK
Q9C0C7	441	Activating molecule in BECN1-regulated autophagy protein 1	AMBRA1	0.760901	8.81724	0.00138535	82.651	59.764	S	LNSRSEAESMPPPRTSASSVSLLSVLRQQEG	S(0.237)EAES(0.237)MPPPRT(0.761)S(0.761)AS(0.003)S(0.001)VSLLSVLR
Q9C0C7	440	Activating molecule in BECN1-regulated autophagy protein 1	AMBRA1	0.760901	8.81724	0.00138535	82.651	59.764	T	SLNSRSEAESMPPPRTSASSVSLLSVLRQQE	S(0.237)EAES(0.237)MPPPRT(0.761)S(0.761)AS(0.003)S(0.001)VSLLSVLR
Q9C0F1	335	Centrosomal protein of 44 kDa	CEP44	0.7562	7.9891	2.05941e-05	126.14	94.731	S	PHRKSEVERPASIPLSSGYSTASSDSTPRAS	S(0.003)EVERPAS(0.12)IPLS(0.756)S(0.12)GYSTASSDSTPR
Q9GZY8	202	Mitochondrial fission factor	MFF	0.93678	11.995	3.5431e-07	146.07	111.85	S	RFQAPISAPEYTVTPSPQQARVCPPHMLPED	FQAPISAPEYT(0.004)VT(0.059)PS(0.937)PQQAR
Q9GZY8	95	Mitochondrial fission factor	MFF	0.910617	12.6453	0.0207968	59.431	46.998	S	PERIVVAGNNEDVSFSRPADLDLIQSTPFKP	IVVAGNNEDVS(0.05)FS(0.911)RPADLDLIQS(0.035)T(0.005)PFKPLALK
Q9H0E3	327	Histone deacetylase complex subunit SAP130	SAP130	0.998609	30.7967	5.8874e-05	114.53	88.524	S	DSALSRPTLSIQHPPSAAISIQRPAQSRDVT	PTLSIQHPPS(0.999)AAIS(0.001)IQRPAQSR
Q9H0E3	460	Histone deacetylase complex subunit SAP130	SAP130	1	68.2502	0.00325179	104.01	55.899	S	IQPDYPAERSSLIPISGHRASPNPVAMETRS	SSLIPIS(1)GHR
Q9H0E3	346	Histone deacetylase complex subunit SAP130	SAP130	0.999986	48.5641	1.36327e-05	153.7	118.67	T	SIQRPAQSRDVTTRITLPSHPALGTPKQQLH	IT(1)LPSHPALGTPK
Q9H0H5	591	Rac GTPase-activating protein 1	RACGAP1	0.989814	22.8758	0.00216855	108.09	53.587	S	GPVTTPEHQLLKTPSSSSLSQRVRSTLTKNT	TPS(0.005)S(0.99)S(0.005)SLSQR
Q9H1B7	179	Interferon regulatory factor 2-binding protein-like	IRF2BPL	1	131.579	2.66583e-06	277	277	S	AVEQRSRFEYPPPPVSLGSSSHTARLPNGLG	SRFEYPPPPVS(1)LGSSSHTAR
Q9H1K0	583	Rabenosyn-5	RBSN	0.873523	8.97827	2.06297e-06	187.5	144.72	S	HLAYALDLGSSPVPSSTAPKTPSLSSTQPTR	THLAYALDLGSS(0.016)PVPSS(0.874)T(0.111)APK
Q9H334	448	Forkhead box protein P1	FOXP1	0.926285	10.9989	0.00068173	105.71	89.279	S	GPIRRRYSDKYNVPISSADIAQNQEFYKNAE	YSDKYNVPIS(0.926)S(0.074)ADIAQNQEFYK
Q9H3S7	1496	Tyrosine-protein phosphatase non-receptor type 23	PTPN23	0.951173	12.9284	0.000393414	81.763	62.975	S	PQDSQDLVLGGDVPISSIQATIAKLSIRPPG	NHLPQDSQDLVLGGDVPIS(0.951)S(0.048)IQATIAK
Q9H425	311	Uncharacterized protein C1orf198	C1orf198	0.977086	16.436	0.0117004	78.964	40.291	S	DGEDTLFSEPKFAQVSSSNVVLKTGFDFLDN	FAQVS(0.977)S(0.022)S(0.001)NVVLK
Q9H4A3	1849	Serine/threonine-protein kinase WNK1	WNK1	0.999938	42.5033	2.72573e-06	276.12	233.91	S	QKGVSQVKEGPVLATSSGAGVFKMGRFQVSV	EGPVLATS(1)SGAGVFK
Q9H4A3	1850	Serine/threonine-protein kinase WNK1	WNK1	0.999387	32.1187	0.000193794	276.12	233.91	S	KGVSQVKEGPVLATSSGAGVFKMGRFQVSVA	EGPVLAT(0.001)S(1)S(0.999)GAGVFK
Q9H4A3	1863	Serine/threonine-protein kinase WNK1	WNK1	1	247.579	1.16104e-05	247.58	177.38	S	TSSGAGVFKMGRFQVSVAADGAQKEGKNKSE	FQVS(1)VAADGAQKEGK
Q9H4A3	1245	Serine/threonine-protein kinase WNK1	WNK1	0.846199	9.94165	0.000924004	88.433	66.817	S	PIPASSMPQQIGIPTSSLTQVVHSAGRRFIV	QPIPAS(0.496)S(0.497)MPQQIGIPT(0.093)S(0.846)S(0.033)LT(0.033)QVVHS(0.001)AGR
Q9H4A3	2370	Serine/threonine-protein kinase WNK1	WNK1	0.999803	37.0445	0.000133942	135.99	63.661	S	GTASLQNFNISNLQKSISNPPGSNLRTT___	S(1)ISNPPGSNLR
Q9H4A3	1848	Serine/threonine-protein kinase WNK1	WNK1	0.999142	30.2939	0.00118988	110.53	86.664	T	PQKGVSQVKEGPVLATSSGAGVFKMGRFQVS	EGPVLAT(0.999)S(0.919)S(0.082)GAGVFK
Q9H4A3	2382	Serine/threonine-protein kinase WNK1	WNK1	0.926096	10.98	0.00375169	102.07	70.309	T	LQKSISNPPGSNLRTT_______________	SISNPPGSNLRT(0.074)T(0.926)
Q9H4I2	240	Zinc fingers and homeoboxes protein 3	ZHX3	1	119.9	9.16601e-05	254.24	210.05	S	VREGDHSFINGAVPVSQASASSAKNPHAANG	EGDHSFINGAVPVS(1)QASASSAK
Q9H4I2	735	Zinc fingers and homeoboxes protein 3	ZHX3	1	146.106	7.82348e-08	190.26	130.91	T	RKVSPIKINLKNLRVTEANGRNEIPGLGACD	NLRVT(1)EANGR
Q9H4I2	591	Zinc fingers and homeoboxes protein 3	ZHX3	0.999413	32.3318	0.000304679	239.86	207.74	T	FSPSSKVPEVTCIPTTATLATHPSAKRQSWH	VPEVTCIPT(0.001)T(0.999)ATLATHPSAK
Q9H7P9	1314	Pleckstrin homology domain-containing family G member 2	PLEKHG2	0.938878	11.8949	0.0192315	72.485	28.108	S	GAPAASRGSWSSAPTSRASSPPPQPQPPPPP	GSWSSAPT(0.061)S(0.939)R
Q9H8V3	879	Protein ECT2	ECT2	0.847288	8.17524	4.65659e-08	169.77	147.29	S	GRSPSSNDKHVMSRLSSTSSLAGIPSPSLVS	LS(0.847)S(0.129)T(0.02)S(0.003)SLAGIPSPSLVSLPSFFER
Q9HAU0	382	Pleckstrin homology domain-containing family A member 5	PLEKHA5	1	138.062	5.87456e-05	138.06	73.351	S	RPINLSSSENKIVNVSLADLRGGNRPNTGPL	IVNVS(1)LADLR
Q9HBD1	897	Roquin-2	RC3H2	1	83.956	1.08447e-05	183	143.09	S	ETQRRTKEEDPIIPFSDGPIISKWGAISRSS	TKEEDPIIPFS(1)DGPIISK
Q9HBD1	903	Roquin-2	RC3H2	0.988086	19.2182	0.0225725	60.631	34.636	S	KEEDPIIPFSDGPIISKWGAISRSSRTGYHT	TKEEDPIIPFS(0.012)DGPIIS(0.988)KWGAIS(1)R
Q9HBD1	909	Roquin-2	RC3H2	0.999977	48.3951	0.0225725	60.631	34.636	S	IPFSDGPIISKWGAISRSSRTGYHTTDPVQA	TKEEDPIIPFS(0.012)DGPIIS(0.988)KWGAIS(1)R
Q9HBD1	593	Roquin-2	RC3H2	1	216.174	0.000253386	216.17	184.85	S	KSSPFLTRVPVYPPHSENIQYFQDPRTQIPF	VPVYPPHS(1)ENIQYFQDPR
Q9HBD1	960	Roquin-2	RC3H2	0.992486	21.2471	0.000167813	276.14	254.61	S	NAVDSRWSSYGNEATSSAHYVERDRFIVTDL	WSSYGNEAT(0.007)S(0.992)SAHYVER
Q9HBD1	471	Roquin-2	RC3H2	0.844568	7.82829	8.96349e-06	113.73	96.938	T	TFPLLNKVGVNNTVTTTAGNVISVIGSTETT	VGVNNT(0.064)VT(0.269)T(0.845)T(0.822)AGNVISVIGSTETTGK
Q9HBD1	472	Roquin-2	RC3H2	0.822341	7.13175	8.96349e-06	113.73	96.938	T	FPLLNKVGVNNTVTTTAGNVISVIGSTETTG	VGVNNT(0.064)VT(0.269)T(0.845)T(0.822)AGNVISVIGSTETTGK
Q9HBM6	153	Transcription initiation factor TFIID subunit 9B	TAF9B	0.829547	9.83412	1.05866e-05	129.38	113.88	S	NQGRLVPRLSVGAVSSKPTTPTIATPQTVSV	LS(0.083)VGAVS(0.086)S(0.83)KPT(0.001)TPTIATPQTVSVPNK
Q9HBM6	177	Transcription initiation factor TFIID subunit 9B	TAF9B	0.999084	31.5219	0.00547201	96.342	62.255	S	TPQTVSVPNKVATPMSVTSQRFTVQIPPSQS	VATPMS(0.999)VT(0.001)SQR
Q9HC78	268	Zinc finger and BTB domain-containing protein 20	ZBTB20	1	69.3607	0.000341604	233.14	185.46	S	QNGSGERSFYSGAVVSHHETALGLPRDHHME	SFYSGAVVS(1)HHETALGLPR
Q9HCD5	395	Nuclear receptor coactivator 5	NCOA5	0.981682	17.2965	0.0059309	94.717	50.368	S	DSLPGPISRQPLGATSGASLKTQPSSQPLQS	QPLGAT(0.018)S(0.982)GASLK
Q9HCD6	1939	Protein TANC2	TANC2	0.999998	57.2049	0.000619235	125.72	41.722	S	GMLANGSRGDLLERVSQASSYPDVKVARTLP	VS(1)QASSYPDVK
Q9HCD6	1647	Protein TANC2	TANC2	1	65.6944	4.81076e-14	364.95	297.71	S	AYGQVAHSMASKYQSSQGDIGVSQSRLVYQG	YQSS(1)QGDIGVSQSR
Q9HCE3	482	Zinc finger protein 532	ZNF532	0.999911	40.5302	5.00719e-06	264.31	173.7	S	NLKLANNTTVKATVISAASVQSASSAIIKAA	ATVIS(1)AASVQSASSAIIK
Q9HCE3	456	Zinc finger protein 532	ZNF532	1	120.098	0.00127106	244.56	219.66	S	KQVTIKPVATAFLPVSAVKTAGSQVINLKLA	QVTIKPVATAFLPVS(1)AVK
Q9NP61	509	ADP-ribosylation factor GTPase-activating protein 3	ARFGAP3	0.991512	20.6748	0.00407932	101.38	68.666	S	SVAGKLSVFANGVVTSIQDRYGS________	LSVFANGVVT(0.008)S(0.992)IQDR
Q9NP80	168	Calcium-independent phospholipase A2-gamma	PNPLA8	1	81.9504	0.0173403	81.95	16.688	S	AIKSLKKYSDKSAEKSPFPEEKSHIIDKEED	S(1)PFPEEK
Q9NPG3	862	Ubinuclein-1	UBN1	0.921761	10.9865	3.48734e-05	108.99	86.132	S	TAAKGQGFHPSAPATSGGLSASSSSSHKTPA	GQGFHPSAPAT(0.073)S(0.922)GGLS(0.002)AS(0.002)SSSSHK
Q9NPG3	999	Ubinuclein-1	UBN1	0.999844	40.8895	4.62767e-07	172.55	127.74	S	VAKLLTSPSLKPSAVSSVTSSTSLSKGASGT	LLTSPSLKPSAVS(1)SVTSSTSLSK
Q9NPG3	1004	Ubinuclein-1	UBN1	0.981825	17.967	1.9178e-08	164.94	131.87	S	TSPSLKPSAVSSVTSSTSLSKGASGTVLLAG	LLTSPSLKPSAVSSVTS(0.002)S(0.982)T(0.016)SLSK
Q9NPG3	878	Ubinuclein-1	UBN1	0.771564	10.2037	2.69058e-08	139.58	116.98	S	GGLSASSSSSHKTPASSSSALSHPAKPHSVS	T(0.074)PAS(0.772)S(0.074)S(0.074)S(0.007)ALSHPAKPHSVSSAGSSYK
Q9NPG4	1179	Protocadherin-12	PCDH12	0.985031	21.3479	0.0319856	56.043	17.74	S	PGGKTGTEGKSRGSSSSSRCL__________	S(0.017)RGS(0.01)S(0.049)S(0.985)S(0.943)S(0.996)R
Q9NPG4	1180	Protocadherin-12	PCDH12	0.943012	14.3538	0.0319856	56.043	17.74	S	GGKTGTEGKSRGSSSSSRCL___________	S(0.017)RGS(0.01)S(0.049)S(0.985)S(0.943)S(0.996)R
Q9NPG4	1181	Protocadherin-12	PCDH12	0.995632	25.8376	0.0319856	56.043	17.74	S	GKTGTEGKSRGSSSSSRCL____________	S(0.017)RGS(0.01)S(0.049)S(0.985)S(0.943)S(0.996)R
Q9NQS7	910	Inner centromere protein	INCENP	0.997016	25.2388	9.39489e-08	177.78	135.69	S	AVWNSPPLQGARVPSSLAYSLKKH_______	VPS(0.003)S(0.997)LAYSLK
Q9NR12	89	PDZ and LIM domain protein 7	PDLIM7	0.999309	31.6006	0.00569946	100.68	77.045	S	GERLSLGLSRAQPVQSKPQKASAPAADPPRY	AQPVQS(0.999)KPQKAS(0.001)APAADPPR
Q9NR12	240	PDZ and LIM domain protein 7	PDLIM7	0.999982	50.348	0.000186633	257.09	188.57	S	AVDPAFAERYAPDKTSTVLTRHSQPATPTPL	YAPDKTS(1)TVLTR
Q9NR12	105	PDZ and LIM domain protein 7	PDLIM7	1	63.5485	1.59882e-07	161.1	122.68	T	KPQKASAPAADPPRYTFAPSVSLNKTARPFG	ASAPAADPPRYT(1)FAPSVSLNK
Q9NRA8	772	Eukaryotic translation initiation factor 4E transporter	EIF4ENIF1	0.99888	31.189	0.0353185	55.415	36.172	S	SKLSALQRSSCSTPLSQANRYTKEQDYRPKA	SSCST(0.001)PLS(0.999)QANR
Q9NRA8	914	Eukaryotic translation initiation factor 4E transporter	EIF4ENIF1	0.87507	8.45989	5.44971e-06	124.2	105.18	S	QQQLQRSVLHPPGSGSHAAAVSVQTTPQNVP	SVLHPPGS(0.125)GS(0.875)HAAAVSVQTTPQNVPSR
Q9NSV4	1145	Protein diaphanous homolog 3	DIAPH3	0.999858	41.489	0.000109887	215.96	159.75	S	TPVAKELNYNLDTHTSTGRIKAAEKKEACNV	ELNYNLDTHTS(1)TGR
Q9NTZ6	111	RNA-binding protein 12	RBM12	0.89232	9.21776	0.0286548	68.371	38.88	S	DIPPANASRSGPPPSSGMSSRVNLPTTVSNF	S(0.001)GPPPS(0.107)S(0.892)GMSSR
Q9NXV6	375	CDKN2A-interacting protein	CDKN2AIP	0.954453	13.5699	0.000481516	126.41	77.81	S	SKSTSQVAASLLASKSSSQTSGSLVSKSTSL	S(0.954)S(0.042)S(0.003)QTSGSLVSK
Q9NXV6	385	CDKN2A-interacting protein	CDKN2AIP	1	64.0726	8.39937e-06	161.02	130.22	S	LLASKSSSQTSGSLVSKSTSLASVSQLASKS	SSSQTSGSLVS(1)K
Q9NXV6	349	CDKN2A-interacting protein	CDKN2AIP	0.937937	11.8198	2.6761e-05	138.06	72.436	S	AKNSSSSGTSLLTPKSSSSTNTSLLTSKSTS	S(0.938)S(0.062)SSTNTSLLTSK
Q9NXV6	360	CDKN2A-interacting protein	CDKN2AIP	0.923146	11.5023	0.00072277	125.16	65.913	S	LTPKSSSSTNTSLLTSKSTSQVAASLLASKS	S(0.93)S(0.07)SSTNTS(0.002)LLT(0.075)S(0.923)K
Q9NXV6	369	CDKN2A-interacting protein	CDKN2AIP	0.872077	8.56038	0.000946417	115.71	83.42	S	NTSLLTSKSTSQVAASLLASKSSSQTSGSLV	S(0.005)T(0.001)S(0.001)QVAAS(0.872)LLAS(0.121)K
Q9NXV6	323	CDKN2A-interacting protein	CDKN2AIP	0.99638	24.4267	1.6658e-06	193.41	145.77	T	SKPSSETASSGLTSKTSSEASVSSSVAKNSS	T(0.996)S(0.004)SEASVSSSVAK
Q9NYJ8	166	TGF-beta-activated kinase 1 and MAP3K7-binding protein 2	TAB2	0.920581	13.1284	0.00219499	105.57	67.628	S	SAPHLGFHLGSKGTSSLSQQTPRFNPIMVTL	GT(0.035)S(0.045)S(0.921)LSQQTPR
Q9NYJ8	354	TGF-beta-activated kinase 1 and MAP3K7-binding protein 2	TAB2	0.882798	9.14515	0.000118957	212.43	177.99	S	SKLRSSGPRTSSTSSSVNSQTLNRNQPTVYI	TSST(0.009)S(0.001)S(0.107)S(0.883)VNSQTLNR
Q9NYJ8	456	TGF-beta-activated kinase 1 and MAP3K7-binding protein 2	TAB2	1	71.0484	0.00738048	104.05	53.256	T	RAIGNNSATSPRVVVTQPNTKYTFKITVSPN	VVVT(1)QPNTK
Q9NYP9	114	Protein Mis18-alpha	MIS18A	1	71.3538	0.0201095	71.354	10.227	S	VASQEDTNCILLRCVSCNVSVDKEQKLSKRE	CVS(1)CNVS(1)VDKEQK
Q9NYP9	118	Protein Mis18-alpha	MIS18A	1	71.3538	0.0201095	71.354	10.227	S	EDTNCILLRCVSCNVSVDKEQKLSKREKENG	CVS(1)CNVS(1)VDKEQK
Q9NYV4	597	Cyclin-dependent kinase 12	CDK12	0.998891	29.6738	0.000211005	128.08	99.992	S	STLPPSTHSKTSAVSSQANSQPPVQVSVKTQ	T(0.5)S(0.5)AVS(0.001)S(0.999)QANSQPPVQVSVK
Q9NZM3	216	Intersectin-2	ITSN2	0.979402	18.0008	7.34174e-09	161.99	106.33	S	GGASIQKAQSLIDLGSSSSTSSTASLSGNSP	AQS(0.002)LIDLGS(0.979)S(0.016)S(0.002)STSSTASLSGNSPK
Q9P202	372	Whirlin	DFNB31	0.999695	32.1483	0.00957096	79.875	27.334	T	KDVGRLPRARTTVDETKWIASSRIRETMANS	T(0.5)T(0.5)VDET(1)KWIAS(0.5)S(0.5)R
Q9P270	59	SLAIN motif-containing protein 2	SLAIN2	0.996314	24.388	0.00104405	114.5	64.408	S	LGPGSPVRAGASIPSSGAASPRGFPLGLSAK	AGASIPS(0.004)S(0.996)GAASPR
Q9P281	686	BAH and coiled-coil domain-containing protein 1	BAHCC1	0.944612	9.30804	0.0277664	67.102	22.662	S	SSKGPGQSERPDCARSREHDTTHGDGEVRQP	S(0.945)REHDT(0.528)T(0.528)HGDGEVR
Q9P2N6	796	KAT8 regulatory NSL complex subunit 3	KANSL3	0.999854	39.4579	5.59603e-05	127.56	94.251	T	TSVKLPTPMQSLGAITTGTSTIVRTIPVATT	LPTPMQSLGAIT(1)T(0.999)GT(0.001)STIVR
Q9P2N6	797	KAT8 regulatory NSL complex subunit 3	KANSL3	0.998879	30.0956	5.59603e-05	127.56	94.251	T	SVKLPTPMQSLGAITTGTSTIVRTIPVATTL	LPTPMQSLGAIT(1)T(0.999)GT(0.001)STIVR
Q9P2N6	860	KAT8 regulatory NSL complex subunit 3	KANSL3	0.999186	30.9806	0.0029248	112.17	71.656	T	LAQISNQASGLKVPTTITLTLRGQPSRITTL	VPT(0.001)T(0.999)ITLTLR
Q9P2Y4	36	Zinc finger protein 219	ZNF219	0.981461	17.4267	8.10269e-08	137.81	107.81	S	DGELDLQRYSNGPAVSAGSLGMGAVSWSESR	YS(0.001)NGPAVS(0.981)AGS(0.018)LGMGAVSWSESR
Q9UGP4	237	LIM domain-containing protein 1	LIMD1	0.972089	15.4214	0.00141202	129.96	43.874	S	CGDHPLNHRQLSLSSSRSSEGSLGGQNSGIG	QLSLSS(0.028)S(0.972)R
Q9UGP4	298	LIM domain-containing protein 1	LIMD1	0.999961	45.505	0.000726228	121.73	84.589	S	GAPAVGPVQPRTPSVSAPLALSCPRQGGLPR	TPSVS(1)APLALSCPR
Q9UGU0	240	Transcription factor 20	TCF20	0.844041	8.04883	4.09639e-08	170.02	154.43	S	QLRVGQFGQHYQSSASSSSSSSFPSPQRFSQ	VGQFGQHYQSS(0.002)AS(0.844)S(0.132)S(0.021)SSSSFPSPQR
Q9UGU0	696	Transcription factor 20	TCF20	0.999994	52.4563	6.32011e-08	190.66	97.565	T	GQSGHSAAGPGFTSRTEPSKSPGSLRYSYKD	T(1)EPSKSPGSLR
Q9UHD9	113	Ubiquilin-2	UBQLN2	0.959907	14.1536	0.000117158	102.69	102.69	T	VHLVIKSQNRPQGQSTQPSNAAGTNTTSAST	SQNRPQGQS(0.038)T(0.96)QPS(0.002)NAAGT(0.027)NT(0.134)T(0.694)S(0.134)AS(0.006)T(0.006)PR
Q9UHD9	123	Ubiquilin-2	UBQLN2	0.827019	7.52793	2.20209e-08	155.31	136.23	T	PQGQSTQPSNAAGTNTTSASTPRSNSTPIST	SQNRPQGQSTQPSNAAGTNT(0.827)T(0.146)S(0.027)ASTPR
Q9UHD9	124	Ubiquilin-2	UBQLN2	0.794218	8.92256	8.81001e-09	159.98	125.6	T	QGQSTQPSNAAGTNTTSASTPRSNSTPISTN	SQNRPQGQSTQPSNAAGTNT(0.102)T(0.794)S(0.102)AS(0.002)TPR
Q9UHR5	237	SAP30-binding protein	SAP30BP	0.796066	8.88542	4.3695e-05	208.62	172.12	S	EFVTGTKKGTTTNATSTTTTTASTAVADAQK	KGT(0.528)T(0.528)T(0.892)NAT(0.15)S(0.796)T(0.104)T(0.002)TTTASTAVADAQK
Q9UHR5	232	SAP30-binding protein	SAP30BP	0.921055	9.11658	4.58298e-08	208.87	183	T	ERTKIEFVTGTKKGTTTNATSTTTTTASTAV	KGT(0.356)T(0.921)T(0.723)NATSTTTTTASTAVADAQK
Q9UHR5	233	SAP30-binding protein	SAP30BP	0.96347	14.5235	1.28911e-08	248.45	220.38	T	RTKIEFVTGTKKGTTTNATSTTTTTASTAVA	KGT(0.174)T(0.853)T(0.963)NAT(0.003)S(0.003)T(0.003)T(0.001)TTTASTAVADAQKR
Q9UHR5	239	SAP30-binding protein	SAP30BP	0.863072	11.0477	3.36466e-07	180.84	151.39	T	VTGTKKGTTTNATSTTTTTASTAVADAQKRK	KGT(0.006)T(0.073)T(0.921)NATST(0.068)T(0.863)T(0.068)T(0.001)TASTAVADAQK
Q9UHY1	534	Nuclear receptor-binding protein	NRBP1	0.860471	8.22391	0.0125453	80.905	45.311	S	NFARNSTLNSAAVTVSS______________	NSTLNSAAVT(0.01)VS(0.86)S(0.13)
Q9UI47	739	Catenin alpha-3	CTNNA3	0.803965	7.07525	0.0352403	43.594	9.2087	S	PLKHTTDVIYAAKMISESGSRMDVLARQIAN	MIS(0.804)ES(0.036)GS(0.16)RMDVLAR
Q9UIU6	649	Homeobox protein SIX4	SIX4	0.893342	9.23257	0.009327	90.149	55.228	S	NRDIADSQPMSAPVASKSTVTSVSNTNYATL	DIADSQPMS(0.107)APVAS(0.893)K
Q9UK61	1124	Protein FAM208A	FAM208A	0.999993	51.6259	1.22577e-05	257.2	193.98	S	AKIASNPLERHVIPVSSSDFNNKHLLEPLCS	HVIPVS(1)SSDFNNK
Q9UKD1	404	Glucocorticoid modulatory element-binding protein 2	GMEB2	0.914314	10.2826	4.57227e-05	143.25	104.25	T	PVPQLTSVPLGKVVSTLPSTVLGKGSLQAPP	VVS(0.086)T(0.914)LPSTVLGK
Q9UKK3	1338	Poly [ADP-ribose] polymerase 4	PARP4	0.996695	24.7941	0.000138935	244.71	188.67	S	VGSYLPPTARAHSPASLSFASYRQVASFGSA	AHS(0.003)PAS(0.997)LSFASYR
Q9UKX7	268	Nuclear pore complex protein Nup50	NUP50	0.923644	10.8267	8.73745e-05	286.57	251.35	S	VASEKKTDPSSLGATSASFNFGKKVDSSVLG	KTDPSSLGAT(0.076)S(0.924)ASFNFGK
Q9UKY1	226	Zinc fingers and homeoboxes protein 1	ZHX1	0.754596	6.83653	0.0129357	55.453	32.578	S	ENEIKPDREEIVENPSSSASESNTSTSIVNR	ENEIKPDREEIVENPS(0.755)S(0.304)S(0.304)AS(0.304)ES(0.304)NT(0.018)S(0.006)T(0.006)S(0.001)IVNR
Q9UKY1	450	Zinc fingers and homeoboxes protein 1	ZHX1	0.955713	14.1583	7.03494e-06	132.24	105.51	S	QPTAETKPATAAVPTSQSVKHETALVNPDSF	SQVPAAQPTAETKPATAAVPT(0.037)S(0.956)QS(0.008)VK
Q9ULH7	647	MKL/myocardin-like protein 2	MKL2	1	73.8552	3.95835e-06	132.67	101.59	S	SLPDCSSSRQPIPVASHAVGQPVSTGGQTLV	QPIPVAS(1)HAVGQPVSTGGQTLVAK
Q9ULM3	703	YEATS domain-containing protein 2	YEATS2	1	69.6907	3.21542e-06	189.45	160.9	S	GPKQVVTQGVAKAIVSGGGGTIVAQPVQTLT	AIVS(1)GGGGTIVAQPVQTLTK
Q9ULM3	604	YEATS domain-containing protein 2	YEATS2	0.969863	15.0871	0.00516715	70.315	44.743	T	VIIKQEPGEAPHVPATGAASQSPLPQYVTVK	QEPGEAPHVPAT(0.97)GAAS(0.03)QSPLPQYVTVK
Q9UPN6	614	Protein SCAF8	SCAF8	0.869261	8.22751	8.19096e-07	144.17	104.97	T	WETVKSSEPVKETVQTTQSPTPVEKETVVTT	SSEPVKETVQT(0.869)T(0.131)QSPTPVEK
Q9UPQ0	657	LIM and calponin homology domains-containing protein 1	LIMCH1	0.998087	27.4296	7.56186e-06	192.24	150.37	S	NDGGKSRKGNIELASSEPQHFTTTVTRCSPT	KGNIELAS(0.002)S(0.998)EPQHFTTTVTR
Q9UPT8	899	Zinc finger CCCH domain-containing protein 4	ZC3H4	0.86181	7.94954	3.54551e-05	123.87	82.503	S	DSGPSDPRLARALPTSKPEGSLHSSPVGPSS	ALPT(0.138)S(0.862)KPEGSLHSSPVGPSSSK
Q9UPT8	835	Zinc finger CCCH domain-containing protein 4	ZC3H4	0.999964	47.8568	2.26544e-06	189.99	138.78	S	ILKTLRQQTSSRPPASVGELSSSGLGDPRLQ	QQTSSRPPAS(1)VGELSSSGLGDPR
Q9UQ35	2236	Serine/arginine repetitive matrix protein 2	SRRM2	1	254.502	4.82899e-06	300.71	246.21	S	RTAPAANLASRIPAASAAAMNLASARTPAIP	IPAAS(1)AAAMNLASAR
Q9UQ35	2343	Serine/arginine repetitive matrix protein 2	SRRM2	1	156.773	6.63171e-44	285.63	207.1	S	RTPQAPASANLVGPRSAHATAPVNIAGSRTA	S(1)AHATAPVNIAGSR
Q9UQ35	2355	Serine/arginine repetitive matrix protein 2	SRRM2	1	111.204	8.85027e-06	152.06	93.815	S	GPRSAHATAPVNIAGSRTAAALAPASLTSAR	SAHATAPVNIAGS(1)R
Q9UQ35	2335	Serine/arginine repetitive matrix protein 2	SRRM2	1	69.7682	0.000759916	118.77	82.32	S	AANYPSSSRTPQAPASANLVGPRSAHATAPV	TPQAPAS(1)ANLVGPR
Q9UQR0	568	Sex comb on midleg-like protein 2	SCML2	0.999656	34.637	4.82899e-06	300.71	234.69	S	NYLNPACRNPMYIHTSVSQDFSRSVPGTTSS	NPMYIHTS(1)VSQDFSR
Q9UQR1	749	Zinc finger protein 148	ZNF148	0.999667	34.7767	6.02641e-06	290.17	234.13	S	RAPYHGSRAGIATQFSTANGQVNLRGPGTSA	AGIATQFS(1)TANGQVNLR
Q9Y2G7	133	Zinc finger protein 30 homolog	ZFP30	0.98683	20.0053	0.0278162	51.727	15.615	S	ESPHEVCFRQVTKTTSEKMPTYRKLTSLPLY	T(0.99)T(0.02)S(0.987)EKMPT(0.003)YR
Q9Y2G7	131	Zinc finger protein 30 homolog	ZFP30	0.990082	20.0053	0.0278162	51.727	15.615	T	EQESPHEVCFRQVTKTTSEKMPTYRKLTSLP	T(0.99)T(0.02)S(0.987)EKMPT(0.003)YR
Q9Y2I8	124	WD repeat-containing protein 37	WDR37	0.778013	0.955814	0.0142154	74.841	16.762	T	TKASHSTSQLSQKLKTTYKASTSKIVSSFKT	T(0.778)T(0.778)YKAS(0.72)T(0.72)S(0.003)K
Q9Y2I8	125	WD repeat-containing protein 37	WDR37	0.778013	0.955814	0.0142154	74.841	16.762	T	KASHSTSQLSQKLKTTYKASTSKIVSSFKTT	T(0.778)T(0.778)YKAS(0.72)T(0.72)S(0.003)K
Q9Y2X9	107	Zinc finger protein 281	ZNF281	1	210.052	8.212e-05	284.91	176.94	S	PPPAPDMTFKKEPAASAAAFPSQRTSWGFLQ	KEPAAS(1)AAAFPSQR
Q9Y4B6	1332	Protein VPRBP	VPRBP	0.999427	32.4189	0.0314989	55.899	17.144	S	DEDDLMEERMKSPFGSSFRTFNATDYKPIAT	MKS(0.001)PFGS(0.999)S(1)FR
Q9Y4B6	1333	Protein VPRBP	VPRBP	0.999888	39.5005	0.0314989	55.899	17.144	S	EDDLMEERMKSPFGSSFRTFNATDYKPIATI	MKS(0.001)PFGS(0.999)S(1)FR
Q9Y4G8	1166	Rap guanine nucleotide exchange factor 2	RAPGEF2	0.999989	49.518	3.63731e-05	131.86	93.889	S	RSSIVSNSSFDSVPVSLHDERRQRHSVSIVE	SSIVSNSSFDSVPVS(1)LHDER
Q9Y4K1	841	Absent in melanoma 1 protein	AIM1	0.917661	10.5056	0.0179065	74.944	40.766	S	RSRLEKSALFSSLLSSLPQDKIFSPSVTSVN	SALFSSLLS(0.082)S(0.918)LPQDK
Q9Y520	2196	Protein PRRC2C	PRRC2C	0.996582	24.7082	3.43668e-07	178.1	178.1	S	TNAKESVTDYTTPSSSLPNTVATNNTKMEDT	ESVTDYTTPSS(0.003)S(0.997)LPNTVATNNTK
Q9Y520	2633	Protein PRRC2C	PRRC2C	1	66.7992	0.0264543	66.799	30.106	S	TPQAQAQSLSRPAQVSQPFRGLIPAGTQHSM	PAQVS(1)QPFR
Q9Y520	2469	Protein PRRC2C	PRRC2C	0.991572	22.9302	0.00188208	71.527	56.752	S	SQAQELFSSSLQPYRSQPAFMQSSLSQPSVV	S(0.992)QPAFMQS(0.005)S(0.001)LS(0.001)QPSVVLSGTAIHNFPTVQHQELAK
Q9Y520	2242	Protein PRRC2C	PRRC2C	0.873142	8.40113	1.45168e-05	121.76	102.68	T	RETIQQSSSLTSVPPTTFSLTFKMESARKAW	RETIQQSSSLT(0.004)S(0.143)VPPT(0.873)T(0.979)FSLTFK
Q9Y520	2243	Protein PRRC2C	PRRC2C	0.995217	24.4321	7.16393e-08	169.62	143.78	T	ETIQQSSSLTSVPPTTFSLTFKMESARKAWE	RETIQQSSSLTS(0.001)VPPT(0.001)T(0.995)FS(0.004)LTFK
Q9Y520	2644	Protein PRRC2C	PRRC2C	1	75.4551	0.000163869	278.64	234.04	T	PAQVSQPFRGLIPAGTQHSMIATTGKMSEME	GLIPAGT(1)QHSMIATTGK
Q9Y520	2221	Protein PRRC2C	PRRC2C	1	117.528	7.2695e-07	140.24	105.07	T	TKMEDTLVNNVPLPNTLPLPKRETIQQSSSL	MEDTLVNNVPLPNT(1)LPLPK
Q9Y5K6	463	CD2-associated protein	CD2AP	0.926638	11.0146	0.0220103	67.93	26.703	S	DSEQLPLRPKSVDFDSLTVRTSKETDVVNFD	PKSVDFDS(0.927)LT(0.073)VR
Q9Y618	1331	Nuclear receptor corepressor 2	NCOR2	0.996613	24.6892	2.64643e-05	138.4	78.315	S	KRTYDMMEGRVGRAISSASIEGLMGRAIPPE	AIS(0.997)S(0.003)ASIEGLMGR
Q9Y618	1997	Nuclear receptor corepressor 2	NCOR2	1	156.397	6.44816e-07	228.61	192.13	S	SPSKGSEPRPLVPPVSGHATIARTPAKNLAP	PLVPPVS(1)GHATIAR
Q9Y618	1585	Nuclear receptor corepressor 2	NCOR2	0.999956	43.6079	1.23636e-07	170.73	65.59	S	TREPTPRLQEGSLSSSKASQDRKLTSTPREI	LQEGSLSSS(1)K
Q9Y618	2025	Nuclear receptor corepressor 2	NCOR2	0.819745	6.59577	0.0101065	71.297	42.748	S	LAPHHASPDPPAPPASASDPHREKTQSKPFS	NLAPHHAS(0.001)PDPPAPPAS(0.82)AS(0.18)DPHR
Q9Y618	1134	Nuclear receptor corepressor 2	NCOR2	0.997842	26.6508	0.00104328	96.371	60.712	S	SAKHPSVLERQIGAISQGMSVQLHVPYSEHA	QIGAIS(0.998)QGMS(0.002)VQLHVPYS(1)EHAK
Q9Y618	1146	Nuclear receptor corepressor 2	NCOR2	1	75.4623	2.99124e-08	162.42	141.07	S	GAISQGMSVQLHVPYSEHAKAPVGPVTMGLP	QIGAISQGMSVQLHVPYS(1)EHAK
Q9Y618	1524	Nuclear receptor corepressor 2	NCOR2	0.999984	51.3191	7.78557e-05	206.46	133.78	S	RACYEESLKSRPGTASSSGGSIARGAPVIVP	SRPGTAS(1)S(1)SGGSIAR
Q9Y618	1525	Nuclear receptor corepressor 2	NCOR2	0.99993	41.5434	3.07283e-06	206.46	133.78	S	ACYEESLKSRPGTASSSGGSIARGAPVIVPE	SRPGTAS(1)S(1)SGGSIAR
Q9Y618	23	Nuclear receptor corepressor 2	NCOR2	0.998755	29.0413	0.00676926	96.143	62.596	S	VAQTWRATEPRYPPHSLSYPVQIARTHTDVG	YPPHS(0.999)LS(0.001)YPVQIAR
Q9Y618	25	Nuclear receptor corepressor 2	NCOR2	0.997416	25.8657	0.00020395	263.74	263.74	S	QTWRATEPRYPPHSLSYPVQIARTHTDVGLL	YPPHS(0.003)LS(0.997)YPVQIAR
Q9Y618	1223	Nuclear receptor corepressor 2	NCOR2	0.943758	12.248	8.04288e-09	325.79	267.11	T	LGSVPGGSITKGIPSTRVPSDSAITYRGSIT	GIPS(0.056)T(0.944)RVPSDSAITYR
Q9Y618	1570	Nuclear receptor corepressor 2	NCOR2	0.998466	29.1799	4.97708e-05	145.81	102.3	T	GAPFAGHLPRGSPVTTREPTPRLQEGSLSSS	GSPVT(0.001)T(0.998)REPTPR
Q9Y618	1799	Nuclear receptor corepressor 2	NCOR2	0.907905	11.1798	9.61613e-09	165.9	145.53	T	PLSPGGPTHLTKPTTTSSSERERDRDRERDR	HSSSPLSPGGPTHLTKPTT(0.069)T(0.908)S(0.022)S(0.001)S(0.001)ER
Q9Y618	2142	Nuclear receptor corepressor 2	NCOR2	1	84.6809	0.000476113	226.65	201.59	T	LLQTAPGVKGHQRVVTLAQHISEVITQDYTR	VVT(1)LAQHISEVITQDYTR
Q9Y692	453	Glucocorticoid modulatory element-binding protein 1	GMEB1	0.994031	22.6064	0.0133965	85.265	58.751	S	TLPSGPQLFRYATVVSSAKSSSPDTVTIHPS	YAT(0.001)VVS(0.994)S(0.005)AK
Q9Y6G9	412	Cytoplasmic dynein 1 light intermediate chain 1	DYNC1LI1	0.909658	11.34	0.00010046	129.71	99.866	S	ASPRVPGGSPRTPNRSVSSNVASVSPIPAGS	T(0.015)PNRS(0.91)VS(0.067)S(0.008)NVASVSPIPAGSK
Q9Y6Q9	917	Nuclear receptor coactivator 3	NCOA3	0.984546	18.3191	5.0125e-05	202.31	136.15	S	MGGPNRNVTVTQTPSSGDWGLPNSKAGRMEP	NVTVTQT(0.001)PS(0.014)S(0.985)GDWGLPNSK
U3KPZ7;Q9P2N5	491;546	RNA-binding protein 27	RBM27	0.997771	29.1072	0.000462857	102.9	74.493	S	RAANIVIQTEPPVPVSINSNITRVVLEPDSR	AANIVIQT(0.001)EPPVPVS(0.998)INS(0.001)NITR
U3KPZ7;Q9P2N5	407;407	RNA-binding protein 27	RBM27	0.915073	10.3241	2.1328e-06	153.23	96.894	S	NSRDQPGTSAVPNLASVGTRLPPPLPQNLLY	DQPGTSAVPNLAS(0.915)VGT(0.085)R
U3KPZ7;Q9P2N5	683;738	RNA-binding protein 27	RBM27	0.999999	60.5509	1.08093e-45	339.87	276.06	S	TVHGGIQKMMSKPQTSGAYVLNKVPVKHRLG	PQTS(1)GAYVLNKVPVK
U3KPZ7;Q9P2N5	467;522	RNA-binding protein 27	RBM27	0.89681	9.39066	3.11644e-07	154.36	125.72	T	FFSRTQTQRPNLIGLTSGDMDVNPRAANIVI	TQTQRPNLIGLT(0.897)S(0.103)GDMDVNPR
Replicate 3
Entry	Positions within proteins	Protein names	Gene names	Localization prob	Score diff	PEP	Score	Delta score	Amino acid	Sequence window	Probability of O-GlcNAz resdiues
A0A087X1C1;P0CG35;P0CG34	21;21;21	Thymosin beta-15B;Thymosin beta-15A	TMSB15B;TMSB15A	0.999918	40.8533	0.0262651	56.632	12.719	T	DLSEVEKFDRSKLKKTNTEEKNTLPSKEKGV	KT(1)NT(0.999)EEKNT(0.002)LPS(0.999)K
A0A087X1C1;P0CG35;P0CG34	23;23;23	Thymosin beta-15B;Thymosin beta-15A	TMSB15B;TMSB15A	0.999148	30.6871	0.0262651	56.632	12.719	T	SEVEKFDRSKLKKTNTEEKNTLPSKEKGVSL	KT(1)NT(0.999)EEKNT(0.002)LPS(0.999)K
A0A0B4J203;Q6UN15	206;206	Pre-mRNA 3'-end-processing factor FIP1	FIP1L1	0.975267	19.2277	0.000161835	227.47	152.62	S	KQKRIRMGLEVIPVTSTTNKITAEDCTMEVT	MGLEVIPVT(0.001)S(0.975)T(0.012)T(0.012)NK
A0A0B4J203;Q6UN15	207;207	Pre-mRNA 3'-end-processing factor FIP1	FIP1L1	0.878589	8.77604	0.00252557	118.73	82.052	T	QKRIRMGLEVIPVTSTTNKITAEDCTMEVTP	MGLEVIPVT(0.002)S(0.116)T(0.879)T(0.002)NK
A0A0B4J203;Q6UN15	253;253	Pre-mRNA 3'-end-processing factor FIP1	FIP1L1	0.999942	42.3714	3.09434e-05	226.88	152.35	T	QGRTGNSEKETALPSTKAEFTSPPSLFKTGL	TGNSEKETALPST(1)K
A0A0C4DFX4;Q6ZRS2	2239;2416	Helicase SRCAP	SRCAP	0.999999	61.7171	8.66531e-06	292.2	211.44	S	GARAETQGANHTPVISAHQTRSTTTPPRCSP	AETQGANHTPVIS(1)AHQTR
A3KN83	129	Protein strawberry notch homolog 1	SBNO1	0.798141	8.41929	2.60999e-05	127.87	98.911	S	NRQTITLTKFIQTTASTRPSVSAPTVRNAMT	FIQT(0.815)T(0.185)AS(0.798)T(0.194)RPS(0.008)VSAPTVR
A3KN83	126	Protein strawberry notch homolog 1	SBNO1	0.998868	29.4897	2.60999e-05	199.84	199.84	T	VTTNRQTITLTKFIQTTASTRPSVSAPTVRN	FIQT(0.999)T(0.001)ASTRPSVSAPTVR
A5YKK6	1051	CCR4-NOT transcription complex subunit 1	CNOT1	1	85.0813	5.79308e-06	293.76	226.84	T	VSTMVTTSTTTTVAKTVTVTRPTGVSFKKDV	T(1)VTVTRPTGVSFK
A6NCM1	673	IQ and AAA domain-containing protein 1-like	IQCA1L	0.996819	21.9507	0.0184443	67.032	17.317	S	RLLTPGDRVMLIGTTSRPQLAEMRGLCRVYE	VMLIGT(0.502)T(0.502)S(0.997)R
A6PVS8	193	Leucine-rich repeat and IQ domain-containing protein 3	LRRIQ3	1	70.0282	0.0181583	70.028	37.544	T	NHRLFFNFCPALRKGTTYEEEINNIKHITSK	KGT(1)T(1)YEEEINNIK
A6PVS8	194	Leucine-rich repeat and IQ domain-containing protein 3	LRRIQ3	1	70.0282	0.0181583	70.028	37.544	T	HRLFFNFCPALRKGTTYEEEINNIKHITSKI	KGT(1)T(1)YEEEINNIK
A8CG34;Q96HA1	671;694	Nuclear envelope pore membrane protein POM 121C;Nuclear envelope pore membrane protein POM 121	POM121C;POM121	0.999144	33.6836	3.57349e-07	169.7	85.757	S	PPTLQAETATKPQATSAPSPAPKQSFLFGTQ	APPTLQAETATKPQATS(0.999)APSPAPK
A8CG34;Q96HA1	670;693	Nuclear envelope pore membrane protein POM 121C;Nuclear envelope pore membrane protein POM 121	POM121C;POM121	0.999906	40.2935	2.18645e-05	197.86	128.14	T	APPTLQAETATKPQATSAPSPAPKQSFLFGT	APPTLQAETATKPQAT(1)SAPSPAPK
H0YHG0;P82979	499;186	SAP domain-containing ribonucleoprotein	SARNP	0.949054	12.7026	1.51202e-13	335.1	276.43	S	DEKLKKRKERFGIVTSSAGTGTTEDTEAKKR	FGIVT(0.051)S(0.949)SAGTGTTEDTEAK
H3BMQ9;Q96MW5	114;239	Conserved oligomeric Golgi complex subunit 8	COG8	1	86.6992	0.0222451	86.699	35.627	T	ACLRVIGYLRRMDVFTEAELRVKFLQARDAW	RMDVFT(1)EAELR
H8Y6P7;P0CAP2	563;166	DNA-directed RNA polymerase II subunit GRINL1A	GCOM1;POLR2M	0.998104	27.2137	6.87637e-06	162.76	108.48	S	NKGPASSNRDRVPPSSEASEHHPRHRVSSQA	DRVPPS(0.002)S(0.998)EASEHHPR
I3L521;Q9Y580	124;126	RNA-binding protein 7	RBM7	0.983881	18.2413	0.00789143	95.775	61.289	S	TSPSSRYERTMDNMTSSAQIIQRSFSSPENF	TMDNMT(0.001)S(0.984)S(0.015)AQIIQR
O00151	134	PDZ and LIM domain protein 1	PDLIM1	0.981914	18.0691	0.00146745	107.53	42.231	S	AHNRSAMPFTASPASSTTARVITNQYNNPAG	SAMPFTAS(0.001)PAS(0.015)S(0.982)T(0.002)TAR
O00151	128	PDZ and LIM domain protein 1	PDLIM1	0.999636	35.1643	0.0041697	94.363	63.015	T	VLHIGSAHNRSAMPFTASPASSTTARVITNQ	SAMPFT(1)ASPASSTTAR
O00268	413	Transcription initiation factor TFIID subunit 4	TAF4	0.999281	31.4539	0.0138628	88.37	41.963	S	TGLPKGAAGAVTQSLSRTPTATTSGIRATLT	GAAGAVTQS(0.001)LS(0.999)R
O00268	528	Transcription initiation factor TFIID subunit 4	TAF4	1	69.8741	1.01401e-06	179.93	127.33	S	IIARQVTPTTIIKQVSQAQTTVQPSATLQRS	QVS(1)QAQTTVQPSATLQR
O00268	409	Transcription initiation factor TFIID subunit 4	TAF4	0.999925	41.7843	0.00240304	119.53	62.355	T	PGTPTGLPKGAAGAVTQSLSRTPTATTSGIR	GAAGAVT(1)QSLSR
O00571	611	ATP-dependent RNA helicase DDX3X	DDX3X	0.87846	12.4095	8.24952e-05	153.24	117.22	S	GFGARDYRQSSGASSSSFSSSRASSSRSGGG	QSSGAS(0.003)S(0.05)S(0.878)S(0.05)FS(0.003)S(0.003)S(0.011)R
O00712	325	Nuclear factor 1 B-type	NFIB	0.999981	47.2908	0.00237942	224.15	181.16	S	MSSPTTMKKPEKPLFSSASPQDSSPRLSTFP	KPEKPLFS(1)SASPQDSSPR
O14497	255	AT-rich interactive domain-containing protein 1A	ARID1A	0.776172	7.09228	5.53698e-05	88.983	73.549	S	GSGAAAAAGSKPPPSSSASASSSSSSFAQQR	GGT(0.001)PGS(0.001)GAAAAAGS(0.002)KPPPS(0.036)S(0.776)S(0.152)AS(0.031)AS(0.002)SSSSSFAQQR
O14639	450	Actin-binding LIM protein 1	ABLIM1	0.936206	11.951	0.000250561	244.73	169.07	S	SAEGYQDVRDRMIHRSTSQGSINSPVYSRHS	S(0.936)T(0.004)S(0.06)QGSINSPVYSR
O14639	651	Actin-binding LIM protein 1	ABLIM1	0.996962	25.1952	0.0187744	80.916	22.324	S	SRYDSPINSASHIPSSKTASLPGYGRNGLHR	YDSPINSASHIPS(0.003)S(0.997)K
O14974	601	Protein phosphatase 1 regulatory subunit 12A	PPP1R12A	0.995957	26.9265	0.000260881	204.5	150.49	S	LLSSTSTTTKITTGSSSAGTQSSTSNRLWAE	ITTGS(0.002)S(0.996)S(0.002)AGTQSSTSNR
O14974	566	Protein phosphatase 1 regulatory subunit 12A	PPP1R12A	0.931709	14.9206	1.80785e-10	144.58	115.49	S	KSCSFGRRQDDLISSSVPSTTSTPTVTSAAG	RQDDLIS(0.003)S(0.03)S(0.932)VPS(0.03)T(0.006)TSTPTVTSAAGLQK
O14974	572	Protein phosphatase 1 regulatory subunit 12A	PPP1R12A	0.823347	7.22122	2.0589e-10	129.66	106.91	S	RRQDDLISSSVPSTTSTPTVTSAAGLQKSLL	RQDDLISS(0.001)S(0.004)VPS(0.145)T(0.737)T(0.256)S(0.823)T(0.032)PT(0.001)VTSAAGLQK
O14974	585	Protein phosphatase 1 regulatory subunit 12A	PPP1R12A	0.999978	46.5971	0.00039813	131.42	89.728	S	TTSTPTVTSAAGLQKSLLSSTSTTTKITTGS	S(1)LLSSTSTTTK
O14974	589	Protein phosphatase 1 regulatory subunit 12A	PPP1R12A	0.995983	24.2649	0.00371584	103.74	82.7	S	PTVTSAAGLQKSLLSSTSTTTKITTGSSSAG	SLLS(0.004)S(0.996)TSTTTK
O14974	570	Protein phosphatase 1 regulatory subunit 12A	PPP1R12A	0.844419	8.89175	2.0589e-10	129.66	106.91	T	FGRRQDDLISSSVPSTTSTPTVTSAAGLQKS	RQDDLIS(0.019)S(0.125)S(0.859)VPS(0.122)T(0.844)T(0.015)S(0.015)TPTVTSAAGLQK
O15014	1196	Zinc finger protein 609	ZNF609	0.985847	18.9261	4.19899e-06	182.49	152.81	S	EDGKESTSSDCKLPTSEESRLGSKEPRPSVH	EDGKESTSSDCKLPT(0.013)S(0.986)EES(0.002)R
O15015	92	Zinc finger protein 646	ZNF646	0.875948	8.48874	0.0153236	85.909	23.381	S	CTTCGKDFSNPMALKSHMRTHAPEGRRRHRP	S(0.876)HMRT(0.124)HAPEGRR
O15047	275	Histone-lysine N-methyltransferase SETD1A	SETD1A	0.787185	6.64216	0.00224196	81.696	45.228	S	FGQFTPQSSQGTPYTSRGSTPYSQDSAYSSS	QDTPSSFGQFTPQSS(0.002)QGT(0.04)PYT(0.171)S(0.787)R
O15061	389	Synemin	SYNM	0.996612	24.6892	0.000393852	138.4	85.67	S	LYSNLSGHRGSQTGTSIGGDARRGFLGSGYS	GSQTGT(0.003)S(0.997)IGGDAR
O15504	322	Nucleoporin-like protein 2	NUPL2	0.98183	17.8773	0.000813713	84.842	56.37	S	AASSFGSPGFSGLPASLATGPVRAPVAPAFG	SPAASSFGSPGFS(0.016)GLPAS(0.982)LAT(0.002)GPVR
O43166	1424	Signal-induced proliferation-associated 1-like protein 1	SIPA1L1	0.997689	26.9537	5.53346e-07	188.16	139.6	S	RENSTFSINDAASHTSTMSSRHSASPVVFTS	ENSTFSINDAASHT(0.002)S(0.998)TMSSR
O43166	1114	Signal-induced proliferation-associated 1-like protein 1	SIPA1L1	1	72.793	8.05559e-07	207.6	120.6	S	DGKMPPPERAANIPRSISSDGRPLERRLSPG	S(1)ISSDGRPLER
O43294	81	Transforming growth factor beta-1-induced transcript 1 protein	TGFB1I1	0.867489	8.88364	8.28393e-09	163.74	137.3	S	PRSPKPAAPAAPPFSSSSGVLGTGLCELDRL	SPKPAAPAAPPFS(0.112)S(0.867)S(0.015)S(0.005)GVLGTGLCELDR
O43399	103	Tumor protein D54	TPD52L2	0.999671	34.8204	7.87592e-05	225.55	176.94	S	ELKQNLSRSWHDVQVSSAYVKTSEKLGEWNE	SWHDVQVS(1)SAYVK
O43399	121	Tumor protein D54	TPD52L2	1	86.6404	1.68568e-05	288.96	257.99	T	YVKTSEKLGEWNEKVTQSDLYKKTQETLSQA	LGEWNEKVT(1)QSDLYK
O43516	386	WAS/WASL-interacting protein family member 1	WIPF1	1	73.715	0.0238591	76.843	45.454	S	DPPGRSGPLPPPPPVSRNGSTSRALPATPQL	SGPLPPPPPVS(1)R
O43541	385	Mothers against decapentaplegic homolog 6	SMAD6	0.999022	30.0913	0.00340617	99.069	16.232	S	QLNLEQRSESVRRTRSKIGFGILLSKEPDGV	T(0.001)RS(0.999)KIGFGILLS(1)K
O43541	394	Mothers against decapentaplegic homolog 6	SMAD6	1	96.4074	0.00340617	99.069	16.232	S	SVRRTRSKIGFGILLSKEPDGVWAYNRGEHP	T(0.001)RS(0.999)KIGFGILLS(1)K
O60664	76	Perilipin-3	PLIN3	1	163.857	1.0793e-08	316.54	238.9	S	DAAEKGVRTLTAAAVSGAQPILSKLEPQIAS	TLTAAAVS(1)GAQPILSK
O60664	43	Perilipin-3	PLIN3	1	71.157	4.06572e-06	187.04	153.99	S	RVASMPLISSTCDMVSAAYASTKESYPHIKT	VASMPLISSTCDMVS(1)AAYASTK
O60675	153	Transcription factor MafK	MAFK	0.995988	23.9515	8.6638e-06	156.83	131.38	S	TIVKSTELSSTSVPFSAAS____________	STELSSTSVPFS(0.996)AAS(0.004)
O60675	134	Transcription factor MafK	MAFK	0.910346	10.4686	0.000343536	141.89	82.207	T	RTVARGPVAPSKVATTSVITIVKSTELSSTS	VAT(0.082)T(0.91)S(0.008)VITIVK
O75113	802	NEDD4-binding protein 1	N4BP1	1	73.5266	0.00307216	114.89	81.106	T	LPNVGMFDPSFRVPGTQAASTSHQPPTRIQG	VPGT(1)QAASTSHQPPTR
O75179	2382	Ankyrin repeat domain-containing protein 17	ANKRD17	0.969027	15.8066	1.97603e-07	120.59	98.382	S	FNRQHFSPLSLLTPCSSASNDSSAQSVSSGV	QHFSPLS(0.001)LLT(0.025)PCS(0.969)S(0.004)ASNDSSAQSVSSGVR
O75179	1824	Ankyrin repeat domain-containing protein 17	ANKRD17	0.87184	11.4986	7.64859e-07	172.17	114.58	T	LKSSSANSKIGSSAPTTTAANTSLMGIKMTT	IGS(0.062)S(0.062)APT(0.872)T(0.026)T(0.979)AANTSLMGIK
O75179	1825	Ankyrin repeat domain-containing protein 17	ANKRD17	0.997777	26.5203	0.000279648	234.9	182.36	T	KSSSANSKIGSSAPTTTAANTSLMGIKMTTV	IGSSAPT(0.002)T(0.998)T(1)AANTSLMGIK
O75179	1826	Ankyrin repeat domain-containing protein 17	ANKRD17	1	64.4326	7.64859e-07	234.9	182.36	T	SSSANSKIGSSAPTTTAANTSLMGIKMTTVA	IGSSAPT(0.002)T(0.998)T(1)AANTSLMGIK
O75179	2001	Ankyrin repeat domain-containing protein 17	ANKRD17	1	152.277	5.50876e-05	152.28	91.304	T	NGSPSSPSVRRQLFVTVVKTSNATTTTVTTT	RQLFVT(1)VVK
O75376	1453	Nuclear receptor corepressor 1	NCOR1	1	68.0557	3.12729e-05	269.14	211.87	S	VKAGETVRSRHTSVVSSGPSVLRSTLHEAPK	HTSVVS(1)SGPSVLR
O75376	1454	Nuclear receptor corepressor 1	NCOR1	0.9778	16.4413	3.86219e-06	177.21	121.95	S	KAGETVRSRHTSVVSSGPSVLRSTLHEAPKA	HTSVVS(0.022)S(0.978)GPSVLR
O75376	1806	Nuclear receptor corepressor 1	NCOR1	0.996832	24.9791	0.000133679	204.17	105.91	S	AQLRIMPLPAGGPSISQGLPASRYNTAADAL	IMPLPAGGPS(0.003)IS(0.997)QGLPASR
O75376	1040	Nuclear receptor corepressor 1	NCOR1	0.872939	8.36973	1.78043e-05	135.57	105.84	S	PTTRPTRPPPPLIPSSKTTVASEKPSFIMGG	LPTTRPTRPPPPLIPS(0.127)S(0.873)K
O75376	1487	Nuclear receptor corepressor 1	NCOR1	1	83.1913	7.04592e-07	282.95	282.95	S	SPGIYDDTSARRTPVSYQNTMSRGSPMMNRT	RTPVS(1)YQNTMSR
O75376	1861	Nuclear receptor corepressor 1	NCOR1	0.999977	46.3807	0.000932835	125.73	61.502	S	AARLEENLRSRSAAVSEQQQLEQKTLEVEKR	SAAVS(1)EQQQLEQK
O75376	51	Nuclear receptor corepressor 1	NCOR1	0.999955	47.3275	2.66281e-05	196.01	171.08	S	QEFAVPDYRSSHLEVSQASQLLQQQQQQQLR	SSHLEVS(1)QASQLLQQQQQQQLR
O75376	24	Nuclear receptor corepressor 1	NCOR1	0.999999	62.498	2.01035e-06	180.97	138.65	S	NQGAFSTEQSRYPPHSVQYTFPNTRHQQEFA	YPPHS(1)VQYTFPNTR
O94842	406	TOX high mobility group box family member 4	TOX4	0.863838	8.07785	2.23095e-08	147.28	116.81	S	PATVVTSRGLQLGQTSTATIQPSQQAQIVTR	GLQLGQT(0.134)S(0.864)T(0.001)AT(0.001)IQPSQQAQIVTR
O94842	397	TOX high mobility group box family member 4	TOX4	0.889659	8.41721	0.0206239	44.632	22.411	S	SQGGMVTVIPATVVTSRGLQLGQTSTATIQP	QMLPS(0.334)S(0.374)IT(0.108)MS(0.109)QGGMVT(0.072)VIPAT(0.013)VVT(0.099)S(0.89)R
O94842	380	TOX high mobility group box family member 4	TOX4	0.797562	10.199	0.00943527	60.747	38.616	T	ITKLIITKQMLPSSITMSQGGMVTVIPATVV	QMLPS(0.063)S(0.063)IT(0.798)MS(0.076)QGGMVTVIPATVVTSR
O95081	191	Arf-GAP domain and FG repeat-containing protein 2	AGFG2	0.79183	9.14168	9.27897e-07	106.38	90.767	S	RTLLGDPAPSLSVAASTSSQPVSQSHARTSQ	TLLGDPAPS(0.001)LS(0.002)VAAS(0.792)T(0.096)S(0.096)S(0.013)QPVSQSHAR
O95081	194	Arf-GAP domain and FG repeat-containing protein 2	AGFG2	0.898122	7.70516	0.011627	54.368	34.549	S	LGDPAPSLSVAASTSSQPVSQSHARTSQARS	T(0.006)LLGDPAPS(0.017)LS(0.05)VAAS(0.668)T(0.668)S(0.657)S(0.898)QPVS(0.035)QS(0.002)HAR
O95081	198	Arf-GAP domain and FG repeat-containing protein 2	AGFG2	0.919721	10.7055	0.00869982	65.125	46.244	S	APSLSVAASTSSQPVSQSHARTSQARSTQPP	TLLGDPAPS(0.001)LS(0.236)VAAS(0.64)T(0.055)S(0.066)S(0.003)QPVS(0.92)QS(0.079)HAR
O95487	315	Protein transport protein Sec24B	SEC24B	0.999862	38.588	8.51143e-29	403.78	360.4	S	PVMQNVQPPKSSPVVSTVLSGSSGSSSTRTP	SSPVVS(1)TVLSGSSGSSSTR
O95487	342	Protein transport protein Sec24B	SEC24B	0.963367	14.2103	4.3344e-06	119.18	100.25	S	TRTPPTANHPVEPVTSVTQPSELLQQKGVQY	TPPTANHPVEPVT(0.037)S(0.963)VTQPSELLQQK
O95487	344	Protein transport protein Sec24B	SEC24B	0.885331	9.01147	0.00380397	68.481	47.83	T	TPPTANHPVEPVTSVTQPSELLQQKGVQYGE	T(0.004)PPT(0.024)ANHPVEPVT(0.224)S(0.86)VT(0.885)QPS(0.002)ELLQQK
O95628	316	CCR4-NOT transcription complex subunit 4	CNOT4	0.999704	35.3244	1.19546e-05	156.83	103.64	S	SPPPGLSKSNPVIPISSSNHSARSPFEGAVT	SNPVIPIS(1)S(1)SNHSAR
O95628	317	CCR4-NOT transcription complex subunit 4	CNOT4	0.999603	35.3244	1.19546e-05	156.83	103.64	S	PPPGLSKSNPVIPISSSNHSARSPFEGAVTE	SNPVIPIS(1)S(1)SNHSAR
O95817	182	BAG family molecular chaperone regulator 3	BAG3	0.855571	7.97561	8.85197e-09	153.17	135.58	S	GPERSQSPAASDCSSSSSSASLPSSGRSSLG	SQSPAASDCSS(0.004)S(0.856)S(0.136)S(0.004)SASLPSSGR
P00533	380	Epidermal growth factor receptor	EGFR	0.751922	4.89478	1.09163e-05	133.92	98.882	S	ISGDLHILPVAFRGDSFTHTPPLDPQELDIL	GDS(0.752)FT(0.244)HT(0.004)PPLDPQELDILK
P02511	170	Alpha-crystallin B chain	CRYAB	1	105.568	0.000821735	105.57	70.123	T	PERTIPITREEKPAVTAAPKK__________	EEKPAVT(1)AAPK
P02545	612	Prelamin-A/C;Lamin-A/C	LMNA	0.999027	30.1193	5.9296e-07	194.77	162.59	S	KASASGSGAQVGGPISSGSSASSVTVTRSYR	ASASGSGAQVGGPIS(0.999)S(0.001)GSSASSVTVTR
P02545	613	Prelamin-A/C;Lamin-A/C	LMNA	0.997248	27.7339	0.000298259	90.259	65.073	S	ASASGSGAQVGGPISSGSSASSVTVTRSYRS	AS(0.001)AS(0.001)GS(0.001)GAQVGGPIS(0.998)S(0.997)GS(0.002)SASSVTVTR
P02545	643	Prelamin-A/C;Lamin-A/C	LMNA	1	220.208	8.16297e-09	326.79	271.91	T	SVGGSGGGSFGDNLVTRSYLLGNSSPRTQSP	SVGGSGGGSFGDNLVT(1)R
P04075	354	Fructose-bisphosphate aldolase A	ALDOA	0.999995	53.3149	7.30191e-05	214.46	167.76	S	CQGKYTPSGQAGAAASESLFVSNHAY_____	YTPSGQAGAAAS(1)ESLFVSNHAY
P04150	42	Glucocorticoid receptor	NR3C1	1	102.141	2.33411e-20	380.78	322.27	S	MDFYKTLRGGATVKVSASSPSLAVASQSDSK	VS(1)ASSPSLAVASQSDSK
P04792	184	Heat shock protein beta-1	HSPB1	0.99947	32.7543	1.99403e-05	186.17	141.24	T	MPKLATQSNEITIPVTFESRAQLGGPEAAKS	LATQSNEIT(0.001)IPVT(0.999)FESR
P05387	74	60S acidic ribosomal protein P2	RPLP2	0.999823	41.3178	7.73549e-08	108.7	84.056	S	IGKLASVPAGGAVAVSAAPGSAAPAAGSAPA	LASVPAGGAVAVS(1)AAPGSAAPAAGSAPAAAEEK
P05412	84	Transcription factor AP-1	JUN	0.985931	18.4561	3.12464e-06	125.92	91.428	S	LKLASPELERLIIQSSNGHITTTPTPTQFLC	LIIQS(0.014)S(0.986)NGHITTTPTPTQFLCPK
P05783	30	Keratin, type I cytoskeletal 18	KRT18	0.998054	27.422	3.77798e-11	254.59	195.92	S	SLGSVQAPSYGARPVSSAASVYAGAGGSGSR	SLGSVQAPSYGARPVS(0.998)S(0.002)AASVYAGAGGSGSR
P05783	31	Keratin, type I cytoskeletal 18	KRT18	0.987303	21.9178	3.77798e-11	314.11	246.9	S	LGSVQAPSYGARPVSSAASVYAGAGGSGSRI	PVS(0.006)S(0.987)AAS(0.006)VYAGAGGSGSR
P05783	18	Keratin, type I cytoskeletal 18	KRT18	0.895708	9.33926	0.022866	80.688	37.406	S	FTTRSTFSTNYRSLGSVQAPSYGARPVSSAA	S(0.104)LGS(0.896)VQAPSYGAR
P07550	146	Beta-2 adrenergic receptor	ADRB2	1	73.3097	0.00490081	122.46	60.638	T	RYFAITSPFKYQSLLTKNKARVIILMVWIVS	YQSLLT(1)KNKAR
P08670	22	Vimentin	VIM	0.999997	54.9769	1.56142e-07	301.35	217.48	S	SSSSYRRMFGGPGTASRPSSSRSYVTTSTRT	MFGGPGTAS(1)RPSSSR
P08670	26	Vimentin	VIM	0.866801	8.79159	0.00191573	109.83	77.576	S	YRRMFGGPGTASRPSSSRSYVTTSTRTYSLG	RMFGGPGTAS(0.002)RPS(0.114)S(0.867)S(0.016)R
P08670	27	Vimentin	VIM	0.999574	33.9369	0.00188313	259.27	207.63	S	RRMFGGPGTASRPSSSRSYVTTSTRTYSLGS	RMFGGPGTASRPSSS(1)R
P08670	34	Vimentin	VIM	0.936376	11.9978	0.0234427	81.381	58.464	S	GTASRPSSSRSYVTTSTRTYSLGSALRPSTS	SYVTT(0.004)S(0.936)T(0.059)R
P08670	39	Vimentin	VIM	0.779002	5.47237	2.34593e-05	156.52	112.89	S	PSSSRSYVTTSTRTYSLGSALRPSTSRSLYA	T(0.221)YS(0.779)LGSALRPSTSR
P08670	49	Vimentin	VIM	0.999821	37.7213	4.72366e-06	177.7	139.09	S	STRTYSLGSALRPSTSRSLYASSPGGVYATR	TYSLGSALRPSTS(1)R
P08908	236	5-hydroxytryptamine receptor 1A	HTR1A	1	63.3784	0.022806	71.555	12.692	T	AARFRIRKTVKKVEKTGADTRHGASPAPQPK	T(1)GADT(0.911)RHGAS(0.089)PAPQPK
P08908	240	5-hydroxytryptamine receptor 1A	HTR1A	0.911348	10.1199	0.022806	71.555	12.692	T	RIRKTVKKVEKTGADTRHGASPAPQPKKSVN	T(1)GADT(0.911)RHGAS(0.089)PAPQPK
P09012	131	U1 small nuclear ribonucleoprotein A	SNRPA	0.992937	21.4792	0.0086246	56.9	34.525	T	QETPATKKAVQGGGATPVVGAVQGPVPGMPP	KAVQGGGAT(0.993)PVVGAVQGPVPGMPPMT(0.007)QAPR
P09012	148	U1 small nuclear ribonucleoprotein A	SNRPA	1	63.331	0.000143747	92.449	70.59	T	VVGAVQGPVPGMPPMTQAPRIMHHMPGQPPY	KAVQGGGATPVVGAVQGPVPGMPPMT(1)QAPR
P09651	362	Heterogeneous nuclear ribonucleoprotein A1;Heterogeneous nuclear ribonucleoprotein A1, N-terminally processed	HNRNPA1	0.804277	7.6193	2.17853e-06	179.83	160.73	S	YFAKPRNQGGYGGSSSSSSYGSGRRF_____	NQGGYGGSS(0.001)S(0.804)S(0.139)S(0.055)SYGSGR
P0C7T5	23	Ataxin-1-like	ATXN1L	0.996542	24.5961	0.0069711	95.573	60.819	S	SQECLPPKKRDLPVTSEDMGRTTSCSTNHTP	DLPVT(0.003)S(0.997)EDMGR
P0C7T5	40	Ataxin-1-like	ATXN1L	0.77401	8.35765	5.79312e-06	144.82	116.78	S	DMGRTTSCSTNHTPSSDASEWSRGVVVAGQS	TTSCSTNHT(0.113)PS(0.113)S(0.774)DASEWSR
P0C7T5	62	Ataxin-1-like	ATXN1L	1	75.2437	3.37929e-07	175.7	114.53	S	RGVVVAGQSQAGARVSLGGDGAEAITGLTVD	VS(1)LGGDGAEAITGLTVDQYGMLYK
P0C7T5	29	Ataxin-1-like	ATXN1L	0.950175	15.7283	0.000241124	118.23	91.084	T	PKKRDLPVTSEDMGRTTSCSTNHTPSSDASE	T(0.95)T(0.027)S(0.011)CS(0.011)T(0.001)NHT(0.081)PS(0.459)S(0.459)DASEWSR
P0CG12	372	Chromosome transmission fidelity protein 8 homolog isoform 2	CHTF8	0.93795	14.8298	0.000370464	96.533	61.921	S	VNANPFPRGAGSSAFSQSSGTLASNPATFQR	GAGS(0.031)S(0.031)AFS(0.938)QSSGTLASNPATFQR
P12270	1676	Nucleoprotein TPR	TPR	0.910918	13.1168	3.84868e-05	102.16	67.772	S	TSDPPTANIKPTPVVSTPSKVTAAAMAGNKS	GIASTSDPPTANIKPTPVVS(0.911)T(0.044)PS(0.044)K
P12270	1672	Nucleoprotein TPR	TPR	0.757587	5.70183	0.00333976	70.47	32.025	T	GIASTSDPPTANIKPTPVVSTPSKVTAAAMA	GIASTSDPPTANIKPT(0.758)PVVS(0.204)T(0.019)PS(0.019)K
P14649	171	Myosin light chain 6B	MYL6B	1	79.2302	0.0151412	79.23	29.142	T	EGNGKVMGAELRHVLTTLGEKMTEEEVETVL	HVLT(1)T(1)LGEK
P14649	172	Myosin light chain 6B	MYL6B	1	79.2302	0.0151412	79.23	29.142	T	GNGKVMGAELRHVLTTLGEKMTEEEVETVLA	HVLT(1)T(1)LGEK
P14859	255	POU domain, class 2, transcription factor 1	POU2F1	1	79.5193	0.00101128	220.82	189.43	T	QPSITLTSQPATPTRTIAATPIQTLPQSQST	T(1)IAATPIQTLPQSQSTPK
P15336	290	Cyclic AMP-dependent transcription factor ATF-2	ATF2	0.996879	25.0428	1.29987e-06	159.44	82.341	T	KMRLKAALTQQHPPVTNGDTVKGHGSGLVRT	AALT(0.003)QQHPPVT(0.997)NGDTVK
P15822	717	Zinc finger protein 40	HIVEP1	0.988325	19.7721	6.75959e-05	253.34	215.2	S	DSGRSNGPSAALVTTSTPSALPTGEKALLLP	SNGPSAALVTTS(0.988)T(0.01)PS(0.001)ALPTGEK
P15822	1633	Zinc finger protein 40	HIVEP1	0.995459	23.4089	0.0136802	87.616	45.329	S	PELRPLGSQVQKVPSSFMLPIRLQSSVPAYC	VPS(0.005)S(0.995)FMLPIR
P15822	2325	Zinc finger protein 40	HIVEP1	0.997885	29.7545	0.0216028	86.67	34.943	T	EEILRSSMAGKAVAITQSPSSVRLPPAAAEH	AVAIT(0.998)QS(0.001)PS(0.001)SVR
P16144	1486	Integrin beta-4	ITGB4	0.836594	8.10509	0.0124122	89.296	52.704	S	THLSPHVPHRVLSTSSTLTRDYNSLTRSEHS	VLS(0.003)T(0.026)S(0.129)S(0.837)T(0.005)LTR
P17275	95	Transcription factor jun-B	JUNB	0.926597	11.902	0.00170708	80.541	64.599	S	LKLASSELERLIVPNSNGVITTTPTPPGQYF	LIVPNS(0.927)NGVIT(0.002)T(0.06)T(0.011)PTPPGQYFYPR
P17535	120	Transcription factor jun-D	JUND	0.804731	9.42719	0.000690221	95.264	80.144	S	RLIIQSNGLVTTTPTSSQFLYPKVAASEEQE	LIIQSNGLVTTT(0.011)PT(0.092)S(0.805)S(0.092)QFLYPK
P17544	455	Cyclic AMP-dependent transcription factor ATF-7	ATF7	1	122.851	1.50664e-06	247.22	155.92	S	QHSSATAPSNGLSVRSAAEAVATSVLTQMAS	S(1)AAEAVATSVLTQMASQR
P18583	1097	Protein SON	SON	0.999991	50.7975	0.000415016	130.27	115.11	S	SMMSMGADRSMMSSYSAADRSMMSSYSAADR	SMMSSYS(1)AADR
P18583	253	Protein SON	SON	0.999862	40.1672	0.000528811	264.31	228.26	T	MTKILDSFAAAPVPTTTLVLKSSEPVVTMSV	ILDSFAAAPVPTT(1)TLVLK
P18846	183	Cyclic AMP-dependent transcription factor ATF-1	ATF1	0.832342	8.65135	0.000396785	83.723	64.687	T	VVQTASGDMQTYQIRTTPSATSLPQTVVMTS	T(0.832)T(0.114)PS(0.017)AT(0.017)S(0.017)LPQT(0.003)VVMT(0.001)SPVTLTSQTTK
P21291	192	Cysteine and glycine-rich protein 1	CSRP1	1	155.144	2.98845e-05	155.14	114.57	S	PKGFGFGQGAGALVHSE______________	GFGFGQGAGALVHS(1)E
P21359	811	Neurofibromin;Neurofibromin truncated	NF1	1	44.4149	0.0297435	44.415	13.932	T	KAKMEDGQAAESLHKTIVKRRMSHVSGGGSI	MEDGQAAES(1)LHKT(1)IVK
P22626	199	Heterogeneous nuclear ribonucleoproteins A2/B1	HNRNPA2B1	0.947664	12.5785	0.0003166	138.4	95.369	S	VRKALSRQEMQEVQSSRSGRGGNFGFGDSRG	QEMQEVQS(0.052)S(0.948)R
P22681	601	E3 ubiquitin-protein ligase CBL	CBL	0.99999	49.9781	0.000110131	203.2	168.45	S	LGDSWLPRPIPKVPVSAPSSSDPWTGRELTN	VPVS(1)APSSSDPWTGR
P27540	643	Aryl hydrocarbon receptor nuclear translocator	ARNT	0.921313	10.7163	0.00131284	221.85	190.74	T	HSNPTQGATPTWTPTTRSGFSAQQVATQATA	HSNPTQGATPTWT(0.001)PT(0.078)T(0.921)R
P27816	797	Microtubule-associated protein 4	MAP4	1	64.8537	1.16543e-05	168.83	66.428	S	PEKRASPSKPASAPASRSGSKSTQTVAKTTT	ASPSKPASAPAS(1)R
P27816	864	Microtubule-associated protein 4	MAP4	0.918812	13.7553	0.0275881	57.174	13.732	T	MTAKSVPADLSRPKSTSTSSMKKTTTLSGTA	S(0.919)T(0.919)S(0.91)T(0.114)S(0.109)S(0.03)MKK
P28347	127	Transcriptional enhancer factor TEF-1	TEAD1	0.978576	16.6184	2.12803e-05	117.2	84.211	S	QTAKDKALQHMAAMSSAQIVSATAIHNKLGL	ALQHMAAMS(0.021)S(0.979)AQIVSATAIHNK
P28347	132	Transcriptional enhancer factor TEF-1	TEAD1	0.876965	13.3695	0.0111589	61.096	38.443	S	KALQHMAAMSSAQIVSATAIHNKLGLPGIPR	ALQHMAAMS(0.041)S(0.041)AQIVS(0.877)AT(0.041)AIHNK
P30260	334	Cell division cycle protein 27 homolog	CDC27	0.999737	35.8358	0.00599293	97.798	69.447	S	KSVARIGQTGTKSVFSQSGNSREVTPILAQT	SVFS(1)QSGNSR
P30622	143	CAP-Gly domain-containing linker protein 1	CLIP1	0.999997	55.4141	1.47847e-08	311.33	245.18	S	VQAEDEANGLQTTPASRATSPLCTSTASMVS	KVQAEDEANGLQTTPAS(1)R
P31629	2157	Transcription factor HIVEP2	HIVEP2	1	81.0171	0.000372403	81.017	62.473	S	RAPSPRRALYHNPPLSMGQYLQAEPIVLGPP	ALYHNPPLS(1)MGQYLQAEPIVLGPPNLR
P31629	1283	Transcription factor HIVEP2	HIVEP2	1	74.2557	0.000311738	218.34	182.09	S	PAEYAHTKEQTYPCYSGASGLHPKNLLPKFP	EQTYPCYS(1)GASGLHPK
P31629	511	Transcription factor HIVEP2	HIVEP2	0.999977	46.2932	0.000237344	225.97	169.51	S	TKFNSESRQPQIIPSSIRNEGKLYPANFQGS	QPQIIPSS(1)IRNEGK
P32519	474	ETS-related transcription factor Elf-1	ELF1	0.939157	11.8853	0.000511329	237.21	176.04	S	AGTGSQKFILQAIPSSQPMTVLKENVMLQSQ	FILQAIPS(0.061)S(0.939)QPMTVLK
P35558	102	Phosphoenolpyruvate carboxykinase, cytosolic [GTP]	PCK1	0.999992	47.7676	0.0128189	88.73	31.339	T	RIESKTVIVTQEQRDTVPIPKTGLSQLGRWM	DT(1)VPIPKT(0.5)GLS(0.5)QLGR
P35658	521	Nuclear pore complex protein Nup214	NUP214	0.916759	10.4195	5.7956e-06	151.38	122.03	S	SDSSKAAPGPGPSTFSFVPPSKASLAPTPAA	AAPGPGPSTFS(0.917)FVPPS(0.083)K
P35658	526	Nuclear pore complex protein Nup214	NUP214	0.99711	25.5386	0.0114883	89.011	60.463	S	AAPGPGPSTFSFVPPSKASLAPTPAASPVAP	AAPGPGPSTFS(0.003)FVPPS(0.997)K
P35658	1354	Nuclear pore complex protein Nup214	NUP214	0.992558	24.4121	5.39752e-06	269.14	212.19	S	VGQADDSTKPTNKASSTSLTSTQPTKTSGVP	AS(0.004)S(0.993)T(0.004)SLTSTQPTK
P35658	1359	Nuclear pore complex protein Nup214	NUP214	0.808576	8.80093	0.000121693	147.51	104.67	S	DSTKPTNKASSTSLTSTQPTKTSGVPSGFNF	AS(0.006)S(0.41)T(0.404)S(0.261)LT(0.092)S(0.809)T(0.019)QPTK
P35658	1087	Nuclear pore complex protein Nup214	NUP214	1	83.8906	4.36121e-07	194.27	146.72	S	TKTVKHGAPSPSHPISAPQAAAAAALRRQMA	HGAPSPSHPIS(1)APQAAAAAALR
P35658	1202	Nuclear pore complex protein Nup214	NUP214	0.999395	32.1921	4.40473e-07	203.27	158.59	S	GDKASGTAKIETAVTSTPSASGQFSKPFSFS	IET(0.001)AVT(0.999)S(0.999)T(0.001)PSASGQFSK
P35658	1325	Nuclear pore complex protein Nup214	NUP214	0.982325	17.4491	5.69778e-05	208.08	186.68	S	LETPPSKLGELLFPSSLAGETLGSFSGLRVG	LGELLFPS(0.018)S(0.982)LAGETLGSFSGLR
P35658	1142	Nuclear pore complex protein Nup214	NUP214	0.968214	15.1759	0.00852097	84.892	59.069	S	ELKNNPATPSTAMGSSVPYSTAKTPHPVLTP	NNPATPST(0.002)AMGS(0.029)S(0.968)VPYS(0.5)T(0.5)AK
P35658	1146	Nuclear pore complex protein Nup214	NUP214	0.928802	11.1545	0.000188869	251.02	216.75	S	NPATPSTAMGSSVPYSTAKTPHPVLTPVAAN	NNPATPSTAMGSSVPYS(0.929)T(0.071)AK
P35658	636	Nuclear pore complex protein Nup214	NUP214	0.844274	7.53279	0.00172371	85.805	67.357	S	SGPLSHPTPLSAPPSSVPLKSSVLPSPSGRS	PAASGPLSHPT(0.001)PLS(0.006)APPS(0.149)S(0.844)VPLK
P35658	1181	Nuclear pore complex protein Nup214	NUP214	0.99445	23.1723	2.12762e-08	138.09	115.11	S	GSLINSLKPSGPTPASGQLSSGDKASGTAKI	QGSLINSLKPSGPT(0.005)PAS(0.994)GQLSSGDK
P35658	1103	Nuclear pore complex protein Nup214	NUP214	1	137.531	0.00032813	220.78	145.34	S	APQAAAAAALRRQMASQAPAVNTLTESTLKN	QMAS(1)QAPAVNTLTESTLK
P35658	1044	Nuclear pore complex protein Nup214	NUP214	0.883819	8.9516	6.16274e-08	132.14	94.454	S	LPHAAPFAKSHLVHGSSPGVMGTSVATSASK	SHLVHGS(0.884)S(0.116)PGVMGTSVAT(0.012)S(0.494)AS(0.494)K
P35658	1056	Nuclear pore complex protein Nup214	NUP214	0.984482	18.1124	8.41046e-17	298.16	258.52	S	VHGSSPGVMGTSVATSASKIIPQGADSTMLA	SHLVHGSSPGVMGTSVATS(0.984)AS(0.015)K
P35658	440	Nuclear pore complex protein Nup214	NUP214	0.89244	9.86615	5.33761e-07	160.77	93.781	S	ERQPKSPGSTPTTPTSSQAPQKLDASAAAAP	SPGSTPTT(0.002)PT(0.092)S(0.892)S(0.013)QAPQK
P35658	503	Nuclear pore complex protein Nup214	NUP214	0.999231	31.5463	0.000177052	222.56	196.41	S	SLKSSATVTGEPPSYSSGSDSSKAAPGPGPS	SSATVTGEPPS(0.001)YS(0.999)SGSDSSK
P35658	961	Nuclear pore complex protein Nup214	NUP214	0.998201	27.4423	0.0046476	105.12	22.366	S	QLRNFLAKRKTPPVRSTAPASLSRSAFLSQR	S(0.998)T(0.002)APASLSR
P35658	1358	Nuclear pore complex protein Nup214	NUP214	0.984989	21.1244	0.000121693	147.51	104.67	T	DDSTKPTNKASSTSLTSTQPTKTSGVPSGFN	ASST(0.001)S(0.008)LT(0.985)S(0.006)T(0.001)QPTK
P35658	1360	Nuclear pore complex protein Nup214	NUP214	0.939835	12.5785	0.000554769	138.4	99.762	T	STKPTNKASSTSLTSTQPTKTSGVPSGFNFT	ASSTSLT(0.003)S(0.052)T(0.94)QPT(0.005)K
P35658	1201	Nuclear pore complex protein Nup214	NUP214	0.999395	32.1921	0.00022182	203.27	158.59	T	SGDKASGTAKIETAVTSTPSASGQFSKPFSF	IET(0.001)AVT(0.999)S(0.999)T(0.001)PSASGQFSK
P35658	1137	Nuclear pore complex protein Nup214	NUP214	0.995354	24.874	0.00318728	90.755	64.278	T	VVNVQELKNNPATPSTAMGSSVPYSTAKTPH	NNPATPS(0.003)T(0.995)AMGSS(0.001)VPYS(0.827)T(0.173)AK
P35658	1051	Nuclear pore complex protein Nup214	NUP214	0.969203	15.0699	1.98952e-07	162.42	130.66	T	AKSHLVHGSSPGVMGTSVATSASKIIPQGAD	SHLVHGSSPGVMGT(0.969)S(0.03)VAT(0.08)S(0.46)AS(0.46)K
P35658	1055	Nuclear pore complex protein Nup214	NUP214	0.894687	7.3333	3.501e-05	106.13	74.009	T	LVHGSSPGVMGTSVATSASKIIPQGADSTML	SHLVHGSS(0.007)PGVMGT(0.008)S(0.008)VAT(0.895)S(0.541)AS(0.541)K
P36507	398	Dual specificity mitogen-activated protein kinase kinase 2	MAP2K2	0.982953	17.7273	0.0227364	70.816	8.7351	T	LCKTLRLNQPGTPTRTAV_____________	LNQPGTPT(0.017)RT(0.983)AV
P37198	17	Nuclear pore glycoprotein p62	NUP62	0.999164	30.782	1.63609e-06	162.93	134.03	T	SGFNFGGTGAPTGGFTFGTAKTATTTPATGF	SGFNFGGTGAPT(0.001)GGFT(0.999)FGTAK
P39880	734	Homeobox protein cut-like 1	CUX1	0.98576	18.4026	0.000360149	128.95	97.995	S	AQQAALDPALKQAPLSQSDITILTPKLLSTS	QAPLS(0.986)QS(0.014)DITILTPK
P40425	325	Pre-B-cell leukemia transcription factor 2	PBX2	0.999998	57.1235	3.15245e-06	187.31	134.52	T	QEEANIYAVKTAVSVTQGGHSRTSSPTPPSS	TAVSVT(1)QGGHSR
P46939	2210	Utrophin	UTRN	0.996486	24.7941	0.000559192	244.71	207.2	S	TRIAAHPNVQKVVLVSSASDIPVQSHRTSEI	VVLVS(0.996)S(0.003)ASDIPVQSHR
P48382	439	DNA-binding protein RFX5	RFX5	1	65.2471	2.0496e-05	139.86	113.63	S	GPHDKGVKRTAEVPVSEASGQAPPAKAAKQD	TAEVPVS(1)EASGQAPPAK
P49023	90	Paxillin	PXN	0.999902	40.0794	0.000145974	201.16	155.43	S	RFIHQQPQSSSPVYGSSAKTSSVSNPQDSVG	FIHQQPQSSSPVYGS(1)SAK
P49116	72	Nuclear receptor subfamily 2 group C member 2	NR2C2	0.898644	10.2569	0.0138628	88.37	44.857	S	DGAGTGKVILASPETSSAKQLIFTTSDNLVP	VILASPET(0.017)S(0.899)S(0.085)AK
P49321	678	Nuclear autoantigenic sperm protein	NASP	0.762315	8.13928	2.29157e-10	139.66	106.3	S	GNVAELALKATLVESSTSGFTPGGGGSSVSM	AT(0.003)LVES(0.117)S(0.762)T(0.117)S(0.001)GFTPGGGGSSVSMIASR
P49454	658	Centromere protein F	CENPF	1	88.3852	0.0109576	88.385	34.295	S	KINHLETCLKTQQIKSHEYNERVRTLEMDRE	T(1)QQIKS(1)HEYNERVR
P49454	653	Centromere protein F	CENPF	1	88.3852	0.0109576	88.385	34.295	T	ENLQSKINHLETCLKTQQIKSHEYNERVRTL	T(1)QQIKS(1)HEYNERVR
P49790	1134	Nuclear pore complex protein Nup153	NUP153	0.999971	45.3691	1.19399e-06	170	125.37	S	GKKADNEEPKCQPVFSFGNSEQTKDENSSKS	CQPVFS(1)FGNSEQTKDENSSK
P49790	937	Nuclear pore complex protein Nup153	NUP153	0.999936	41.932	2.13046e-06	292.2	267.41	S	GNFKFGDQGGFKIGVSSDSGSINPMSEGFKF	IGVS(1)SDSGSINPMSEGFK
P49790	938	Nuclear pore complex protein Nup153	NUP153	0.998181	27.4392	2.13046e-06	113.53	89.836	S	NFKFGDQGGFKIGVSSDSGSINPMSEGFKFS	IGVS(0.999)S(0.998)DS(0.002)GSINPMSEGFK
P49790	964	Nuclear pore complex protein Nup153	NUP153	0.999986	51.4929	0.000190769	228.61	156.83	S	GFKFSKPIGDFKFGVSSESKPEEVKKDSKND	FGVS(1)SESKPEEVKK
P49790	967	Nuclear pore complex protein Nup153	NUP153	1	70.2611	0.000612871	215.96	145.41	S	FSKPIGDFKFGVSSESKPEEVKKDSKNDNFK	FGVSSES(1)KPEEVKK
P49790	908	Nuclear pore complex protein Nup153	NUP153	0.999609	34.0798	1.05646e-09	310.46	217.21	S	SSSNSAASSSFKFGVSSSSSGPSQTLTSTGN	FGVS(1)SSSSGPSQTLTSTGNFK
P49790	909	Nuclear pore complex protein Nup153	NUP153	0.782844	5.79049	2.7306e-05	190.66	155.91	S	SSNSAASSSFKFGVSSSSSGPSQTLTSTGNF	FGVS(0.998)S(0.783)S(0.005)S(0.005)SGPS(0.207)QTLTSTGNFK
P49790	911	Nuclear pore complex protein Nup153	NUP153	0.815063	11.2268	6.55394e-07	165.58	125.26	S	NSAASSSFKFGVSSSSSGPSQTLTSTGNFKF	FGVS(0.994)S(0.007)S(0.062)S(0.815)S(0.062)GPS(0.062)QTLTSTGNFK
P49790	920	Nuclear pore complex protein Nup153	NUP153	0.9999	43.0122	2.70456e-06	276.38	246.08	S	FGVSSSSSGPSQTLTSTGNFKFGDQGGFKIG	FGVSSSSSGPSQTLTS(1)TGNFK
P49790	891	Nuclear pore complex protein Nup153	NUP153	0.991698	21.504	0.000130543	197.38	183.34	S	SAKPGTKSGFKGFDTSSSSSNSAASSSFKFG	GFDT(0.007)S(0.992)S(0.001)S(0.001)SSNSAASSSFK
P49790	893	Nuclear pore complex protein Nup153	NUP153	0.995063	23.0479	1.27235e-21	362.02	328.47	S	KPGTKSGFKGFDTSSSSSNSAASSSFKFGVS	SGFKGFDTSSS(0.995)S(0.005)SNSAASSSFK
P49790	895	Nuclear pore complex protein Nup153	NUP153	0.997212	25.5521	6.13001e-20	361.61	323.23	S	GTKSGFKGFDTSSSSSNSAASSSFKFGVSSS	GFDTSSSS(0.003)S(0.997)NSAASSSFK
P49790	1456	Nuclear pore complex protein Nup153	NUP153	0.997231	25.624	0.000127299	151.44	116	S	SPAAFTVGSNGKNVFSSSGTSFSGRKIKTAV	NVFS(0.997)S(0.003)SGTSFSGR
P49790	1113	Nuclear pore complex protein Nup153	NUP153	0.999952	46.2088	1.78664e-08	314.35	248.05	S	FVLGRTEEKQQEPVTSTSLVFGKKADNEEPK	QQEPVTS(1)TSLVFGK
P49790	1057	Nuclear pore complex protein Nup153	NUP153	0.999923	41.1245	0.0100153	92.47	56.876	S	SENKSSFNLGTIETKSASVAPFTCKTSEAKK	S(1)ASVAPFTCK
P49790	1068	Nuclear pore complex protein Nup153	NUP153	0.995322	23.2789	4.5421e-11	180.48	110.62	S	IETKSASVAPFTCKTSEAKKEEMPATKGGFS	SASVAPFTCKT(0.005)S(0.995)EAK
P49790	1154	Nuclear pore complex protein Nup153	NUP153	0.987496	18.9749	0.000175214	234.04	176.86	S	EQTKDENSSKSTFSFSMTKPSEKESEQPAKA	STFSFS(0.987)MT(0.013)KPSEK
P49790	519	Nuclear pore complex protein Nup153	NUP153	0.996232	24.685	0.000287957	134.68	96.223	S	SSQALTNKVQMTSPSSTGSPMFKFSSPIVKS	VQMTSPS(0.003)S(0.996)TGSPMFK
P49790	632	Nuclear pore complex protein Nup153	NUP153	0.998977	32.9083	3.94932e-06	172.21	121.99	T	FASPKIDSVAAQPTATSPVVYTRPAISSFSS	IDSVAAQPT(0.001)AT(0.999)S(0.001)PVVYTR
P49790	1156	Nuclear pore complex protein Nup153	NUP153	0.976109	16.7856	9.85236e-07	183.65	141.02	T	TKDENSSKSTFSFSMTKPSEKESEQPAKATF	STFSFS(0.02)MT(0.976)KPS(0.003)EKESEQPAK
P49790	515	Nuclear pore complex protein Nup153	NUP153	0.999974	45.9878	0.00106946	249.28	172.15	T	SPINSSQALTNKVQMTSPSSTGSPMFKFSSP	VQMT(1)SPSSTGSPMFK
P49792	1514	E3 SUMO-protein ligase RanBP2	RANBP2	0.99975	36.0181	9.79429e-06	295.29	259.96	S	CAACQNPRKQSLPATSIPTPASFKFGTSETS	KQSLPATS(1)IPTPASFK
P49792;Q7Z3J3;A6NKT7;Q99666;O14715	1894;919;919;918;918	E3 SUMO-protein ligase RanBP2;RanBP2-like and GRIP domain-containing protein 4;RanBP2-like and GRIP domain-containing protein 3;RANBP2-like and GRIP domain-containing protein 5/6;RANBP2-like and GRIP domain-containing protein 8	RANBP2;RGPD4;RGPD3;RGPD5;RGPD8	1	66.1705	0.000138269	150.9	119.58	S	NTEFKSTKEGFSIPVSADGFKFGISEPGNQE	EGFSIPVS(1)ADGFK
P49848	586	Transcription initiation factor TFIID subunit 6	TAF6	0.999941	42.3271	7.78751e-05	219.21	182.94	S	VTTTVPSVQPIVKLVSTATTAPPSTAPSGPG	LVS(1)TATTAPPSTAPSGPGSVQK
P49848	595	Transcription initiation factor TFIID subunit 6	TAF6	0.895791	9.37897	2.39925e-06	178.23	147.9	T	PIVKLVSTATTAPPSTAPSGPGSVQKYIVVS	LVSTATT(0.001)APPS(0.103)T(0.896)APSGPGSVQK
P50402	173	Emerin	EMD	0.999983	47.8184	3.20397e-05	133.23	80.51	S	DSAYQSITHYRPVSASRSSLDLSYYPTSSST	DSAYQSITHYRPVSAS(1)R
P50402	53	Emerin	EMD	0.969737	15.7801	9.61767e-05	216.75	177.14	S	IFEYETQRRRLSPPSSSAASSYSFSDLNSTR	LS(0.003)PPS(0.002)S(0.97)S(0.026)AASSYSFSDLNSTR
P51003	7	Poly(A) polymerase alpha	PAPOLA	0.940066	11.978	0.000614548	124.1	89.194	T	_________MPFPVTTQGSQQTQPPQKHYGI	PFPVT(0.06)T(0.94)QGSQQTQPPQK
P51610	518	Host cell factor 1;HCF N-terminal chain 1;HCF N-terminal chain 2;HCF N-terminal chain 3;HCF N-terminal chain 4;HCF N-terminal chain 5;HCF N-terminal chain 6;HCF C-terminal chain 1;HCF C-terminal chain 2;HCF C-terminal chain 3;HCF C-terminal chain 4;HCF C-terminal chain 5;HCF C-terminal chain 6	HCFC1	0.999878	39.1312	5.89861e-06	190.57	151.9	S	MRPASQAGKAPVTVTSLPAGVRMVVPTQSAQ	APVTVTS(1)LPAGVR
P51610	1238	Host cell factor 1;HCF N-terminal chain 1;HCF N-terminal chain 2;HCF N-terminal chain 3;HCF N-terminal chain 4;HCF N-terminal chain 5;HCF N-terminal chain 6;HCF C-terminal chain 1;HCF C-terminal chain 2;HCF C-terminal chain 3;HCF C-terminal chain 4;HCF C-terminal chain 5;HCF C-terminal chain 6	HCFC1	1	158.662	2.30717e-05	257.8	226.82	S	PSIKDLPAGRHSHAVSTAAMTRSSVGAGEPR	HSHAVS(1)T(1)AAMT(1)R
P51610	562	Host cell factor 1;HCF N-terminal chain 1;HCF N-terminal chain 2;HCF N-terminal chain 3;HCF N-terminal chain 4;HCF N-terminal chain 5;HCF N-terminal chain 6;HCF C-terminal chain 1;HCF C-terminal chain 2;HCF C-terminal chain 3;HCF C-terminal chain 4;HCF C-terminal chain 5;HCF C-terminal chain 6	HCFC1	0.999996	53.9593	6.45183e-06	139.43	113.34	S	AALAAAAAATQKIPPSSAPTVLSVPAGTTIV	IPPS(1)S(1)APTVLSVPAGTTIVK
P51610	563	Host cell factor 1;HCF N-terminal chain 1;HCF N-terminal chain 2;HCF N-terminal chain 3;HCF N-terminal chain 4;HCF N-terminal chain 5;HCF N-terminal chain 6;HCF C-terminal chain 1;HCF C-terminal chain 2;HCF C-terminal chain 3;HCF C-terminal chain 4;HCF C-terminal chain 5;HCF C-terminal chain 6	HCFC1	0.999758	36.1522	5.00483e-06	139.43	118.42	S	ALAAAAAATQKIPPSSAPTVLSVPAGTTIVK	IPPS(1)S(1)APTVLSVPAGTTIVK
P51610	1150	Host cell factor 1;HCF N-terminal chain 1;HCF N-terminal chain 2;HCF N-terminal chain 3;HCF N-terminal chain 4;HCF N-terminal chain 5;HCF N-terminal chain 6;HCF C-terminal chain 1;HCF C-terminal chain 2;HCF C-terminal chain 3;HCF C-terminal chain 4;HCF C-terminal chain 5;HCF C-terminal chain 6	HCFC1	1	90.7979	7.07002e-06	294	103.43	S	ARRACAAGTPAVIRISVATGALEAAQGSKSQ	IS(1)VATGALEAAQGSK
P51610	1062	Host cell factor 1;HCF N-terminal chain 1;HCF N-terminal chain 2;HCF N-terminal chain 3;HCF N-terminal chain 4;HCF N-terminal chain 5;HCF N-terminal chain 6;HCF C-terminal chain 1;HCF C-terminal chain 2;HCF C-terminal chain 3;HCF C-terminal chain 4;HCF C-terminal chain 5;HCF C-terminal chain 6	HCFC1	0.886035	11.9173	0.000106611	225.55	181.09	S	QFVCDRQEAAASLVTSTVGQQNGSVVRVCSN	QEAAASLVT(0.057)S(0.886)T(0.057)VGQQNGSVVR
P51610	638	Host cell factor 1;HCF N-terminal chain 1;HCF N-terminal chain 2;HCF N-terminal chain 3;HCF N-terminal chain 4;HCF N-terminal chain 5;HCF N-terminal chain 6;HCF C-terminal chain 1;HCF C-terminal chain 2;HCF C-terminal chain 3;HCF C-terminal chain 4;HCF C-terminal chain 5;HCF C-terminal chain 6	HCFC1	0.804413	6.20368	0.00728383	66.122	41.214	S	SATNTSTRPIITVHKSGTVTVAQQAQVVTTV	S(0.804)GT(0.193)VT(0.006)VAQQAQVVT(0.997)T(0.997)VVGGVT(0.003)K
P51610	669	Host cell factor 1;HCF N-terminal chain 1;HCF N-terminal chain 2;HCF N-terminal chain 3;HCF N-terminal chain 4;HCF N-terminal chain 5;HCF N-terminal chain 6;HCF C-terminal chain 1;HCF C-terminal chain 2;HCF C-terminal chain 3;HCF C-terminal chain 4;HCF C-terminal chain 5;HCF C-terminal chain 6	HCFC1	0.999948	42.8474	1.75258e-06	279.91	195.43	S	VGGVTKTITLVKSPISVPGGSALISNLGKVM	SPIS(1)VPGGSALISNLGK
P51610	794	Host cell factor 1;HCF N-terminal chain 1;HCF N-terminal chain 2;HCF N-terminal chain 3;HCF N-terminal chain 4;HCF N-terminal chain 5;HCF N-terminal chain 6;HCF C-terminal chain 1;HCF C-terminal chain 2;HCF C-terminal chain 3;HCF C-terminal chain 4;HCF C-terminal chain 5;HCF C-terminal chain 6	HCFC1	0.820823	7.51288	4.30991e-06	143.46	114.47	S	TQAGATGVTSSPGIKSPITIITTKVMTSGTG	S(0.821)PIT(0.011)IIT(0.023)T(0.146)KVMTSGTGAPAK
P51610	806	Host cell factor 1;HCF N-terminal chain 1;HCF N-terminal chain 2;HCF N-terminal chain 3;HCF N-terminal chain 4;HCF N-terminal chain 5;HCF N-terminal chain 6;HCF C-terminal chain 1;HCF C-terminal chain 2;HCF C-terminal chain 3;HCF C-terminal chain 4;HCF C-terminal chain 5;HCF C-terminal chain 6	HCFC1	0.998449	28.0859	8.46175e-05	152.7	114.4	S	GIKSPITIITTKVMTSGTGAPAKIITAVPKI	VMT(0.002)S(0.998)GT(1)GAPAK
P51610	620	Host cell factor 1;HCF N-terminal chain 1;HCF N-terminal chain 2;HCF N-terminal chain 3;HCF N-terminal chain 4;HCF N-terminal chain 5;HCF N-terminal chain 6;HCF C-terminal chain 1;HCF C-terminal chain 2;HCF C-terminal chain 3;HCF C-terminal chain 4;HCF C-terminal chain 5;HCF C-terminal chain 6	HCFC1	0.852604	8.36769	1.67746e-06	103.6	86.95	S	PATRMLKTAAAQVGTSVSSATNTSTRPIITV	T(0.001)AAAQVGT(0.124)S(0.853)VS(0.019)S(0.003)ATNTSTRPIITVHK
P51610	622	Host cell factor 1;HCF N-terminal chain 1;HCF N-terminal chain 2;HCF N-terminal chain 3;HCF N-terminal chain 4;HCF N-terminal chain 5;HCF N-terminal chain 6;HCF C-terminal chain 1;HCF C-terminal chain 2;HCF C-terminal chain 3;HCF C-terminal chain 4;HCF C-terminal chain 5;HCF C-terminal chain 6	HCFC1	0.965152	18.1232	3.87318e-07	119.54	104.04	S	TRMLKTAAAQVGTSVSSATNTSTRPIITVHK	TAAAQVGT(0.002)S(0.015)VS(0.965)S(0.022)AT(0.086)NT(0.012)S(0.449)T(0.449)RPIITVHK
P51610	623	Host cell factor 1;HCF N-terminal chain 1;HCF N-terminal chain 2;HCF N-terminal chain 3;HCF N-terminal chain 4;HCF N-terminal chain 5;HCF N-terminal chain 6;HCF C-terminal chain 1;HCF C-terminal chain 2;HCF C-terminal chain 3;HCF C-terminal chain 4;HCF C-terminal chain 5;HCF C-terminal chain 6	HCFC1	0.975614	17.516	0.000165428	91.657	67.646	S	RMLKTAAAQVGTSVSSATNTSTRPIITVHKS	T(0.018)AAAQVGT(0.018)S(0.12)VS(0.864)S(0.976)AT(0.965)NT(0.019)S(0.016)T(0.005)RPIITVHK
P51610	628	Host cell factor 1;HCF N-terminal chain 1;HCF N-terminal chain 2;HCF N-terminal chain 3;HCF N-terminal chain 4;HCF N-terminal chain 5;HCF N-terminal chain 6;HCF C-terminal chain 1;HCF C-terminal chain 2;HCF C-terminal chain 3;HCF C-terminal chain 4;HCF C-terminal chain 5;HCF C-terminal chain 6	HCFC1	0.948094	12.9328	3.87318e-07	119.54	104.04	S	AAAQVGTSVSSATNTSTRPIITVHKSGTVTV	T(0.01)AAAQVGT(0.138)S(0.548)VS(0.437)S(0.437)AT(0.437)NT(0.206)S(0.948)T(0.831)RPIIT(0.008)VHK
P51610	788	Host cell factor 1;HCF N-terminal chain 1;HCF N-terminal chain 2;HCF N-terminal chain 3;HCF N-terminal chain 4;HCF N-terminal chain 5;HCF N-terminal chain 6;HCF C-terminal chain 1;HCF C-terminal chain 2;HCF C-terminal chain 3;HCF C-terminal chain 4;HCF C-terminal chain 5;HCF C-terminal chain 6	HCFC1	0.824769	6.77065	0.000664288	94.564	71.809	S	PMSAIITQAGATGVTSSPGIKSPITIITTKV	T(0.091)IPMS(0.091)AIIT(0.812)QAGAT(0.007)GVT(0.002)S(0.825)S(0.173)PGIK
P51610	507	Host cell factor 1;HCF N-terminal chain 1;HCF N-terminal chain 2;HCF N-terminal chain 3;HCF N-terminal chain 4;HCF N-terminal chain 5;HCF N-terminal chain 6;HCF C-terminal chain 1;HCF C-terminal chain 2;HCF C-terminal chain 3;HCF C-terminal chain 4;HCF C-terminal chain 5;HCF C-terminal chain 6	HCFC1	0.99978	34.4683	3.18874e-05	105.46	75.044	S	PQATTGTPLVTMRPASQAGKAPVTVTSLPAG	VT(0.474)GPQAT(0.263)T(0.263)GTPLVTMRPAS(1)QAGK
P51610	603	Host cell factor 1;HCF N-terminal chain 1;HCF N-terminal chain 2;HCF N-terminal chain 3;HCF N-terminal chain 4;HCF N-terminal chain 5;HCF N-terminal chain 6;HCF C-terminal chain 1;HCF C-terminal chain 2;HCF C-terminal chain 3;HCF C-terminal chain 4;HCF C-terminal chain 5;HCF C-terminal chain 6	HCFC1	0.998202	28.0393	0.000121297	150.09	92.805	S	TLPATVKVASSPVMVSNPATRMLKTAAAQVG	VASSPVMVS(0.998)NPAT(0.002)R
P51610	685	Host cell factor 1;HCF N-terminal chain 1;HCF N-terminal chain 2;HCF N-terminal chain 3;HCF N-terminal chain 4;HCF N-terminal chain 5;HCF N-terminal chain 6;HCF C-terminal chain 1;HCF C-terminal chain 2;HCF C-terminal chain 3;HCF C-terminal chain 4;HCF C-terminal chain 5;HCF C-terminal chain 6	HCFC1	1	86.0465	4.40825e-05	116.05	30.189	S	VPGGSALISNLGKVMSVVQTKPVQTSAVTGQ	VMS(1)VVQTK
P51610	1239	Host cell factor 1;HCF N-terminal chain 1;HCF N-terminal chain 2;HCF N-terminal chain 3;HCF N-terminal chain 4;HCF N-terminal chain 5;HCF N-terminal chain 6;HCF C-terminal chain 1;HCF C-terminal chain 2;HCF C-terminal chain 3;HCF C-terminal chain 4;HCF C-terminal chain 5;HCF C-terminal chain 6	HCFC1	1	144.952	4.1185e-05	257.8	226.82	T	SIKDLPAGRHSHAVSTAAMTRSSVGAGEPRM	HSHAVS(1)T(1)AAMT(1)R
P51610	1243	Host cell factor 1;HCF N-terminal chain 1;HCF N-terminal chain 2;HCF N-terminal chain 3;HCF N-terminal chain 4;HCF N-terminal chain 5;HCF N-terminal chain 6;HCF C-terminal chain 1;HCF C-terminal chain 2;HCF C-terminal chain 3;HCF C-terminal chain 4;HCF C-terminal chain 5;HCF C-terminal chain 6	HCFC1	1	232.603	3.26752e-05	257.8	226.82	T	LPAGRHSHAVSTAAMTRSSVGAGEPRMAPVC	HSHAVS(1)T(1)AAMT(1)R
P51610	831	Host cell factor 1;HCF N-terminal chain 1;HCF N-terminal chain 2;HCF N-terminal chain 3;HCF N-terminal chain 4;HCF N-terminal chain 5;HCF N-terminal chain 6;HCF C-terminal chain 1;HCF C-terminal chain 2;HCF C-terminal chain 3;HCF C-terminal chain 4;HCF C-terminal chain 5;HCF C-terminal chain 6	HCFC1	1	181.375	0.000188174	271.04	219.97	T	TAVPKIATGHGQQGVTQVVLKGAPGQPGTIL	IATGHGQQGVT(1)QVVLK
P51610	1063	Host cell factor 1;HCF N-terminal chain 1;HCF N-terminal chain 2;HCF N-terminal chain 3;HCF N-terminal chain 4;HCF N-terminal chain 5;HCF N-terminal chain 6;HCF C-terminal chain 1;HCF C-terminal chain 2;HCF C-terminal chain 3;HCF C-terminal chain 4;HCF C-terminal chain 5;HCF C-terminal chain 6	HCFC1	0.817437	9.37696	3.17423e-06	179.1	140.1	T	FVCDRQEAAASLVTSTVGQQNGSVVRVCSNP	QEAAASLVT(0.094)S(0.088)T(0.817)VGQQNGSVVR
P51610	651	Host cell factor 1;HCF N-terminal chain 1;HCF N-terminal chain 2;HCF N-terminal chain 3;HCF N-terminal chain 4;HCF N-terminal chain 5;HCF N-terminal chain 6;HCF C-terminal chain 1;HCF C-terminal chain 2;HCF C-terminal chain 3;HCF C-terminal chain 4;HCF C-terminal chain 5;HCF C-terminal chain 6	HCFC1	0.997031	28.3144	0.00728383	66.122	41.214	T	HKSGTVTVAQQAQVVTTVVGGVTKTITLVKS	S(0.804)GT(0.193)VT(0.006)VAQQAQVVT(0.997)T(0.997)VVGGVT(0.003)K
P51610	652	Host cell factor 1;HCF N-terminal chain 1;HCF N-terminal chain 2;HCF N-terminal chain 3;HCF N-terminal chain 4;HCF N-terminal chain 5;HCF N-terminal chain 6;HCF C-terminal chain 1;HCF C-terminal chain 2;HCF C-terminal chain 3;HCF C-terminal chain 4;HCF C-terminal chain 5;HCF C-terminal chain 6	HCFC1	0.996896	28.3144	0.00728383	66.122	41.214	T	KSGTVTVAQQAQVVTTVVGGVTKTITLVKSP	S(0.804)GT(0.193)VT(0.006)VAQQAQVVT(0.997)T(0.997)VVGGVT(0.003)K
P51610	801	Host cell factor 1;HCF N-terminal chain 1;HCF N-terminal chain 2;HCF N-terminal chain 3;HCF N-terminal chain 4;HCF N-terminal chain 5;HCF N-terminal chain 6;HCF C-terminal chain 1;HCF C-terminal chain 2;HCF C-terminal chain 3;HCF C-terminal chain 4;HCF C-terminal chain 5;HCF C-terminal chain 6	HCFC1	0.999889	39.5544	3.48537e-07	171.56	89.781	T	VTSSPGIKSPITIITTKVMTSGTGAPAKIIT	SPITIITT(1)K
P51610	808	Host cell factor 1;HCF N-terminal chain 1;HCF N-terminal chain 2;HCF N-terminal chain 3;HCF N-terminal chain 4;HCF N-terminal chain 5;HCF N-terminal chain 6;HCF C-terminal chain 1;HCF C-terminal chain 2;HCF C-terminal chain 3;HCF C-terminal chain 4;HCF C-terminal chain 5;HCF C-terminal chain 6	HCFC1	1	64.6676	0.000264159	129.47	67.906	T	KSPITIITTKVMTSGTGAPAKIITAVPKIAT	VMT(0.002)S(0.998)GT(1)GAPAK
P51610	625	Host cell factor 1;HCF N-terminal chain 1;HCF N-terminal chain 2;HCF N-terminal chain 3;HCF N-terminal chain 4;HCF N-terminal chain 5;HCF N-terminal chain 6;HCF C-terminal chain 1;HCF C-terminal chain 2;HCF C-terminal chain 3;HCF C-terminal chain 4;HCF C-terminal chain 5;HCF C-terminal chain 6	HCFC1	0.964635	17.516	0.000165428	91.657	67.646	T	LKTAAAQVGTSVSSATNTSTRPIITVHKSGT	T(0.018)AAAQVGT(0.018)S(0.12)VS(0.864)S(0.976)AT(0.965)NT(0.019)S(0.016)T(0.005)RPIITVHK
P51610	629	Host cell factor 1;HCF N-terminal chain 1;HCF N-terminal chain 2;HCF N-terminal chain 3;HCF N-terminal chain 4;HCF N-terminal chain 5;HCF N-terminal chain 6;HCF C-terminal chain 1;HCF C-terminal chain 2;HCF C-terminal chain 3;HCF C-terminal chain 4;HCF C-terminal chain 5;HCF C-terminal chain 6	HCFC1	0.830758	6.62875	3.87318e-07	119.54	104.04	T	AAQVGTSVSSATNTSTRPIITVHKSGTVTVA	T(0.01)AAAQVGT(0.138)S(0.548)VS(0.437)S(0.437)AT(0.437)NT(0.206)S(0.948)T(0.831)RPIIT(0.008)VHK
P51610	779	Host cell factor 1;HCF N-terminal chain 1;HCF N-terminal chain 2;HCF N-terminal chain 3;HCF N-terminal chain 4;HCF N-terminal chain 5;HCF N-terminal chain 6;HCF C-terminal chain 1;HCF C-terminal chain 2;HCF C-terminal chain 3;HCF C-terminal chain 4;HCF C-terminal chain 5;HCF C-terminal chain 6	HCFC1	0.999999	61.567	7.03319e-09	195.55	159.81	T	GTTTIIKTIPMSAIITQAGATGVTSSPGIKS	TIPMSAIIT(1)QAGATGVTSSPGIK
P51610	787	Host cell factor 1;HCF N-terminal chain 1;HCF N-terminal chain 2;HCF N-terminal chain 3;HCF N-terminal chain 4;HCF N-terminal chain 5;HCF N-terminal chain 6;HCF C-terminal chain 1;HCF C-terminal chain 2;HCF C-terminal chain 3;HCF C-terminal chain 4;HCF C-terminal chain 5;HCF C-terminal chain 6	HCFC1	0.996756	24.9938	3.68779e-08	137.91	119.64	T	IPMSAIITQAGATGVTSSPGIKSPITIITTK	T(0.003)IPMS(0.02)AIIT(0.977)QAGATGVT(0.997)S(0.003)SPGIK
P51610	579	Host cell factor 1;HCF N-terminal chain 1;HCF N-terminal chain 2;HCF N-terminal chain 3;HCF N-terminal chain 4;HCF N-terminal chain 5;HCF N-terminal chain 6;HCF C-terminal chain 1;HCF C-terminal chain 2;HCF C-terminal chain 3;HCF C-terminal chain 4;HCF C-terminal chain 5;HCF C-terminal chain 6	HCFC1	1	151.923	6.13394e-08	304.86	247.16	T	APTVLSVPAGTTIVKTMAVTPGTTTLPATVK	T(1)MAVTPGTTTLPATVK
P51610	586	Host cell factor 1;HCF N-terminal chain 1;HCF N-terminal chain 2;HCF N-terminal chain 3;HCF N-terminal chain 4;HCF N-terminal chain 5;HCF N-terminal chain 6;HCF C-terminal chain 1;HCF C-terminal chain 2;HCF C-terminal chain 3;HCF C-terminal chain 4;HCF C-terminal chain 5;HCF C-terminal chain 6	HCFC1	0.939249	9.19702	1.88365e-06	179.66	123.45	T	PAGTTIVKTMAVTPGTTTLPATVKVASSPVM	T(1)MAVT(0.004)PGT(0.939)T(0.528)T(0.528)LPATVK
P51610	588	Host cell factor 1;HCF N-terminal chain 1;HCF N-terminal chain 2;HCF N-terminal chain 3;HCF N-terminal chain 4;HCF N-terminal chain 5;HCF N-terminal chain 6;HCF C-terminal chain 1;HCF C-terminal chain 2;HCF C-terminal chain 3;HCF C-terminal chain 4;HCF C-terminal chain 5;HCF C-terminal chain 6	HCFC1	0.989153	22.6098	0.000222395	213.67	180.81	T	GTTIVKTMAVTPGTTTLPATVKVASSPVMVS	T(1)MAVTPGT(0.005)T(0.005)T(0.989)LPATVK
P51610	480	Host cell factor 1;HCF N-terminal chain 1;HCF N-terminal chain 2;HCF N-terminal chain 3;HCF N-terminal chain 4;HCF N-terminal chain 5;HCF N-terminal chain 6;HCF C-terminal chain 1;HCF C-terminal chain 2;HCF C-terminal chain 3;HCF C-terminal chain 4;HCF C-terminal chain 5;HCF C-terminal chain 6	HCFC1	1	107.114	0.00604117	107.11	56.322	T	PTVPGSSISVPTAARTQGVPAVLKVTGPQAT	T(1)QGVPAVLK
P51610	490	Host cell factor 1;HCF N-terminal chain 1;HCF N-terminal chain 2;HCF N-terminal chain 3;HCF N-terminal chain 4;HCF N-terminal chain 5;HCF N-terminal chain 6;HCF C-terminal chain 1;HCF C-terminal chain 2;HCF C-terminal chain 3;HCF C-terminal chain 4;HCF C-terminal chain 5;HCF C-terminal chain 6	HCFC1	1	118.567	8.16244e-09	271.73	271.73	T	PTAARTQGVPAVLKVTGPQATTGTPLVTMRP	VT(1)GPQATTGTPLVTMRPASQAGK
P51610	495	Host cell factor 1;HCF N-terminal chain 1;HCF N-terminal chain 2;HCF N-terminal chain 3;HCF N-terminal chain 4;HCF N-terminal chain 5;HCF N-terminal chain 6;HCF C-terminal chain 1;HCF C-terminal chain 2;HCF C-terminal chain 3;HCF C-terminal chain 4;HCF C-terminal chain 5;HCF C-terminal chain 6	HCFC1	0.998801	30.1728	2.68203e-08	145.19	99.25	T	TQGVPAVLKVTGPQATTGTPLVTMRPASQAG	VTGPQAT(0.999)T(0.001)GTPLVTMRPASQAGK
P51610	405	Host cell factor 1;HCF N-terminal chain 1;HCF N-terminal chain 2;HCF N-terminal chain 3;HCF N-terminal chain 4;HCF N-terminal chain 5;HCF N-terminal chain 6;HCF C-terminal chain 1;HCF C-terminal chain 2;HCF C-terminal chain 3;HCF C-terminal chain 4;HCF C-terminal chain 5;HCF C-terminal chain 6	HCFC1	0.999834	39.6619	0.020547	63.691	63.691	T	ADSYLLQLQKYDIPATAATATSPTPNPVPSV	YDIPAT(1)AATATSPTPNPVPSVPANPPK
P52594	362	Arf-GAP domain and FG repeat-containing protein 1	AGFG1	0.999982	48.0688	0.00017074	209.33	168.22	S	SGFGTTGKAPVGSVVSVPSQSSASSDKYAAL	APVGSVVS(1)VPSQSSASSDK
P52594	367	Arf-GAP domain and FG repeat-containing protein 1	AGFG1	0.999998	57.6735	3.91926e-09	319.91	280.65	S	TGKAPVGSVVSVPSQSSASSDKYAALAELDS	APVGSVVSVPSQS(1)SASSDK
P52594	368	Arf-GAP domain and FG repeat-containing protein 1	AGFG1	0.999436	33.1737	3.42136e-06	152.68	117.77	S	GKAPVGSVVSVPSQSSASSDKYAALAELDSV	APVGSVVSVPSQS(1)S(0.999)ASSDK
P52594	291	Arf-GAP domain and FG repeat-containing protein 1	AGFG1	0.856381	8.48874	4.27502e-07	288.53	257.53	S	ASVNANFAHFDNFPKSSSADFGTFNTSQSHQ	S(0.856)S(0.124)S(0.02)ADFGT(0.051)FNT(0.442)S(0.442)QS(0.064)HQTASAVSK
P52594	138	Arf-GAP domain and FG repeat-containing protein 1	AGFG1	0.864913	8.18302	9.98174e-07	110.57	89.039	S	KKRWYVPPEQAKVVASVHASISGSSASSTSS	VVAS(0.865)VHAS(0.131)IS(0.004)GSSASSTSSTPEVKPLK
P52948	1064	Nuclear pore complex protein Nup98-Nup96;Nuclear pore complex protein Nup98;Nuclear pore complex protein Nup96	NUP98	0.996917	25.1072	0.000338541	214.54	187.92	S	LQSKFTSGAFLSPSVSVQECRTPRAASLMNI	FTSGAFLSPS(0.003)VS(0.997)VQECR
P54253	82	Ataxin-1	ATXN1	0.989823	19.8792	0.00281078	104.24	35.915	S	VELGLQQGIGLHKALSTGLDYSPPSAPRSVP	ALS(0.99)T(0.01)GLDYSPPSAPR
P55197	269	Protein AF-10	MLLT10	0.865636	10.2662	0.000161755	148.41	105.46	S	ALVPSLTVTTEKTYTSTSNNSISGSLKRLED	T(0.008)YT(0.081)S(0.866)T(0.044)S(0.001)NNSISGSLKR
P55198	401	Protein AF-17	MLLT6	1	92.4393	0.00928875	92.439	58.569	S	PEPPKADLFEQKVVFSGFGPIMRFSTTTSSS	VVFS(1)GFGPIMR
P55265	397	Double-stranded RNA-specific adenosine deaminase	ADAR	0.983776	18.536	1.68182e-08	148.97	118.9	S	ETKRNAEFLTCNIPTSNASNNMVTTEKVENG	NAEFLT(0.001)CNIPT(0.014)S(0.984)NAS(0.002)NNMVTTEK
P57740	67	Nuclear pore complex protein Nup107	NUP107	0.990954	23.4062	0.00524681	102.06	46.804	S	IPRTPSSFRQPFTPTSRSLLRQPDISCILGT	TPSSFRQPFT(0.005)PT(0.005)S(0.991)R
P78337	188	Pituitary homeobox 1	PITX1	1	88.8425	0.00433182	103.31	54.123	S	DVYAAGYSYNNWAAKSLAPAPLSTKSFTFFN	S(1)LAPAPLSTK
P78364	555	Polyhomeotic-like protein 1	PHC1	0.842392	7.27936	8.35769e-06	122.3	103.77	S	AQALGLAQLAAAVPTSRGMPGTVQSGQAHLA	QPGTAQAQALGLAQLAAAVPT(0.158)S(0.842)R
P82909	37	28S ribosomal protein S36, mitochondrial	MRPS36	1	187.112	1.39252e-06	187.11	115.31	S	LIRFPDRRDNPKPNVSEALRSAGLPSHSSVI	DNPKPNVS(1)EALR
P98082	727	Disabled homolog 2	DAB2	0.997814	26.5949	0.00804505	110.81	16.498	T	NEPPKPAPRQVSLPVTKSTDNAFENPFFKDS	QVS(0.002)LPVT(0.998)K
P98171	906	Rho GTPase-activating protein 4	ARHGAP4	0.999977	46.3017	0.0214863	74.533	14.453	S	GLGPASTTSPSPGPRSPKAPPSSRLGRNKGF	S(1)PKAPPS(0.001)S(0.999)R
P98171	913	Rho GTPase-activating protein 4	ARHGAP4	0.999481	32.8441	0.0214863	74.533	14.453	S	TSPSPGPRSPKAPPSSRLGRNKGFSRGPGAP	S(1)PKAPPS(0.001)S(0.999)R
Q00341	842	Vigilin	HDLBP	0.808033	6.63712	0.0229939	54.253	22.618	T	AEEYGGVMVSFPRSGTQSDKVTLKGAKDCVE	EIAEEYGGVMVS(0.001)FPRS(0.016)GT(0.808)QS(0.175)DK
Q01082	2324	Spectrin beta chain, non-erythrocytic 1	SPTBN1	0.999994	52.5513	4.07754e-13	341.16	298.48	S	DKHEVSASTQSTPASSRAQTLPTSVVTITSE	HEVSASTQSTPASS(1)R
Q01167	424	Forkhead box protein K2	FOXK2	0.99948	32.8566	2.7543e-05	117.02	95.482	S	AQPKLAVIQEARFAQSAPGSPLSSQPVLITV	FAQS(0.999)APGS(0.001)PLSSQPVLITVQR
Q01844	274	RNA-binding protein EWS	EWSR1	0.93854	11.8386	5.45543e-06	189.84	172.96	S	SSYGQQSSFRQDHPSSMGVYGQESGGFSGPG	QDHPS(0.061)S(0.939)MGVYGQESGGFSGPGENR
Q02086	187	Transcription factor Sp2	SP2	0.996195	24.324	2.8699e-06	172.88	135.79	S	SSHKPVPIKPAPIQKSSTTTTPVQSGANVVK	S(0.996)S(0.004)TTTTPVQSGANVVK
Q02818	42	Nucleobindin-1	NUCB1	0.997455	26.1966	8.28105e-09	155.17	118.5	T	VPLERGAPNKEETPATESPDTGLYYHRYLQE	GAPNKEET(0.002)PAT(0.997)ESPDTGLYYHR
Q04637	1058	Eukaryotic translation initiation factor 4 gamma 1	EIF4G1	0.933586	11.479	0.000688443	115.24	77.583	S	GLPLVDDGGWNTVPISKGSRPIDTSRLTKIT	GLPLVDDGGWNT(0.066)VPIS(0.934)K
Q04637	1118	Eukaryotic translation initiation factor 4 gamma 1	EIF4G1	0.998679	28.8489	4.24499e-11	200	142.21	S	AKPSDAASEAARPATSTLNRFSALQQAVPTE	PSDAASEAARPAT(0.001)S(0.999)TLNR
Q04726	332	Transducin-like enhancer protein 3	TLE3	0.853404	8.40151	0.00030648	128.82	83.973	S	SNTPTPRNDAPTPGTSTTPGLRSMPGKPPGM	NDAPTPGT(0.02)S(0.853)T(0.123)T(0.003)PGLR
Q04727	330	Transducin-like enhancer protein 4	TLE4	0.916127	12.3778	9.98106e-05	87.808	64.826	T	KSTTPVSKSNTPTPRTDAPTPGSNSTPGLRP	T(0.916)DAPT(0.053)PGS(0.014)NS(0.014)T(0.004)PGLRPVPGKPPGVDPLASSLR
Q07912	818	Activated CDC42 kinase 1	TNK2	0.980035	19.7381	0.0177844	91.087	40.782	T	LPPRLSSSPGKTMPTTQSFASDPKYATPQVI	TMPT(0.01)T(0.98)QS(0.009)FASDPK
Q09666	230	Neuroblast differentiation-associated protein AHNAK	AHNAK	0.999996	54.1322	1.20016e-08	308.73	278.19	S	ASPTGSAVDIRAGAISASGPELQGAGHSKLQ	AGAIS(1)ASGPELQGAGHSK
Q09666	1023	Neuroblast differentiation-associated protein AHNAK	AHNAK	1	112.845	0.00262959	112.84	20.991	S	MPSLKGEGPEFDVNLSKANVDISAPKVDTNA	GEGPEFDVNLS(1)K
Q09666	5643	Neuroblast differentiation-associated protein AHNAK	AHNAK	0.826127	6.78139	0.0173546	54.004	27.562	S	VKGGQIGLQAPGLSVSGPQGHLESGSGKVTF	GGQIGLQAPGLS(0.173)VS(0.826)GPQGHLESGSGK
Q09666	5603	Neuroblast differentiation-associated protein AHNAK	AHNAK	0.999989	49.5191	1.33873e-05	283.57	180.62	S	LSVKGSGGEWKGPQVSSALNLDTSKFAGGLH	GPQVS(1)SALNLDTSK
Q09666	332	Neuroblast differentiation-associated protein AHNAK	AHNAK	1	135.103	6.54721e-07	213.63	172.78	S	STGREGQTPKAGLRVSAPEVSVGHKGGKPGL	VS(1)APEVSVGHK
Q09666	337	Neuroblast differentiation-associated protein AHNAK	AHNAK	1	129.779	2.25116e-06	228.12	163.39	S	GQTPKAGLRVSAPEVSVGHKGGKPGLTIQAP	VSAPEVS(1)VGHK
Q09666	3416	Neuroblast differentiation-associated protein AHNAK	AHNAK	1	130.099	0.000417565	130.1	70.9	S	SKFKMPFLSISSPKVSMPDVELNLKSPKVKG	VS(1)MPDVELNLK
Q09666	4917	Neuroblast differentiation-associated protein AHNAK	AHNAK	1	215.722	2.44809e-06	215.72	152.25	T	PSLKMPSLEISAPKVTAPDVDLHLKAPKIGF	VT(1)APDVDLHLK
Q12824	9	SWI/SNF-related matrix-associated actin-dependent regulator of chromatin subfamily B member 1	SMARCB1	0.836472	7.16558	0.0276888	57.267	17.751	T	_______MMMMALSKTFGQKPVKFQLEDDGE	MMMMALS(0.164)KT(0.836)FGQK
Q12830	2233	Nucleosome-remodeling factor subunit BPTF	BPTF	0.999963	44.885	6.57826e-05	205.98	171.98	S	VMTQIIRGQPVSTAVSAPNTVSSTPGQKSLT	GQPVSTAVS(1)APNTVSSTPGQK
Q12830	2081	Nucleosome-remodeling factor subunit BPTF	BPTF	0.99997	45.2578	0.000508365	126.71	92.701	S	TSTISPAQKVMVAPISGSVTTGTKMVLTTKV	VMVAPIS(1)GSVTTGTK
Q12830	2237	Nucleosome-remodeling factor subunit BPTF	BPTF	0.98497	21.6629	0.000137412	110.15	70.884	T	IIRGQPVSTAVSAPNTVSSTPGQKSLTSATS	GQPVS(0.013)T(0.029)AVS(0.972)APNT(0.985)VSSTPGQK
Q12830	1712	Nucleosome-remodeling factor subunit BPTF	BPTF	0.996644	24.7269	6.79513e-13	336.06	268.89	T	KNENVNGESKRKTVITEVTTMTSTVATESKT	T(0.003)VIT(0.997)EVTTMTSTVATESK
Q12857	270	Nuclear factor 1 A-type	NFIA	0.997584	26.1734	0.000155385	252.21	197.4	S	YSMSPGAMRRSLPSTSSTSSTKRLKSVEDEM	SLPST(0.002)S(0.998)STSSTKR
Q12857	367	Nuclear factor 1 A-type	NFIA	0.876233	9.5403	0.000108185	84.493	68.198	T	PVITGPRASPHATPSTLHFPTSPIIQQPGPY	AS(0.001)PHAT(0.012)PS(0.097)T(0.876)LHFPT(0.012)S(0.002)PIIQQPGPYFSHPAIR
Q12882	260	Dihydropyrimidine dehydrogenase [NADP(+)]	DPYD	0.999877	37.3867	0.0238891	62.055	19.123	S	IELMKDLGVKIICGKSLSVNEMTLSTLKEKG	S(1)LSVNEMT(0.333)LS(0.333)T(0.333)LKEK
Q12888	1643	Tumor suppressor p53-binding protein 1	TP53BP1	0.959375	17.1854	1.9385e-07	161.1	109.75	S	KRRSNVSSPATPTASSSSSTTPTRKITESPR	SNVSSPATPTAS(0.018)S(0.959)S(0.018)S(0.003)STTPTRK
Q12948	340	Forkhead box protein C1	FOXC1	0.918198	10.5017	7.59413e-07	184.96	141.17	S	AAELSSGLLASAAASSRAGIAPPLALGAYSP	GSPQSAAAELSSGLLASAAAS(0.082)S(0.918)R
Q13023	2068	A-kinase anchor protein 6	AKAP6	0.999467	32.7248	0.0237544	55.258	8.0405	S	DCSVHNFVKEIIDMASTALKSKSQPENEVAA	EIIDMAS(0.999)T(0.999)ALKS(0.001)K
Q13023	2069	A-kinase anchor protein 6	AKAP6	0.999467	32.7248	0.0237544	55.258	8.0405	T	CSVHNFVKEIIDMASTALKSKSQPENEVAAP	EIIDMAS(0.999)T(0.999)ALKS(0.001)K
Q13151	19	Heterogeneous nuclear ribonucleoprotein A0	HNRNPA0	0.929295	11.5114	0.000650306	121.9	69.167	S	SQLCKLFIGGLNVQTSESGLRGHFEAFGTLT	LFIGGLNVQT(0.066)S(0.929)ES(0.005)GLR
Q13283	250	Ras GTPase-activating protein-binding protein 1	G3BP1	0.923906	10.8428	0.000843344	125.74	86.862	S	PADIAQTVQEDLRTFSWASVTSKNLPPSGAV	T(0.076)FS(0.924)WASVTSK
Q13283	268	Ras GTPase-activating protein-binding protein 1	G3BP1	1	77.3957	4.8524e-06	179.9	158.55	T	SVTSKNLPPSGAVPVTGIPPHVVKVPASQPR	NLPPSGAVPVT(1)GIPPHVVK
Q13310	644	Polyadenylate-binding protein 4	PABPC4	0.978918	16.6684	0.00939478	94.409	55.591	S	KKEAAQKVGAVAAATS_______________	VGAVAAAT(0.021)S(0.979)
Q13492	453	Phosphatidylinositol-binding clathrin assembly protein	PICALM	0.998902	29.5907	1.06985e-05	284.74	249.06	S	PFLTKSSGDVHLSISSDVSTFTTRTPTHEMF	SSGDVHLSIS(0.001)S(0.999)DVSTFTTR
Q13495	277	Mastermind-like domain-containing protein 1	MAMLD1	0.978506	16.8037	0.00350949	107.53	72.305	S	YSIPSTSKQIVSPSSSMAQSKSQVQAMLPVA	QIVS(0.001)PS(0.001)S(0.02)S(0.979)MAQSK
Q13546	331	Receptor-interacting serine/threonine-protein kinase 1	RIPK1	0.999982	47.4638	0.000230756	220.5	162.98	S	KRMQSLQLDCVAVPSSRSNSATEQPGSLHSS	MQSLQLDCVAVPSS(1)R
Q13573	401	SNW domain-containing protein 1	SNW1	0.935839	11.6393	0.00373861	113.71	72.983	T	RDISEVIALGVPNPRTSNEVQYDQRLFNQSK	T(0.936)S(0.064)NEVQYDQR
Q13613	664	Myotubularin-related protein 1	MTMR1	0.999993	51.6485	2.32937e-06	254.94	218.6	S	ERGSSPSHSATSVHTSV______________	GSSPSHSATSVHTS(1)V
Q13620	152	Cullin-4B	CUL4B	0.995993	24.1055	8.33612e-08	165.9	134.15	S	ESSSSSSSSSPTAATSQQQQLKNKSILISSV	MAEESSSSSSSSSPTAAT(0.004)S(0.996)QQQQLK
Q13625	339	Apoptosis-stimulating of p53 protein 2	TP53BP2	0.872335	10.7734	0.00513879	74.147	35.451	S	NLPVSSDGNLPQQAASAPSRVAAVGPYIQSS	ENLPVSS(0.073)DGNLPQQAAS(0.872)APS(0.054)R
Q14004	1288	Cyclin-dependent kinase 13	CDK13	0.8031	9.36239	6.13905e-08	148.13	115.47	S	EDLDYRTENQHVPTTSSSLTDPHAGVKAALL	TENQHVPT(0.093)T(0.093)S(0.803)S(0.009)S(0.002)LTDPHAGVK
Q14004	1289	Cyclin-dependent kinase 13	CDK13	0.831775	7.64404	5.06357e-05	107.73	60.513	S	DLDYRTENQHVPTTSSSLTDPHAGVKAALLQ	TENQHVPT(0.16)T(0.734)S(0.232)S(0.832)S(0.041)LT(0.001)DPHAGVK
Q14004	1287	Cyclin-dependent kinase 13	CDK13	0.974634	16.5597	2.147e-07	186.58	135.78	T	EEDLDYRTENQHVPTTSSSLTDPHAGVKAAL	TENQHVPT(0.003)T(0.975)S(0.022)SSLTDPHAGVK
Q14118	463	Dystroglycan;Alpha-dystroglycan;Beta-dystroglycan	DAG1	1	116.756	5.16249e-06	148.69	90.061	T	RPTKKPRTPRPVPRVTTKVSITRLETASPPT	VT(1)T(1)KVSITR
Q14118	464	Dystroglycan;Alpha-dystroglycan;Beta-dystroglycan	DAG1	1	106.581	5.16249e-06	148.69	90.061	T	PTKKPRTPRPVPRVTTKVSITRLETASPPTR	VT(1)T(1)KVSITR
Q14119	117	Vascular endothelial zinc finger 1	VEZF1	0.999897	41.4752	0.00361498	97.57	81.87	S	VSRPKKTPTTVVPLISTIAGDSSRTSLVSTI	KTPTTVVPLIS(1)T(1)IAGDSSR
Q14119	111	Vascular endothelial zinc finger 1	VEZF1	0.750738	7.89419	0.00726768	97.57	81.87	T	HTGIKLVSRPKKTPTTVVPLISTIAGDSSRT	KT(0.123)PT(0.123)T(0.751)VVPLIS(0.144)T(0.858)IAGDSSR
Q14119	118	Vascular endothelial zinc finger 1	VEZF1	0.99993	45.252	0.000566424	251.28	176.05	T	SRPKKTPTTVVPLISTIAGDSSRTSLVSTIA	KT(0.333)PT(0.333)T(0.333)VVPLIS(1)T(1)IAGDSSR
Q14126	1056	Desmoglein-2	DSG2	0.88723	8.97633	1.91102e-07	129.88	104.37	T	GQNVTVTERVLAPASTLQSSYQIPTENSMTA	VLAPAS(0.112)T(0.887)LQSSYQIPTENSMTAR
Q14157	859	Ubiquitin-associated protein 2-like	UBAP2L	0.999264	31.3273	0.000276953	135.55	63.935	S	TPLTGRDGSLASNPYSGDLTKFGRGDASSPA	DGSLASNPYS(0.999)GDLT(0.001)K
Q14157	428	Ubiquitin-associated protein 2-like	UBAP2L	0.934681	12.7755	5.85523e-07	246.18	189.17	S	AVHSPFTKRQAFTPSSTMMEVFLQEKSPAVA	QAFT(0.004)PS(0.049)S(0.935)T(0.012)MMEVFLQEK
Q14157	325	Ubiquitin-associated protein 2-like	UBAP2L	0.996001	25.5883	1.55845e-07	177.36	155.73	S	LAQPLVFSNSKQTAISQPASGNTFSHHSMVS	QTAIS(0.996)QPAS(0.001)GNT(0.003)FSHHSMVSMLGK
Q14157	329	Ubiquitin-associated protein 2-like	UBAP2L	0.886414	9.43004	3.93089e-08	130.61	101.17	S	LVFSNSKQTAISQPASGNTFSHHSMVSMLGK	QT(0.012)AIS(0.101)QPAS(0.886)GNTFSHHSMVSMLGK
Q14157	605	Ubiquitin-associated protein 2-like	UBAP2L	0.999991	50.3476	8.8076e-05	235.31	179.96	S	PLYEQRSTQTRRYPSSISSSPQKDLTQAKNG	RYPSS(1)ISSSPQK
Q14157	445	Ubiquitin-associated protein 2-like	UBAP2L	0.996637	27.2047	1.4465e-07	160.04	127.33	S	MMEVFLQEKSPAVATSTAAPPPPSSPLPSKS	SPAVAT(0.002)S(0.997)T(0.001)AAPPPPSSPLPSK
Q14157	429	Ubiquitin-associated protein 2-like	UBAP2L	0.884127	10.7642	0.000686949	246.18	189.17	T	VHSPFTKRQAFTPSSTMMEVFLQEKSPAVAT	QAFTPS(0.042)S(0.074)T(0.884)MMEVFLQEK
Q14157	446	Ubiquitin-associated protein 2-like	UBAP2L	0.854527	5.89049	0.0273847	50.722	31.231	T	MEVFLQEKSPAVATSTAAPPPPSSPLPSKST	S(0.134)PAVAT(0.494)S(0.504)T(0.855)AAPPPPS(0.012)S(0.001)PLPS(0.001)K
Q14161	556	ARF GTPase-activating protein GIT2	GIT2	0.93579	15.4428	3.57065e-05	113.73	79.893	S	LQPFPAHIGRSALVTSSSSLPSFPSTLSWSR	S(0.027)ALVT(0.027)S(0.936)S(0.005)S(0.005)S(0.001)LPSFPSTLSWSR
Q14247	331	Src substrate cortactin	CTTN	0.999961	47.0968	1.11506e-06	237.46	170.36	S	RMDKNASTFEDVTQVSSAYQKTVPVEAVTSK	MDKNASTFEDVTQVS(1)SAYQK
Q14247	345	Src substrate cortactin	CTTN	0.997121	25.3954	0.00678836	96.745	62.359	S	VSSAYQKTVPVEAVTSKTSNIRANFENLAKE	TVPVEAVT(0.003)S(0.997)K
Q14671	797	Pumilio homolog 1	PUM1	0.913706	10.6237	1.75482e-07	268.08	268.08	S	GRYISAAPGAEAKYRSASSASSLFSPSSTLF	S(0.914)AS(0.007)S(0.079)ASSLFSPSSTLFSSSR
Q14671	800	Pumilio homolog 1	PUM1	0.962558	11.6853	1.75482e-07	158.04	128.55	S	ISAAPGAEAKYRSASSASSLFSPSSTLFSSS	S(0.516)AS(0.516)S(0.963)AS(0.005)SLFSPSSTLFSSSR
Q14671;Q8TB72	786;664	Pumilio homolog 1;Pumilio homolog 2	PUM1;PUM2	1	125.72	0.000759744	125.72	82.208	S	SLHLGGLTNGSGRYISAAPGAEAKYRSASST;SLNLGGLTNGSGRYISAAPGAEAKYRSASSA	YIS(1)AAPGAEAK
Q14677	624	Clathrin interactor 1	CLINT1	1	162.252	1.50111e-05	162.25	134.82	S	TVQPKQDAFANFANFSK______________	QDAFANFANFS(1)K
Q14684	731	Ribosomal RNA processing protein 1 homolog B	RRP1B	0.88307	9.51353	0.00232275	114.7	81.48	S	DPEQKPLHGVLKTPTSSPASSPLVAKKPLTT	T(0.006)PT(0.099)S(0.883)S(0.012)PASSPLVAK
Q14686	1641	Nuclear receptor coactivator 6	NCOA6	1	80.7755	0.000153912	255.72	189.77	S	STVVTMPNAGSKVMVSEGQSAAQSNARPQFI	VMVS(1)EGQSAAQSNAR
Q14686	1933	Nuclear receptor coactivator 6	NCOA6	0.99825	27.5627	7.67823e-05	189.04	129.53	T	VTTLVPSELISAVPTTKSNHGGIASESLAGG	SIVTTLVPSELISAVPT(0.002)T(0.998)K
Q14687	125	Genetic suppressor element 1	GSE1	0.790593	8.79602	0.00124979	84.035	75.359	T	VPPGGHSVPSTPPVVTIAPTKTVNGVWRSES	RVPMGPIIVPPGGHSVPS(0.104)T(0.104)PPVVT(0.791)IAPTK
Q14814	258	Myocyte-specific enhancer factor 2D	MEF2D	0.999987	48.8319	0.000419095	228.49	182.17	S	LNKVIPAKSPPPPTHSTQLGAPSRKPDLRVI	SPPPPTHS(1)TQLGAPSR
Q14980	1844	Nuclear mitotic apparatus protein 1	NUMA1	0.947787	12.6549	0.0185314	81.191	34.838	S	DSANSSFYSTRSAPASQASLRATSSTQSLAR	S(0.001)APAS(0.948)QAS(0.051)LR
Q14980	2093	Nuclear mitotic apparatus protein 1	NUMA1	0.992189	21.0811	3.09275e-15	198.29	127.31	T	PNTRSGTRRSPRIATTTASAATAAAIGATPR	IAT(0.008)T(0.992)TASAATAAAIGATPR
Q14997	380	Proteasome activator complex subunit 4	PSME4	1	50.787	0.028454	50.787	22.155	T	VRRLHRERYKKPSWLTPVPDSHKLTDQDVTD	KPS(1)WLT(1)PVPDS(1)HK
Q15020	946	Squamous cell carcinoma antigen recognized by T-cells 3	SART3	1	64.6796	0.00020835	70.907	53.537	T	ENGPAAAPAVAAPAATEAPKMSNADFAKLFL	ALQRPSAAAPQAENGPAAAPAVAAPAAT(1)EAPK
Q15058	223	Kinesin-like protein KIF14	KIF14	0.999995	57.6377	3.25723e-06	183.23	139.04	S	ENVALKYSSNRPPIASLSQTEVVRSGHLTTK	YSSNRPPIAS(1)LSQTEVVR
Q15059	253	Bromodomain-containing protein 3	BRD3	0.983168	20.6996	4.94762e-06	168.83	123.38	T	KKKGVKRKADTTTPTTSAITASRSESPPPLS	KADTTTPT(0.008)T(0.983)S(0.008)AITASR
Q15125	2	3-beta-hydroxysteroid-Delta(8),Delta(7)-isomerase	EBP	0.91958	10.5822	0.000519025	260.08	197.79	T	______________MTTNAGPLHPYWPQHLR	T(0.92)T(0.08)NAGPLHPYWPQHLR
Q15149	638	Plectin	PLEC	1	126.967	0.000247961	201.3	170.76	T	TEYNLRLKAGVAAPATQVAQVTLQSVQRRPE	AGVAAPAT(1)QVAQVTLQSVQR
Q15434	288	RNA-binding motif, single-stranded-interacting protein 2	RBMS2	0.986039	19.1778	4.93002e-06	135.1	135.1	S	MLAQSALSPYLSSPVSSYQRVTQTSPLQVPN	MLAQSALSPYLS(0.001)S(0.012)PVS(0.986)S(0.001)YQR
Q15637	328	Splicing factor 1	SF1	0.839612	11.5599	0.0103816	46.474	32.416	S	YLSLMAELGEAPVPASVGSTSGPATTPLASA	MDKEYLS(0.009)LMAELGEAPVPAS(0.84)VGS(0.059)T(0.045)S(0.045)GPAT(0.001)T(0.001)PLASAPR
Q15648	1036	Mediator of RNA polymerase II transcription subunit 1	MED1	0.891996	10.3708	1.54292e-07	132.14	72.286	S	SPSHSSSNRPFTPPTSTGGSKSPGSAGRSQT	SPSHSSSNRPFT(0.082)PPT(0.013)S(0.892)T(0.013)GGSK
Q15648	1259	Mediator of RNA polymerase II transcription subunit 1	MED1	0.780769	8.90133	6.44078e-12	137.69	122.75	T	KSSSGLGSSGSLSQKTPPSSNSCTASSSSFS	T(0.781)PPS(0.101)S(0.101)NS(0.014)CT(0.002)ASSS(0.002)SFSSSGSSMSSSQNQHGSSK
Q15652	1087	Probable JmjC domain-containing histone demethylation protein 2C	JMJD1C	0.932258	13.6717	1.47324e-06	99.409	82.847	S	RSVSDLYKMKHSVPQSLPQSNYFTTLSNSVV	HS(0.04)VPQS(0.932)LPQS(0.027)NYFTTLSNSVVNEPPR
Q15652	1173	Probable JmjC domain-containing histone demethylation protein 2C	JMJD1C	0.999181	30.8714	2.87889e-05	134.3	111.5	S	GLVGKIPEHLPHQIASHSVTTFRNDCRSPTH	IPEHLPHQIAS(0.999)HS(0.001)VTTFR
Q15652	1192	Probable JmjC domain-containing histone demethylation protein 2C	JMJD1C	0.999998	58.0911	3.36865e-06	296.97	234.89	S	TTFRNDCRSPTHLTVSSTNTLRSMPALHRAP	SPTHLTVS(1)STNTLR
Q15652	1073	Probable JmjC domain-containing histone demethylation protein 2C	JMJD1C	0.999943	42.4168	0.00939065	106.84	49.663	S	SPKSHIIKQDMDVERSVSDLYKMKHSVPQSL	S(1)VSDLYK
Q15652	1437	Probable JmjC domain-containing histone demethylation protein 2C	JMJD1C	0.99856	28.4102	0.00572136	99.139	44.367	S	NTILASTSSECVSSKSVSQPVAQKQECKVST	S(0.999)VS(0.001)QPVAQK
Q15652	1457	Probable JmjC domain-containing histone demethylation protein 2C	JMJD1C	0.999347	32.0655	0.00616979	101.38	53.777	T	VAQKQECKVSTTAPVTLASSKTGSVVQPSSG	VSTTAPVT(0.999)LAS(0.001)SK
Q15691	155	Microtubule-associated protein RP/EB family member 1	MAPRE1	0.999916	41.2951	1.07244e-05	241.3	191.74	S	SLVAPALNKPKKPLTSSSAAPQRPISTQRTA	KPLTS(1)SSAAPQRPISTQR
Q15723	500	ETS-related transcription factor Elf-2	ELF2	1	66.497	3.48647e-05	212.43	167.99	S	NIVGTPLAVRALTPVSIAHGTPVMRLSMPTQ	ALTPVS(1)IAHGTPVMR
Q15723	572	ETS-related transcription factor Elf-2	ELF2	1	67.0501	2.71369e-06	276.3	259.8	S	KPADGNKTVTHVVVVSAPSAIALPVTMKTEG	TVTHVVVVS(1)APSAIALPVTMK
Q15723	400	ETS-related transcription factor Elf-2	ELF2	0.999912	40.5681	6.31775e-05	195.71	129.14	S	PRTVRVAMQVPVVMTSLGQKISTVAVQSVNA	VAMQVPVVMTS(1)LGQK
Q15723	375	ETS-related transcription factor Elf-2	ELF2	0.932397	11.7007	4.38671e-06	203.03	156.62	T	NITSPGHDASSRSPTTTASVSATAAPRTVRV	SPT(0.063)T(0.932)T(0.005)ASVSATAAPR
Q15723	376	ETS-related transcription factor Elf-2	ELF2	0.994007	22.5121	4.38671e-06	186.46	131.17	T	ITSPGHDASSRSPTTTASVSATAAPRTVRVA	S(0.335)PT(0.335)T(0.335)T(0.994)ASVSATAAPR
Q15750	395	TGF-beta-activated kinase 1 and MAP3K7-binding protein 1	TAB1	0.999999	61.494	9.15708e-06	293.38	227.75	S	APAAGGRVYPVSVPYSSAQSTSKTSVTLSLV	VYPVSVPYS(1)S(1)AQSTSK
Q15750	396	TGF-beta-activated kinase 1 and MAP3K7-binding protein 1	TAB1	1	75.5479	0.000117985	144.08	86.012	S	PAAGGRVYPVSVPYSSAQSTSKTSVTLSLVM	VYPVSVPYS(1)S(1)AQSTSK
Q15750	400	TGF-beta-activated kinase 1 and MAP3K7-binding protein 1	TAB1	0.793932	8.05047	0.00121128	112.85	75.021	T	GRVYPVSVPYSSAQSTSKTSVTLSLVMPSQG	VYPVSVPYS(0.998)S(0.002)AQS(0.124)T(0.794)S(0.082)K
Q15911	353	Zinc finger homeobox protein 3	ZFHX3	0.996862	25.0193	1.88777e-08	150.98	97.976	S	SFLEPKNKNFQHPLVSTANLIGPGHSFYGKF	NFQHPLVS(0.997)T(0.003)ANLIGPGHSFYGK
Q15911	219	Zinc finger homeobox protein 3	ZFHX3	0.886652	9.05116	0.000404578	82.259	63.393	S	FGKWFEGPDQAFPNTSALAGLSPVLHSFRVF	WFEGPDQAFPNT(0.11)S(0.887)ALAGLS(0.003)PVLHSFR
Q15942	11	Zyxin	ZYX	0.770073	8.08089	2.77425e-08	139.74	118.29	S	_____MAAPRPSPAISVSVSAPAFYAPQKKF	AAPRPSPAIS(0.77)VS(0.12)VS(0.11)APAFYAPQK
Q15942	13	Zyxin	ZYX	0.986866	19.4062	2.28568e-06	228.9	190.23	S	___MAAPRPSPAISVSVSAPAFYAPQKKFGP	AAPRPSPAIS(0.002)VS(0.987)VS(0.011)APAFYAPQKK
Q15942	15	Zyxin	ZYX	0.999997	55.5143	6.15371e-07	277.94	247.87	S	_MAAPRPSPAISVSVSAPAFYAPQKKFGPVV	PSPAISVSVS(1)APAFYAPQK
Q15942	169	Zyxin	ZYX	0.999546	33.4317	0.000425724	255.28	255.28	S	LLDDMTKNDPFKARVSSGYVPPPVATPFSSK	VS(1)SGYVPPPVATPFSSK
Q15942	258	Zyxin	ZYX	0.984116	17.921	0.0159968	85.909	55.54	S	QPVSLANTQPRGPPASSPAPAPKFSPVTPKF	GPPAS(0.984)S(0.016)PAPAPK
Q15942	246	Zyxin	ZYX	0.999202	30.984	3.39567e-07	199.09	155.79	S	KPQVQLHVQSQTQPVSLANTQPRGPPASSPA	PQVQLHVQSQT(0.001)QPVS(0.999)LANTQPR
Q16186	213	Proteasomal ubiquitin receptor ADRM1	ADRM1	0.999987	48.8197	4.25697e-14	356.82	304.36	S	SGPPGSSSSSSSRSQSAAVTPSSTTSSTRAT	SQS(1)AAVTPSSTTSSTR
Q16186	220	Proteasomal ubiquitin receptor ADRM1	ADRM1	0.999995	53.1401	0.000539932	236.42	193.3	S	SSSSSRSQSAAVTPSSTTSSTRATPAPSAPA	SQSAAVTPSS(1)T(0.999)T(0.001)SSTR
Q16186	221	Proteasomal ubiquitin receptor ADRM1	ADRM1	0.999446	32.5667	0.000204636	251.28	206.49	T	SSSSRSQSAAVTPSSTTSSTRATPAPSAPAA	SQSAAVTPSS(1)T(0.999)T(0.001)SSTR
Q16594	207	Transcription initiation factor TFIID subunit 9	TAF9	0.992065	23.9805	4.37327e-05	105.71	68.065	S	PTSQSPAVKASIPATSAVQNVLINPSLIGSK	AS(0.004)IPAT(0.004)S(0.992)AVQNVLINPSLIGSK
Q2KHR2	342	DNA-binding protein RFX7	RFX7	0.999752	36.0497	1.96424e-05	132.52	116.67	T	SARHRYPQILPKPANTSALTIRSPTTVLFTS	HRYPQILPKPANT(1)SALTIR
Q2KHR3	600	Glutamine and serine-rich protein 1	QSER1	1	161.006	2.77546e-05	287.03	223.82	S	LSDGEINAQESTYKVSKADDRYSQSVIRSNS	LSDGEINAQESTYKVS(1)K
Q2KHR3	17	Glutamine and serine-rich protein 1	QSER1	1	70.6459	1.142e-13	352.73	288.51	S	NFLSTAESRTAQAAASGTTLLPQFRAPSWQT	TAQAAAS(1)GTTLLPQFR
Q2KHR3	104	Glutamine and serine-rich protein 1	QSER1	0.910596	10.0797	9.62752e-05	196.37	118.73	T	SNGILSHHDPLLQIKTSQGTVPTALAFERLG	T(0.911)S(0.089)QGTVPTALAFER
Q2TAL8	364	Glutamine-rich protein 1	QRICH1	0.998731	28.5698	0.00901488	96.342	61.047	T	LAAVKLEDDKEKMVGTTSVVKNSHEEVVQTL	MVGT(0.999)T(0.914)S(0.087)VVK
Q2TAL8	365	Glutamine-rich protein 1	QRICH1	0.913952	10.2558	0.0183573	88.155	48.218	T	AAVKLEDDKEKMVGTTSVVKNSHEEVVQTLA	MVGT(0.999)T(0.914)S(0.087)VVK
Q53ET0	489	CREB-regulated transcription coactivator 2	CRTC2	0.925076	11.2604	0.000393781	97.551	45.985	S	TSKLSTDQRLPPYPYSSPSLVLPTQPHTPKS	LPPYPYS(0.925)S(0.069)PS(0.006)LVLPTQPHTPK
Q53ET0	504	CREB-regulated transcription coactivator 2	CRTC2	0.999978	49.8984	1.39019e-08	147.7	111.39	S	SSPSLVLPTQPHTPKSLQQPGLPSQSCSVQS	S(1)LQQPGLPSQSCSVQSSGGQPPGR
Q5BJH7	28	Protein YIF1B	YIF1B	1	82.129	4.43777e-06	115.99	90.651	S	TPRLRKWPSKRRIPVSQPGMADPHQLFDDTS	RIPVS(1)QPGMADPHQLFDDTSSAQSR
Q5JSZ5	1801	Protein PRRC2B	PRRC2B	0.999945	42.6891	0.000103294	222.75	177.05	S	FGVSPKDSDFSLPPGSASGPTGSPVVKLQDA	DSDFSLPPGS(1)ASGPTGSPVVK
Q5JSZ5	1982	Protein PRRC2B	PRRC2B	1	87.9786	0.000254295	221.9	177.08	S	LQAQAQLGLRGGLPVSQSQEIFSSLQPFRSQ	GGLPVS(1)QSQEIFSSLQPFR
Q5JTZ9	795	Alanine--tRNA ligase, mitochondrial	AARS2	1	92.4393	0.00928875	92.439	39.112	S	AVTGEQAQQARELGQSLAQEVKAATERLSLG	ELGQS(1)LAQEVK
Q5T0B9	113	Zinc finger protein 362	ZNF362	0.993067	24.5708	8.43325e-06	164.68	113.34	S	AVPQPDVALHARPATSTVTGLGLSTRTPSVS	PAT(0.003)S(0.993)T(0.003)VTGLGLSTR
Q5T3J3	51	Ligand-dependent nuclear receptor-interacting factor 1	LRIF1	0.952393	13.0115	0.000369644	240.37	202.71	S	GSDGKNLLQLLPIPKSSGNLIPLVQSSVMSD	S(0.952)S(0.048)GNLIPLVQSSVMSDALK
Q5T5U3	474	Rho GTPase-activating protein 21	ARHGAP21	0.99553	23.4773	1.16877e-08	309.29	248.75	S	QERLEDSVLMKYCPRSASQGALTSPSVSFSN	S(0.996)AS(0.004)QGALTSPSVSFSNHR
Q5T6F2	20	Ubiquitin-associated protein 2	UBAP2	1	113.889	2.16849e-06	185.2	128.57	S	VSSDHCRGAREKPQISAAQSTQPQKQVVQAT	EKPQIS(1)AAQSTQPQK
Q5T6F2	994	Ubiquitin-associated protein 2	UBAP2	1	92.1245	0.000101722	198.35	165.27	S	YSKGGYAGSSQAPNKSAGSGPGKGVSVSSST	GGYAGSSQAPNKS(1)AGSGPGK
Q5T6F2	1004	Ubiquitin-associated protein 2	UBAP2	0.902813	9.75927	1.7921e-08	278.32	242.59	S	QAPNKSAGSGPGKGVSVSSSTTGLPDMTGSV	GVS(0.903)VS(0.095)S(0.002)STTGLPDMTGSVYNK
Q5T6F2	1006	Ubiquitin-associated protein 2	UBAP2	0.768112	6.47436	3.92656e-08	278.32	242.59	S	PNKSAGSGPGKGVSVSSSTTGLPDMTGSVYN	SAGSGPGKGVS(0.007)VS(0.768)S(0.04)S(0.173)T(0.01)T(0.001)GLPDMTGSVYNK
Q5T6F2	1008	Ubiquitin-associated protein 2	UBAP2	0.998485	28.803	5.43721e-07	245.04	214.5	S	KSAGSGPGKGVSVSSSTTGLPDMTGSVYNKT	GVSVSS(0.001)S(0.998)TTGLPDMTGSVYNK
Q5T6F2	633	Ubiquitin-associated protein 2	UBAP2	0.843858	7.54492	1.75106e-08	158.81	123.57	S	DQSSVHNRIPYQSPVSSSESAPGTIMNGHGG	IPYQSPVS(0.844)S(0.149)S(0.007)ESAPGTIMNGHGGGR
Q5T6F2	634	Ubiquitin-associated protein 2	UBAP2	0.902134	9.46693	1.75106e-08	158.81	123.57	S	QSSVHNRIPYQSPVSSSESAPGTIMNGHGGG	IPYQS(0.098)PVS(0.612)S(0.902)S(0.388)ESAPGTIMNGHGGGR
Q5T6F2	635	Ubiquitin-associated protein 2	UBAP2	0.849321	7.53093	1.75106e-08	189.18	156.1	S	SSVHNRIPYQSPVSSSESAPGTIMNGHGGGR	IPYQSPVSS(0.15)S(0.849)ES(0.001)APGTIMNGHGGGR
Q5T6F2	494	Ubiquitin-associated protein 2	UBAP2	0.991543	20.6912	8.1793e-05	103.85	84.778	S	KLLQLPSTTIENISVSVHQPQPKHIKLAKRR	LLQLPSTTIENIS(0.008)VS(0.992)VHQPQPK
Q5T6F2	1104	Ubiquitin-associated protein 2	UBAP2	1	97.7111	3.72464e-06	271.04	234.6	S	SGSGQRSQPSSLQPKSQASKPAYGNSPYWTN	S(1)QASKPAYGNSPYWTN
Q5T6F2	1095	Ubiquitin-associated protein 2	UBAP2	0.999913	40.7053	0.00572136	99.139	31.924	S	HHHLPQDAQSGSGQRSQPSSLQPKSQASKPA	S(1)QPSSLQPK
Q5T6F2	487	Ubiquitin-associated protein 2	UBAP2	0.991748	20.8488	2.50157e-07	130.98	107.5	T	DSPSTVNKLLQLPSTTIENISVSVHQPQPKH	LLQLPST(0.008)T(0.992)IENISVSVHQPQPK
Q5T6F2	372	Ubiquitin-associated protein 2	UBAP2	0.989831	19.9394	0.000265766	147.73	82.013	T	GSGFGELAPPKMANITSSQILDQLKAPSLGQ	MANIT(0.99)S(0.01)SQILDQLK
Q5T8P6	691	RNA-binding protein 26	RBM26	0.919434	10.9607	0.000212894	144.77	104.25	S	VSKPSVSATEKVLSTSTGLTKTVYNPAALKA	VLS(0.001)T(0.006)S(0.919)T(0.074)GLTK
Q5TC82	877	Roquin-1	RC3H1	0.999845	38.0832	0.00559945	89.629	60.207	S	TSDDDLIPFGDRPTVSRFGAISRTSKTIYQG	AAETSDDDLIPFGDRPTVS(1)R
Q5VT52	476	Regulation of nuclear pre-mRNA domain-containing protein 2	RPRD2	0.896653	11.4281	0.000727744	79.586	58.842	S	SSLTSVMKNTGVSPASRPSPGTPTSPSNLTS	NT(0.065)GVS(0.018)PAS(0.897)RPS(0.02)PGTPTSPSNLTSGLK
Q5VT52	411	Regulation of nuclear pre-mRNA domain-containing protein 2	RPRD2	0.999999	61.4819	5.82943e-06	153.41	93.78	S	SAVSTSVPTKPTENISKASSCTPVPVTMTAT	SAVSTSVPTKPTENIS(1)K
Q5VT52	597	Regulation of nuclear pre-mRNA domain-containing protein 2	RPRD2	0.988021	19.6217	0.000191769	226.67	187.43	S	AQPFIPKSFNYSPNSSTSEVSSTSASKASIG	SFNYSPNS(0.011)S(0.988)T(0.001)SEVSSTSASK
Q5VT52	991	Regulation of nuclear pre-mRNA domain-containing protein 2	RPRD2	0.991496	20.727	5.26854e-08	133.98	87.319	S	SPQNTLAAPTGHPPTSGVEKVLASTISTTST	SLFSPQNTLAAPTGHPPT(0.008)S(0.991)GVEK
Q5VT52	400	Regulation of nuclear pre-mRNA domain-containing protein 2	RPRD2	0.912449	10.52	0.000618837	222.55	143.08	T	VEDRKEKPAEKSAVSTSVPTKPTENISKASS	S(0.006)AVS(0.081)T(0.912)S(0.001)VPTKPTENISK
Q5VT52	501	Regulation of nuclear pre-mRNA domain-containing protein 2	RPRD2	0.98956	20.2039	0.000737528	219.53	192.79	T	PSNLTSGLKTPAPATTTSHNPLANILSKVEI	TPAPATT(0.99)T(0.009)S(0.001)HNPLANILSK
Q5VWN6	1150	Protein FAM208B	FAM208B	0.990245	20.0692	0.00567271	97.813	51.017	S	DKAVCSLQKETPLPVSLPSDKTMVMEALSLA	ETPLPVS(0.99)LPS(0.01)DK
Q674X7	24	Kazrin	KAZN	0.815868	6.83334	0.02615	68.329	10.257	T	ALRIDGAVQSASQEVTNLRAELTATNRRLAE	IDGAVQS(0.015)AS(0.169)QEVT(0.816)NLR
Q68CP9	618	AT-rich interactive domain-containing protein 2	ARID2	0.9667	14.9902	4.26688e-08	146.34	121.42	S	AIPLPIQMYYQQQPVSTSVVRVDSVPDVSPA	AIPLPIQMYYQQQPVS(0.967)T(0.031)S(0.003)VVR
Q68CP9	1494	AT-rich interactive domain-containing protein 2	ARID2	1	68.3296	5.42465e-07	184.96	123.15	S	QGHQIIAVPDSGSKVSHSPALSSDVRSTNGT	VS(1)HSPALSSDVR
Q68EM7	820	Rho GTPase-activating protein 17	ARHGAP17	0.985543	20.8489	1.99397e-05	97.32	67.215	S	NRPSVPPPPQPPGVHSAGDSSLTNTAPTASK	NRPSVPPPPQPPGVHS(0.986)AGDS(0.006)S(0.008)LTNTAPTASK
Q6AI12	214	Ankyrin repeat domain-containing protein 40	ANKRD40	0.99933	31.7392	0.0115549	85.493	40.13	S	TPESTKPGPVCQPPVSQSRSLFSSVPSKPPM	TPESTKPGPVCQPPVS(0.999)QS(0.001)R
Q6AI39	582	GLTSCR1-like protein	GLTSCR1L	0.999861	38.5848	0.000864319	124.6	90.213	S	TGDQLTQPNRTPVPVSVSHRLPVSSSKSTST	TPVPVS(1)VSHR
Q6KC79	161	Nipped-B-like protein	NIPBL	0.976168	16.7788	0.011492	89.46	52.781	S	TISHSPSSRFVPPQTSSGNRFMPQQNSPVPS	FVPPQT(0.003)S(0.976)S(0.02)GNR
Q6KC79	140	Nipped-B-like protein	NIPBL	0.774343	6.77737	0.000263745	88.541	72.047	S	QYKLSQNSMHSSPASSNYQQTTISHSPSSRF	LS(0.021)QNS(0.002)MHS(0.004)S(0.036)PAS(0.163)S(0.774)NYQQTTISHSPSSR
Q6MZP7	111	Protein lin-54 homolog	LIN54	0.999728	35.5583	1.42217e-05	138.99	85.725	S	PSGLQKLGAQTPVTISANQIILNKVSQTSDL	LGAQT(0.023)PVT(0.977)IS(1)ANQIILNK
Q6MZP7	321	Protein lin-54 homolog	LIN54	0.995984	23.9446	0.000691497	248.19	197.16	S	KIAISPLKSPNKAVKSTVQTITVGGVSTSQF	S(0.996)T(0.004)VQTITVGGVSTSQFK
Q6MZP7	332	Protein lin-54 homolog	LIN54	0.992571	21.2627	2.73317e-06	190.35	130.26	S	KAVKSTVQTITVGGVSTSQFKTIIPLATAPN	STVQTITVGGVS(0.993)T(0.007)SQFK
Q6MZP7	106	Protein lin-54 homolog	LIN54	0.818998	6.55817	0.000938891	111.11	73.95	T	VKPAFPSGLQKLGAQTPVTISANQIILNKVS	LGAQT(0.819)PVT(0.181)ISANQIILNK
Q6MZP7	109	Protein lin-54 homolog	LIN54	0.977059	16.292	1.42217e-05	220.82	149.26	T	AFPSGLQKLGAQTPVTISANQIILNKVSQTS	LGAQT(0.023)PVT(0.977)IS(1)ANQIILNK
Q6MZP7	344	Protein lin-54 homolog	LIN54	1	68.091	6.16892e-05	189.45	156.59	T	GGVSTSQFKTIIPLATAPNVQQIQVPGSKFH	TIIPLAT(1)APNVQQIQVPGSK
Q6P4R8	1030	Nuclear factor related to kappa-B-binding protein	NFRKB	0.993358	25.0829	1.9902e-05	134.04	79.625	S	NPVHAADSPAKASSASAPSSTPTGTTVVKVT	AS(0.001)S(0.002)AS(0.993)APS(0.003)S(0.001)TPTGTTVVK
Q6P4R8	1067	Nuclear factor related to kappa-B-binding protein	NFRKB	1	92.0512	0.0116766	92.051	47.595	S	EASSSAFRLMPALGVSVADQKGKSTVASSEA	LMPALGVS(1)VADQK
Q6P4R8	1116	Nuclear factor related to kappa-B-binding protein	NFRKB	0.983767	17.6352	0.000357107	86.455	53.735	S	AGQTITVATHAKQGASVASGSGTVHTSAVSL	QGAS(0.984)VAS(0.015)GS(0.002)GT(0.177)VHT(0.057)S(0.376)AVS(0.376)LPS(0.013)MNAAVSK
Q6P4R8	1130	Nuclear factor related to kappa-B-binding protein	NFRKB	0.750752	5.29384	0.000357107	86.455	53.735	S	ASVASGSGTVHTSAVSLPSMNAAVSKTVAVA	QGASVASGSGTVHT(0.006)S(0.02)AVS(0.751)LPS(0.222)MNAAVS(0.001)K
Q6P4R8	1168	Nuclear factor related to kappa-B-binding protein	NFRKB	0.977765	16.9711	4.31893e-06	138.24	114.39	S	ISISTGAPTVRQVPVSTTVVSTSQAGKLPTR	QVPVS(0.978)T(0.019)T(0.003)VVS(0.008)T(0.008)S(0.985)QAGKLPTR
Q6P4R8	1175	Nuclear factor related to kappa-B-binding protein	NFRKB	0.999523	33.2507	2.90545e-06	247.73	168.83	S	PTVRQVPVSTTVVSTSQAGKLPTRITVPLSV	QVPVSTTVVSTS(1)QAGK
Q6P4R8	1080	Nuclear factor related to kappa-B-binding protein	NFRKB	0.999968	44.9514	1.84007e-05	288.96	197.56	S	GVSVADQKGKSTVASSEAKPAATIRIVQGLG	STVASS(1)EAKPAATIR
Q6P4R8	795	Nuclear factor related to kappa-B-binding protein	NFRKB	0.999993	51.3534	0.000241415	240.65	124.1	S	SSQTAPSSQAAARVVSHSGSAGLSQVRVVAQ	VVS(1)HSGSAGLSQVR
Q6P4R8	1273	Nuclear factor related to kappa-B-binding protein	NFRKB	0.999998	56.8633	0.000327937	218.34	169.63	T	QVRIQTVPASHLQQGTASGSSKAVSTVVVTT	IQTVPASHLQQGT(1)ASGSSK
Q6P4R8	750	Nuclear factor related to kappa-B-binding protein	NFRKB	0.969997	17.5414	0.0110319	94.409	42.682	T	ISPPPVSAVNKSGPSTVSEPAKSSSGVLLVS	SGPS(0.017)T(0.97)VS(0.013)EPAK
Q6P4R8	1151	Nuclear factor related to kappa-B-binding protein	NFRKB	0.915642	12.6996	8.78665e-05	108.32	78.406	T	AAVSKTVAVASGAASTPISISTGAPTVRQVP	T(0.001)VAVAS(0.001)GAAS(0.049)T(0.916)PIS(0.033)ISTGAPTVR
Q6PJG2	530	ELM2 and SANT domain-containing protein 1	ELMSAN1	1	126.725	9.52286e-07	164.93	127.68	S	RAREDSGMVPLIIPVSVPVRTVDPTEAAQAG	AREDSGMVPLIIPVS(1)VPVR
[truncated: 342 more rows]
