# Supplementary material for: Next-generation unnatural monosaccharides reveal that ESRRB O-GlcNAcylation regulates pluripotency of mouse embryonic stem cells
Source: Nat Commun. 2019 Sep 6;10:4065. doi: 10.1038/s41467-019-11942-y (PMC6731260; doi:10.1038/s41467-019-11942-y)
Supplement: Supplementary file 8 — Supplementary Data 5 [file 41467_2019_11942_MOESM8_ESM.xlsx]

## Sheet: Supplementary Data 5
Supplementary Data 5: Raw data of S-HexNAz sites identified with 1,3-Pr2GalNAz in HeLa cells
Replicate 1
Entry	Positions within proteins	Protein names	Gene names	Localization prob	Score diff	PEP	Score	Delta score	Amino acid	Sequence window	Probability of S-HexNAz resdiues
A3QJZ7;Q5VXH4	140;138	PRAME family member 6	LOC101929983;PRAMEF6	1	81.9197	0.00517326	81.92	34.677	C	GSFLNAKRNKTPVQDCPRMRGQQPLTVFVEL	RNKTPVQDC(1)PR
P23528	147	Cofilin-1	CFL1	0.999193	30.9269	0.00363399	97.463	74.589	C	KHELQANCYEEVKDRCTLAEKLGGSAVISLE	HELQANC(0.001)YEEVKDRC(0.999)TLAEK
P51610	1139	Host cell factor 1;HCF N-terminal chain 1;HCF N-terminal chain 2;HCF N-terminal chain 3;HCF N-terminal chain 4;HCF N-terminal chain 5;HCF N-terminal chain 6;HCF C-terminal chain 1;HCF C-terminal chain 2;HCF C-terminal chain 3;HCF C-terminal chain 4;HCF C-terminal chain 5;HCF C-terminal chain 6	HCFC1	1	188.873	1.85817e-48	188.87	143.01	C	MSSVGANHQRDARRACAAGTPAVIRISVATG	RAC(1)AAGTPAVIR
Q6TFL3	117	Coiled-coil domain-containing protein 171	CCDC171	1	101.753	0.0057822	101.75	34.776	C	AEERLAEAHRIQEKLCAQNSELQAKTNETEK	IQEKLC(1)AQNSELQAK
Q8NEZ4	4596	Histone-lysine N-methyltransferase 2C	KMT2C	1	45.1145	0.00710372	76.165	27.741	C	EASRLYWSTRYANRRCRYLCSIEEKDGRPVF	RC(1)RYLC(1)SIEEK
Q8NEZ4	4600	Histone-lysine N-methyltransferase 2C	KMT2C	1	45.1145	0.00710372	76.165	27.741	C	LYWSTRYANRRCRYLCSIEEKDGRPVFVIRI	RC(1)RYLC(1)SIEEK
Q92616	51	Translational activator GCN1	GCN1L1	1	96.8898	0.00580775	96.89	66.756	C	CVAGKDLPEGAVKGLCKLFCLTLHRYRDAAS	GLC(1)KLFC(1)LTLHRYR
Q92616	55	Translational activator GCN1	GCN1L1	1	96.8898	0.00580775	96.89	66.756	C	KDLPEGAVKGLCKLFCLTLHRYRDAASRRAL	GLC(1)KLFC(1)LTLHRYR
Q96AP0	406	Adrenocortical dysplasia protein homolog	ACD	1	179.195	6.64732e-42	179.19	151.26	C	PDPGQRSSSQPSPAICSAPATLTPRSPHASR	SSSQPSPAIC(1)SAPATLTPR
Q96EB1	7	Elongator complex protein 4	ELP4	1	148.849	2.01318e-18	148.85	115.92	C	_________MAAVATCGSVAASTGSAVATAS	AAVATC(1)GSVAASTGSAVATASK
Q9UFD9	391	RIMS-binding protein 3A	RIMBP3	1	82.8505	0.00412963	82.85	15.735	C	LNWLLAKALWVLARRCYTLQAENKQLRRAGC	RC(1)YTLQAENK
Replicate 2
Entry	Positions within proteins	Protein names	Gene names	Localization prob	Score diff	PEP	Score	Delta score	Amino acid	Sequence window	Probability of S-HexNAz resdiues
O15381	278	Nuclear valosin-containing protein-like	NVL	1	65.1572	0.0117418	65.157	13.231	C	KFEDVGGNDMTLKEVCKMLIHMRHPEVYHHL	EVC(1)KMLIHMR
P46100	2404	Transcriptional regulator ATRX	ATRX	1	94.2811	0.00978957	94.281	60.439	C	AIYNDVLTKQQMLISCVQRILMNRRLQQQYN	QQMLISC(1)VQRILMNRR
P51610	1139	Host cell factor 1;HCF N-terminal chain 1;HCF N-terminal chain 2;HCF N-terminal chain 3;HCF N-terminal chain 4;HCF N-terminal chain 5;HCF N-terminal chain 6;HCF C-terminal chain 1;HCF C-terminal chain 2;HCF C-terminal chain 3;HCF C-terminal chain 4;HCF C-terminal chain 5;HCF C-terminal chain 6	HCFC1	1	212.033	1.83215e-27	212.03	145.77	C	MSSVGANHQRDARRACAAGTPAVIRISVATG	RAC(1)AAGTPAVIR
Q8WZ42	24441	Titin	TTN	1	63.1476	0.0141593	63.148	40.03	C	AENIVGVGKASKNSECYVARDPCDPPGTPEP	NSEC(1)YVAR
Q96AP0	406	Adrenocortical dysplasia protein homolog	ACD	1	180.078	1.83127e-16	180.08	147.72	C	PDPGQRSSSQPSPAICSAPATLTPRSPHASR	SSSQPSPAIC(1)SAPATLTPR
Replicate 3
Entry	Positions within proteins	Protein names	Gene names	Localization prob	Score diff	PEP	Score	Delta score	Amino acid	Sequence window	Probability of S-HexNAz resdiues
A6NH00	302	Olfactory receptor 2T8	OR2T8	0.989974	19.9449	0.00518341	49.418	8.7031	C	IYSVKNSEVKGALTRCMGRCVALSRE_____	C(0.99)MGRC(0.01)VALSR
Q9NS71	95	Gastrokine-1	GKN1	1	42.629	0.016324	42.629	10.375	C	YGNGFAATRLFQKKTCIVHKMNKEVMPSIQS	KTC(1)IVHKMNK
Q13009	1046	T-lymphoma invasion and metastasis-inducing protein 1	TIAM1	1	61.6789	0.0141795	61.679	10.403	C	TMRQLSDADKLRKVICELLETERTYVKDLNC	KVIC(1)ELLETER
Q9H2C0	415	Gigaxonin	GAN	1	46.9941	0.00985779	46.994	10.466	C	TWTKQPDLTMVRKIGCYAAMKKKIYAMGGGS	IGC(1)YAAMKK
A3QJZ7;Q5VXH4	140;138	PRAME family member 6	LOC101929983;PRAMEF6	1	84.8205	0.0131961	84.821	17.614	C	GSFLNAKRNKTPVQDCPRMRGQQPLTVFVEL	RNKTPVQDC(1)PR
Q12872	307	Splicing factor, suppressor of white-apricot homolog	SFSWAP	1	48.4666	0.016341	48.467	18.462	C	EDGNYLHPSLFASKKCNRLEELMKPLKVVDP	C(1)NRLEELMKPLK
Q86TH1	806	ADAMTS-like protein 2	ADAMTSL2	1	48.7409	0.0152986	48.741	18.53	C	DKNCPAHWLAQDWERCNTTCGRGVKKRLVLC	C(1)NTTC(1)GRGVKK
Q86TH1	810	ADAMTS-like protein 2	ADAMTSL2	1	48.7409	0.0152986	48.741	18.53	C	PAHWLAQDWERCNTTCGRGVKKRLVLCMELA	C(1)NTTC(1)GRGVKK
Q9UJT9	60	F-box/LRR-repeat protein 7	FBXL7	1	44.2541	0.00985044	44.254	18.696	C	DLSMRTLSTPSPALICPPNLPGFQNGRGSST	TLSTPSPALIC(1)PPNLPGFQNGR
Q8NEZ4	4596	Histone-lysine N-methyltransferase 2C	KMT2C	1	68.5154	0.0135953	68.515	21.294	C	EASRLYWSTRYANRRCRYLCSIEEKDGRPVF	RC(1)RYLC(1)SIEEK
Q8NEZ4	4600	Histone-lysine N-methyltransferase 2C	KMT2C	1	68.5154	0.0135953	68.515	21.294	C	LYWSTRYANRRCRYLCSIEEKDGRPVFVIRI	RC(1)RYLC(1)SIEEK
O60673	1997	DNA polymerase zeta catalytic subunit	REV3L	0.919862	10.5988	0.00343631	131.17	21.38	C	NSPKMVEDKKIVIMPCKCAPSRQLVQVWLQA	IVIMPC(0.92)KC(0.08)APSR
Q15047	631	Histone-lysine N-methyltransferase SETDB1	SETDB1	0.999993	51.8172	0.0167576	71.685	21.43	C	RVNRKMGFHVIYKTPCGLCLRTMQEIERYLF	KMGFHVIYKTPC(1)GLCLR
Q9Y2H8	314	Zinc finger protein 510	ZNF510	1	59.1984	0.00876846	59.198	26.904	C	HRRTGTGKKHLHLNQCGKSFEKSTVEEYNKL	KHLHLNQC(1)GK
Q8IXN7	2	N-acetylaspartylglutamate synthase A	RIMKLA	1	62.8909	0.0145435	62.891	30.739	C	______________MCSQLWFLTDRRIREDY	C(1)SQLWFLTDR
Q9H2D6	2233	TRIO and F-actin-binding protein	TRIOBP	1	66.5599	0.0135298	66.56	34.145	C	ALMRQAEEREHTLRRCQQEGQELLRHNQELH	C(1)QQEGQELLR
A6NGE7	141	Putative 2-oxo-4-hydroxy-4-carboxy-5-ureidoimidazoline decarboxylase	URAD	1	86.0142	0.00689334	86.014	34.287	C	SDRTAVPRELARRLLCPSAQELRTALGEVKK	LLC(1)PSAQELR
Q9NR48	2537	Histone-lysine N-methyltransferase ASH1L	ASH1L	1	55.4522	0.0142071	55.452	36.921	C	AEKYYGRKSPVGRDVCRLRKAYYNARHEASA	KSPVGRDVC(1)R
P46100	2404	Transcriptional regulator ATRX	ATRX	1	71.8718	0.0166392	71.872	38.82	C	AIYNDVLTKQQMLISCVQRILMNRRLQQQYN	QQMLISC(1)VQRILMNRR
Q9ULT8	2275	E3 ubiquitin-protein ligase HECTD1	HECTD1	1	87.2873	0.0122207	87.287	55.517	C	RLVDLPISKPFFKLMCMGDIKSNMSKLIYES	PFFKLMC(1)MGDIKSNMSK
Q96EB1	7	Elongator complex protein 4	ELP4	1	129.29	0.000344393	129.29	82.972	C	_________MAAVATCGSVAASTGSAVATAS	AAVATC(1)GSVAASTGSAVATASK
Q96AP0	406	Adrenocortical dysplasia protein homolog	ACD	1	176.425	1.15481e-12	176.42	138.05	C	PDPGQRSSSQPSPAICSAPATLTPRSPHASR	SSSQPSPAIC(1)SAPATLTPR
P51610	1139	Host cell factor 1;HCF N-terminal chain 1;HCF N-terminal chain 2;HCF N-terminal chain 3;HCF N-terminal chain 4;HCF N-terminal chain 5;HCF N-terminal chain 6;HCF C-terminal chain 1;HCF C-terminal chain 2;HCF C-terminal chain 3;HCF C-terminal chain 4;HCF C-terminal chain 5;HCF C-terminal chain 6	HCFC1	1	132.565	1.42516e-15	199.19	141.67	C	MSSVGANHQRDARRACAAGTPAVIRISVATG	RAC(1)AAGTPAVIR
