# Supplementary material for: Next-generation unnatural monosaccharides reveal that ESRRB O-GlcNAcylation regulates pluripotency of mouse embryonic stem cells
Source: Nat Commun. 2019 Sep 6;10:4065. doi: 10.1038/s41467-019-11942-y (PMC6731260; doi:10.1038/s41467-019-11942-y)
Supplement: Supplementary file 9 — Supplementary Data 6 [file 41467_2019_11942_MOESM9_ESM.xlsx]

## Sheet: Supplementary Data 6
Supplementary Data 6: Raw data of S-PrHexNAz sites identified with 1,3-Pr2GalNAz in HeLa cells
Replicate 1
Entry	Positions within proteins	Protein names	Gene names	Localization prob	Score diff	PEP	Score	Delta score	Amino acid	Sequence window	Probability of S-PrHexNAz resdiues
O75182	1052	Paired amphipathic helix protein Sin3b	SIN3B	0.999942	42.3861	0.0212306	45.704	9.813	C	EARSSWKRLVGVESACDVDCRFKLSTHKMVF	RLVGVESAC(1)DVDCR
Q92819	8	Hyaluronan synthase 2	HAS2	0.997249	25.5929	0.0181943	46.844	15.329	C	________MHCERFLCILRIIGTTLFGVSLL	MHC(0.003)ERFLC(0.997)ILR
Q01831	514	DNA repair protein complementing XP-C cells	XPC	1	47.9148	0.0219078	47.915	11.886	C	AASSSSSSSKRGKKMCSDGEKAEKRSIAGID	KMC(1)SDGEKAEK
Q8IY92	1482	Structure-specific endonuclease subunit SLX4	SLX4	1	48.283	0.00312891	48.283	18.75	C	CRSPGLLDTTPIRGSCTTQRKLQEKSSGAGS	GSC(1)TTQRK
Q9C0D5	1400	Protein TANC1	TANC1	1	51.0593	0.014216	51.059	15.518	C	QFVAALADLQEAVKLCPTNQEVKRLLARVEE	LC(1)PTNQEVKR
Q38SD2	1502	Leucine-rich repeat serine/threonine-protein kinase 1	LRRK1	1	51.2649	0.0205864	51.265	20.698	C	PEEVQFRRLQALMMECWDTKPEKRPLALSVV	LQALMMEC(1)WDTKPEK
B4DLN1;P52815	32;32	39S ribosomal protein L12, mitochondrial	MRPL12	0.837247	7.11323	0.0200415	51.727	16.254	C	RAAAFRLARRQVPCVCAVRHMRSSGHQRCEA	RQVPC(0.163)VC(0.837)AVR
Q86TJ5	4	Zinc finger protein 554	ZNF554	1	51.9491	0.0146836	51.949	16.408	C	____________MVTCAHLGRRARLPAAQPS	MVTC(1)AHLGR
P19474	114	E3 ubiquitin-protein ligase TRIM21	TRIM21	0.990765	20.3054	0.0185574	55.899	24.374	C	LHLFCEKDGKALCWVCAQSRKHRDHAMVPLE	ALC(0.009)WVC(0.991)AQSR
Q29RF7	1030	Sister chromatid cohesion protein PDS5 homolog A	PDS5A	1	58.0713	0.0210021	58.071	15.125	C	FTRSQDVDQLRDIKECLWFMLEVLMTKNENN	EC(1)LWFMLEVLMTK
Q8IZD2	468	Histone-lysine N-methyltransferase 2E	KMT2E	1	59.1984	0.0174987	59.198	11.897	C	CKYKVDCACLKENPECPVLKRSSESMENINS	ENPEC(1)PVLKR
Q687X5	41	Metalloreductase STEAP4	STEAP4	1	60.246	0.0202851	60.246	15.584	C	GTGDFGRSLGLKMLQCGYSVVFGSRNPQKTT	MLQC(1)GYSVVFGSR
Q96PY5	224	Formin-like protein 2	FMNL2	0.893611	9.2425	0.0205985	65.107	17.575	C	LKNSRLVSKKDDVHVCIMCLRAIMNYQYGFN	LVSKKDDVHVC(0.894)IMC(0.106)LR
Q9H336	3	Cysteine-rich secretory protein LCCL domain-containing 1	CRISPLD1	1	67.0795	0.0199355	67.08	24.763	C	_____________MKCTAREWLRVTTVLFMA	MKC(1)TAREWLR
Q969W1	160	Probable palmitoyltransferase ZDHHC16	ZDHHC16	1	68.4405	0.0174016	68.44	39.1	C	PQGRNDIATVSICKKCIYPKPARTHHCSICN	KC(1)IYPKPAR
Q9UBG7	65	Recombining binding protein suppressor of hairless-like protein	RBPJL	0.999989	49.5036	0.012937	70.563	23.501	C	TTILRGGVRRCLQQQCEQTVRILHAKVAQKS	RCLQQQC(1)EQTVR
Q12879;Q13224	455;456	Glutamate receptor ionotropic, NMDA 2A;Glutamate receptor ionotropic, NMDA 2B	GRIN2A;GRIN2B	1	70.9797	0.0127315	70.98	36.264	C	VKINNSTNEGMNVKKCCKGFCIDILKKLSRT	KC(1)C(1)KGFC(1)IDILK
Q12879;Q13224	456;457	Glutamate receptor ionotropic, NMDA 2A;Glutamate receptor ionotropic, NMDA 2B	GRIN2A;GRIN2B	1	70.9797	0.0127315	70.98	36.264	C	KINNSTNEGMNVKKCCKGFCIDILKKLSRTV	KC(1)C(1)KGFC(1)IDILK
Q12879;Q13224	460;461	Glutamate receptor ionotropic, NMDA 2A;Glutamate receptor ionotropic, NMDA 2B	GRIN2A;GRIN2B	1	70.9797	0.0127315	70.98	36.264	C	STNEGMNVKKCCKGFCIDILKKLSRTVKFTY	KC(1)C(1)KGFC(1)IDILK
Q68E01	237	Integrator complex subunit 3	INTS3	1	75.4158	0.0159492	75.416	19.077	C	GTAQLQALRQKEVDFCISLLRERFMECLMIG	EVDFC(1)ISLLR
Q8IZF2	1162	Probable G-protein coupled receptor 116	GPR116	1	61.0296	0.00953385	78.964	22.256	C	LGATQPREVYTRKNVCWLNWEDTKALLAFAI	KNVC(1)WLNWEDTK
Q9Y6D5	1661	Brefeldin A-inhibited guanine nucleotide-exchange protein 2	ARFGEF2	1	91.9612	0.00406718	91.961	41.873	C	KSKPNLLKQETSSLACCLRILFRMYVDENRR	QETSSLAC(1)C(1)LR
Q9Y6D5	1662	Brefeldin A-inhibited guanine nucleotide-exchange protein 2	ARFGEF2	1	91.9612	0.00406718	91.961	41.873	C	SKPNLLKQETSSLACCLRILFRMYVDENRRD	QETSSLAC(1)C(1)LR
C9JMV9;Q9BUJ0	6;6	Alpha/beta hydrolase domain-containing protein 14A	ABHD14A-ACY1;ABHD14A	0.99846	28.1173	0.020085	94.122	14.65	C	__________MVGALCGCWFRLGGARPLIPL	VGALC(0.998)GC(0.002)WFRLGGAR
Q9Y5Y4	199	Prostaglandin D2 receptor 2	PTGDR2	1	102.361	0.00881818	102.36	54.467	C	YNVLLLNPGPDRDATCNSRQVALAVSKFLLA	DATC(1)NSRQVALAVSK
Replicate 2
Entry	Positions within proteins	Protein names	Gene names	Localization prob	Score diff	PEP	Score	Delta score	Amino acid	Sequence window	Probability of S-PrHexNAz resdiues
O43795	649	Unconventional myosin-Ib	MYO1B	1	46.0691	0.0219534	46.069	21.055	C	FRQAYEPCLERYKMLCKQTWPHWKGPARSGV	MLC(1)KQTWPHWK
O43822	25	Protein C21orf2	C21orf2	1	80.9162	0.0063485	80.916	26.574	C	TRAKASELHSVRKLNCWGSRLTDISICQEMP	KLNC(1)WGSR
O75534	106	Cold shock domain-containing protein E1	CSDE1	1	66.0216	0.00854385	66.022	33.276	C	KQEILPEERMNGQVVCAVPHNLESKSPAAPG	MNGQVVC(1)AVPHNLESK
P51816	1302	AF4/FMR2 family member 2	AFF2	1	67.9969	0.0135089	67.997	32.34	C	HSSMTNLVRYVRQGLCWLRIDAHLL______	YVRQGLC(1)WLR
Q29RF7	1030	Sister chromatid cohesion protein PDS5 homolog A	PDS5A	1	63.6807	0.0225773	63.681	16.592	C	FTRSQDVDQLRDIKECLWFMLEVLMTKNENN	EC(1)LWFMLEVLMTK
Q86T03	147	Type 1 phosphatidylinositol 4,5-bisphosphate 4-phosphatase	TMEM55B	0.998814	29.2534	0.0188291	47.574	8.1499	C	ICKVTSQRIACPRPYCKRIINLGPVHPGPLS	IAC(0.001)PRPYC(0.999)KR
Q8IZF2	1162	Probable G-protein coupled receptor 116	GPR116	1	87.7194	0.0142703	87.719	36.075	C	LGATQPREVYTRKNVCWLNWEDTKALLAFAI	KNVC(1)WLNWEDTK
Q8N3T6	488	Transmembrane protein 132C	TMEM132C	1	53.9473	0.023462	53.947	23.611	C	ECKSTDEDVIKVSERCDYIFVNGKEIKGKMD	C(1)DYIFVNGKEIK
Q8NA92	10	THAP domain-containing protein 8	THAP8	0.999306	31.5846	0.0099425	69.01	35.693	C	______MPKYCRAPNCSNTAGRLGADNRPVS	PKYC(0.001)RAPNC(0.999)SNTAGR
Q8WZ42	4839	Titin	TTN	1	42.8094	0.0226278	42.809	15.84	C	DVGEYECVVANEVGKCGCMATHLLKEPPTFV	C(1)GC(1)MATHLLK
Q8WZ42	4841	Titin	TTN	1	42.8094	0.0226278	42.809	15.84	C	GEYECVVANEVGKCGCMATHLLKEPPTFVKK	C(1)GC(1)MATHLLK
Replicate 3
Entry	Positions within proteins	Protein names	Gene names	Localization prob	Score diff	PEP	Score	Delta score	Amino acid	Sequence window	Probability of S-PrHexNAz resdiues
Q6PJ69	112	Tripartite motif-containing protein 65	TRIM65	0.975934	16.7992	0.0179605	49.423	9.2692	C	RHGRPLELFCRTEGRCVCSVCTVRECRLHER	C(0.976)VC(0.02)SVC(0.004)TVR
Q07954	3005	Prolow-density lipoprotein receptor-related protein 1;Low-density lipoprotein receptor-related protein 1 85 kDa subunit;Low-density lipoprotein receptor-related protein 1 515 kDa subunit;Low-density lipoprotein receptor-related protein 1 intracellular domain	LRP1	1	57.1063	0.0109347	57.106	10.016	C	FPCSQRCINTHGSYKCLCVEGYAPRGGDPHS	C(1)LC(1)VEGYAPR
Q07954	3007	Prolow-density lipoprotein receptor-related protein 1;Low-density lipoprotein receptor-related protein 1 85 kDa subunit;Low-density lipoprotein receptor-related protein 1 515 kDa subunit;Low-density lipoprotein receptor-related protein 1 intracellular domain	LRP1	1	57.1063	0.0109347	57.106	10.016	C	CSQRCINTHGSYKCLCVEGYAPRGGDPHSCK	C(1)LC(1)VEGYAPR
Q9BYW2	1463	Histone-lysine N-methyltransferase SETD2	SETD2	1	55.3526	0.0113207	55.353	10.33	C	SCVMDDFRDPQRWKECAKQGKMPCYFDLIEE	WKEC(1)AKQGK
Q8TD57	2100	Dynein heavy chain 3, axonemal	DNAH3	1	68.4405	0.0107306	68.44	10.653	C	NNFLLHLPKNTYLPNCINFSARTSANQTQDI	NTYLPNC(1)INFSAR
Q2YD98	585	UV-stimulated scaffold protein A	UVSSA	1	56.043	0.0133924	56.043	11.504	C	PRPDGRLCERQDRLKCPFHGKIVPRDDEGRP	QDRLKC(1)PFHGK
P04626	958	Receptor tyrosine-protein kinase erbB-2	ERBB2	1	40.6929	0.0176703	40.693	12.349	C	QPPICTIDVYMIMVKCWMIDSECRPRFRELV	C(1)WMIDSEC(1)RPRFR
P04626	965	Receptor tyrosine-protein kinase erbB-2	ERBB2	1	40.6929	0.0176703	40.693	12.349	C	DVYMIMVKCWMIDSECRPRFRELVSEFSRMA	C(1)WMIDSEC(1)RPRFR
Q9H9S5	317	Fukutin-related protein	FKRP	1	72.6431	0.0076306	72.643	15.355	C	GDTPAYLYEERWTPPCCLRALRETARYVVGV	WTPPC(1)C(1)LR
Q9H9S5	318	Fukutin-related protein	FKRP	1	72.6431	0.0076306	72.643	15.355	C	DTPAYLYEERWTPPCCLRALRETARYVVGVL	WTPPC(1)C(1)LR
Q08AN1	554	Zinc finger protein 616	ZNF616	1	49.4818	0.0157806	49.482	15.615	C	HRRIHTGEKPYKCKECGKVFSQCSRLTVHRR	EC(1)GKVFSQC(1)SR
Q08AN1	561	Zinc finger protein 616	ZNF616	1	49.4818	0.0157806	49.482	15.615	C	EKPYKCKECGKVFSQCSRLTVHRRIHSGEKP	EC(1)GKVFSQC(1)SR
Q68E01	237	Integrator complex subunit 3	INTS3	1	78.3416	0.00521485	78.342	16.054	C	GTAQLQALRQKEVDFCISLLRERFMECLMIG	EVDFC(1)ISLLR
Q7Z5J4	1516	Retinoic acid-induced protein 1	RAI1	1	61.4352	0.00985979	61.435	17.01	C	MEELGLASQPPEGRPCQPQTRAQKQPGHTNY	PC(1)QPQTRAQK
Q9UIL8	311	PHD finger protein 11	PHF11	1	50.8967	0.0137632	50.897	17.488	C	LKEEIELLQDLKQTLCSFQENRDLMSSSTSI	QTLC(1)SFQENR
O43866	208	CD5 antigen-like	CD5L	1	55.1759	0.0117939	55.176	18.032	C	KHAYGRKPIWLSQMSCSGREATLQDCPSGPW	KPIWLSQMSC(1)SGR
Q86UR5	162	Regulating synaptic membrane exocytosis protein 1	RIMS1	1	43.442	0.0131789	43.442	18.568	C	VSLRSNNEDKVVMWVCNLCRKQQEILTKSGA	VVMWVC(1)NLC(1)RK
Q86UR5	165	Regulating synaptic membrane exocytosis protein 1	RIMS1	1	43.442	0.0131789	43.442	18.568	C	RSNNEDKVVMWVCNLCRKQQEILTKSGAWFF	VVMWVC(1)NLC(1)RK
Q8WXS5	91	Voltage-dependent calcium channel gamma-8 subunit	CACNG8	1	48.188	0.016124	48.188	20.859	C	KKDPGGLTHSGLWRICCLEGLKRGVCVKINH	IC(1)C(1)LEGLK
Q8WXS5	92	Voltage-dependent calcium channel gamma-8 subunit	CACNG8	1	48.188	0.016124	48.188	20.859	C	KDPGGLTHSGLWRICCLEGLKRGVCVKINHF	IC(1)C(1)LEGLK
Q9H0M5	547	Zinc finger protein 700	ZNF700	1	48.2293	0.0145732	48.229	21.198	C	GEKPYECNQCGKAFRCCNSLRYHERTHTGEK	C(1)C(1)NSLRYHER
Q9H0M5	548	Zinc finger protein 700	ZNF700	1	48.2293	0.0145732	48.229	21.198	C	EKPYECNQCGKAFRCCNSLRYHERTHTGEKP	C(1)C(1)NSLRYHER
O00219	104	Hyaluronan synthase 3	HAS3	1	67.9926	0.0116476	67.993	21.834	C	LCIAAYQEDPDYLRKCLRSAQRISFPDLKVV	C(1)LRSAQR
Q09472;Q92793	406;422	Histone acetyltransferase p300;CREB-binding protein	EP300;CREBBP	1	95.4772	0.00163916	95.477	23.302	C	AHCASSRQIISHWKNCTRHDCPVCLPLKNAG	QIISHWKNC(1)TR
Q14507	22	Epididymal secretory protein E3-alpha	EDDM3A	1	66.4975	0.0121181	66.498	27.073	C	IWGILLALLCILCRLCVYSNNIYWREFIKLH	LC(1)VYSNNIYWR
Q9Y546	56	Leucine-rich repeat-containing protein 42	LRRC42	1	83.6916	0.00985736	83.692	30.96	C	PRPFRLFPKGFSVELCMNREDDTARKEKTDH	LFPKGFSVELC(1)MNR
Q96KN9	186	Gap junction delta-4 protein	GJD4	0.999956	43.5963	0.00432942	89.46	46.144	C	KKFPCTRPPCTGVVDCYVSRPTEKSLLMLFL	PPCTGVVDC(1)YVSR
Q70J99	567	Protein unc-13 homolog D	UNC13D	1	111.877	2.11927e-13	111.88	62.395	C	MGESLFQLYISLKELCQLRMSSSERDGVLAL	ELC(1)QLRMSSSER
