# Supplementary material for: Next-generation unnatural monosaccharides reveal that ESRRB O-GlcNAcylation regulates pluripotency of mouse embryonic stem cells
Source: Nat Commun. 2019 Sep 6;10:4065. doi: 10.1038/s41467-019-11942-y (PMC6731260; doi:10.1038/s41467-019-11942-y)
Supplement: Supplementary file 10 — Supplementary Data 7 [file 41467_2019_11942_MOESM10_ESM.xlsx]

## Sheet: Supplementary Data 7
Supplementary Data 7: Raw data of gene expression analysis in mESCs stably expressing WT and S25A ESRRB by RNA sequencing
Ensembl ID	BaseMean	Log2(FoldChange)	LfcSE	Stat	P value	Adjust-P value	-Log10(Adjust-P value)
ENSMUSG00000027070	1772.12	0.833675	0.0571337	14.5916	3.1746e-48	5.6473e-44	43.2482
ENSMUSG00000000730	1231.48	0.792872	0.065708	12.0666	1.58573e-33	1.41042e-29	28.8507
ENSMUSG00000026726	2825.77	0.64603	0.0546697	11.817	3.19012e-32	1.89164e-28	27.7232
ENSMUSG00000034777	605.644	-0.938091	0.0823383	-11.3931	4.52488e-30	2.01233e-26	25.6963
ENSMUSG00000032796	11855.7	0.454263	0.0414423	10.9613	5.86261e-28	2.0858e-24	23.6807
ENSMUSG00000018593	7813.25	0.478429	0.0441525	10.8358	2.32873e-27	6.90429e-24	23.1609
ENSMUSG00000002900	8972.71	0.416615	0.040088	10.3925	2.68231e-25	6.81651e-22	21.1664
ENSMUSG00000031503	5940.78	0.396763	0.0434949	9.12206	7.37128e-20	1.6391e-16	15.7854
ENSMUSG00000022150	1427.58	0.565396	0.0621158	9.1023	8.844e-20	1.74807e-16	15.7574
ENSMUSG00000029103	1657.28	0.518656	0.0637442	8.13652	4.06809e-16	7.23673e-13	12.1405
ENSMUSG00000020077	860.286	0.599423	0.0739375	8.10716	5.18152e-16	8.37946e-13	12.0768
ENSMUSG00000025608	1149.95	0.529904	0.0662903	7.99369	1.30962e-15	1.94141e-12	11.7119
ENSMUSG00000027082	1131.56	0.598839	0.0751839	7.96499	1.65235e-15	2.26105e-12	11.6457
ENSMUSG00000031502	11298.1	0.35088	0.0459799	7.63116	2.32654e-14	2.9562e-11	10.5293
ENSMUSG00000050953	781.707	0.563278	0.0753267	7.4778	7.55774e-14	8.96297e-11	10.0475
ENSMUSG00000021944	894.809	0.537161	0.0720323	7.45722	8.83664e-14	9.82469e-11	10.0077
ENSMUSG00000078952	276.247	0.872543	0.117288	7.43935	1.01183e-13	1.03073e-10	9.98686
ENSMUSG00000031216	508.753	0.667838	0.0898194	7.43535	1.04295e-13	1.03073e-10	9.98686
ENSMUSG00000085794	295.925	-0.866751	0.12017	-7.2127	5.48529e-13	4.9813e-10	9.30266
ENSMUSG00000069045	260.251	0.899929	0.124819	7.20987	5.60043e-13	4.9813e-10	9.30266
ENSMUSG00000048376	1804.96	0.405776	0.0574631	7.0615	1.64713e-12	1.39528e-09	8.85534
ENSMUSG00000032492	300.656	0.785573	0.111956	7.01679	2.27028e-12	1.83573e-09	8.73619
ENSMUSG00000022237	511.086	0.641305	0.0947364	6.76936	1.29351e-11	1.00044e-08	7.99981
ENSMUSG00000050424	191.617	0.906122	0.140453	6.45141	1.10812e-10	8.2135e-08	7.08547
ENSMUSG00000006205	721.994	0.526581	0.0821852	6.40724	1.48175e-10	1.05435e-07	6.97701
ENSMUSG00000041688	516.914	0.575301	0.0917596	6.26966	3.61841e-10	2.47569e-07	6.6063
ENSMUSG00000028195	250.137	0.77125	0.12376	6.23179	4.61122e-10	3.03811e-07	6.5174
ENSMUSG00000030246	4468.53	-0.297875	0.0485838	-6.13115	8.7245e-10	5.54286e-07	6.25627
ENSMUSG00000041515	519.821	-0.569239	0.0943093	-6.03587	1.58104e-09	9.6983e-07	6.0133
ENSMUSG00000021294	1923.23	-0.325316	0.0541855	-6.00375	1.92812e-09	1.14331e-06	5.94184
ENSMUSG00000052353	170.385	0.871489	0.149739	5.82004	5.88346e-09	3.37616e-06	5.47158
ENSMUSG00000039323	8887.54	-0.25573	0.0443251	-5.76941	7.95519e-09	4.42234e-06	5.35435
ENSMUSG00000095440	1592.13	-0.327882	0.0571098	-5.74125	9.39804e-09	5.06611e-06	5.29533
ENSMUSG00000092035	3170.42	0.381471	0.0665723	5.73018	1.00325e-08	5.24909e-06	5.27992
ENSMUSG00000026604	1593.6	0.315266	0.0580592	5.43007	5.63317e-08	2.8631e-05	4.54316
ENSMUSG00000031410	153.833	0.811676	0.150365	5.39803	6.73765e-08	3.32934e-05	4.47764
ENSMUSG00000026478	15028.4	0.207546	0.0387283	5.35904	8.36637e-08	3.91656e-05	4.4071
ENSMUSG00000032531	996.8	0.43286	0.0807684	5.35928	8.35555e-08	3.91656e-05	4.4071
ENSMUSG00000000805	114.273	0.978487	0.183391	5.33551	9.52758e-08	4.3458e-05	4.36193
ENSMUSG00000028480	782.737	0.390054	0.0736108	5.29887	1.16522e-07	5.18202e-05	4.2855
ENSMUSG00000070436	3333.25	0.274329	0.051891	5.28664	1.24584e-07	5.40542e-05	4.26717
ENSMUSG00000116295	50.3624	1.44745	0.27657	5.23357	1.66265e-07	7.04214e-05	4.1523
ENSMUSG00000033491	337.184	0.667137	0.127933	5.21473	1.84085e-07	7.61556e-05	4.1183
ENSMUSG00000057836	51.0022	1.42246	0.274522	5.1816	2.1999e-07	8.8941e-05	4.0509
ENSMUSG00000025278	7546.41	0.226506	0.0443936	5.10222	3.35686e-07	0.0001327	3.87713
ENSMUSG00000051379	436.446	0.470616	0.0925097	5.08721	3.63378e-07	0.000137535	3.86159
ENSMUSG00000020805	442.365	0.472126	0.092791	5.08805	3.61761e-07	0.000137535	3.86159
ENSMUSG00000021477	5349.51	0.256708	0.0508276	5.05057	4.40492e-07	0.000163248	3.78715
ENSMUSG00000017607	70.1469	1.147	0.227983	5.03106	4.87778e-07	0.000177083	3.75182
ENSMUSG00000000031	191.704	0.696823	0.140168	4.97135	6.64887e-07	0.000236553	3.62607
ENSMUSG00000028773	1646.2	0.309196	0.0624472	4.95133	7.37085e-07	0.000257098	3.5899
ENSMUSG00000028128	300.226	0.564298	0.115012	4.90643	9.27499e-07	0.000317294	3.49854
ENSMUSG00000030761	372.4	0.506696	0.103603	4.89074	1.00459e-06	0.000337182	3.47214
ENSMUSG00000028927	794.042	-0.379755	0.0791738	-4.79648	1.61482e-06	0.000531962	3.27412
ENSMUSG00000011148	567.378	-0.453035	0.0949828	-4.76966	1.84542e-06	0.000596875	3.22412
ENSMUSG00000029231	1077.71	0.385181	0.0817368	4.71246	2.44745e-06	0.000777458	3.10932
ENSMUSG00000026463	671.009	-0.378439	0.0809963	-4.67231	2.97834e-06	0.000897996	3.04673
ENSMUSG00000037820	721.103	-0.398865	0.0853441	-4.67361	2.9595e-06	0.000897996	3.04673
ENSMUSG00000038415	215.267	0.621584	0.132981	4.67422	2.95068e-06	0.000897996	3.04673
ENSMUSG00000021456	201.187	0.63762	0.136689	4.66476	3.08984e-06	0.000916085	3.03806
ENSMUSG00000018554	671.901	-0.401401	0.0861392	-4.65991	3.16351e-06	0.000922553	3.03501
ENSMUSG00000072774	60.3767	1.16626	0.251716	4.63326	3.59958e-06	0.00103279	2.98599
ENSMUSG00000000184	277.658	0.541544	0.117401	4.61277	3.97344e-06	0.00112196	2.95002
ENSMUSG00000018906	1689.97	0.284781	0.0618677	4.60306	4.16319e-06	0.00115717	2.9366
ENSMUSG00000027985	78.8303	1.01775	0.222907	4.56581	4.97572e-06	0.00136174	2.86591
ENSMUSG00000000731	280.762	0.52201	0.115064	4.53668	5.71477e-06	0.0015403	2.81239
ENSMUSG00000061186	468.146	0.417957	0.0927538	4.50608	6.60348e-06	0.00175327	2.75615
ENSMUSG00000034573	303.159	0.490085	0.10994	4.45774	8.28294e-06	0.00216684	2.66417
ENSMUSG00000025902	287.835	0.512654	0.115867	4.4245	9.66661e-06	0.00249217	2.60342
ENSMUSG00000025351	1070.73	0.296235	0.0676585	4.37838	1.19564e-05	0.00303845	2.51735
ENSMUSG00000050966	2168.7	0.229882	0.0525482	4.3747	1.21601e-05	0.00304671	2.51617
ENSMUSG00000052135	346.389	-0.452714	0.10356	-4.37151	1.23392e-05	0.00304865	2.51589
ENSMUSG00000032549	917.689	-0.306752	0.0702387	-4.36727	1.25807e-05	0.00306574	2.51347
ENSMUSG00000010660	1321.02	-0.282001	0.0659943	-4.27312	1.92761e-05	0.00463381	2.33406
ENSMUSG00000017009	1128.97	0.273248	0.064317	4.24846	2.15246e-05	0.00510535	2.29197
ENSMUSG00000020173	1801.48	0.26239	0.0619296	4.2369	2.26626e-05	0.00530455	2.27535
ENSMUSG00000027315	1670.58	-0.2526	0.0598511	-4.22048	2.43782e-05	0.00548941	2.26047
ENSMUSG00000038056	2036.94	0.222901	0.0527801	4.22319	2.40866e-05	0.00548941	2.26047
ENSMUSG00000095597	2138.9	-0.235532	0.0557664	-4.22354	2.4049e-05	0.00548941	2.26047
ENSMUSG00000041355	1981.91	0.236969	0.0563116	4.20818	2.57437e-05	0.00572444	2.24227
ENSMUSG00000036617	880.451	0.29156	0.0694523	4.19799	2.69289e-05	0.00591406	2.22811
ENSMUSG00000031714	3158.73	0.207614	0.0499819	4.15379	3.27011e-05	0.00709415	2.1491
ENSMUSG00000026288	659.966	0.337315	0.0815129	4.13818	3.50077e-05	0.00750303	2.12476
ENSMUSG00000062991	160.068	0.61674	0.149706	4.11968	3.79407e-05	0.00803484	2.09502
ENSMUSG00000115318	32.9636	1.36664	0.332382	4.11164	3.92855e-05	0.00822177	2.08503
ENSMUSG00000031548	1691.58	-0.244757	0.0599895	-4.08	4.50357e-05	0.00931558	2.03079
ENSMUSG00000056204	1061.46	-0.266552	0.0654401	-4.07322	4.63669e-05	0.00941452	2.0262
ENSMUSG00000024803	38.1697	1.365	0.335199	4.07219	4.65725e-05	0.00941452	2.0262
ENSMUSG00000037992	1594.27	-0.235394	0.0580782	-4.05306	5.05526e-05	0.0101043	1.99549
ENSMUSG00000000078	745.894	0.35673	0.0882234	4.04349	5.26612e-05	0.0104088	1.9826
ENSMUSG00000004317	685.137	0.318006	0.0789479	4.02805	5.62415e-05	0.0109943	1.95883
ENSMUSG00000026473	5090.67	0.195101	0.0485212	4.02094	5.79653e-05	0.0112081	1.95047
ENSMUSG00000067919	273.524	0.470569	0.117137	4.01727	5.88772e-05	0.011262	1.94838
ENSMUSG00000027227	531.047	0.358229	0.0897382	3.99194	6.55362e-05	0.0124024	1.9065
ENSMUSG00000040907	4840.71	-0.183899	0.0461185	-3.98754	6.6763e-05	0.0125016	1.90304
ENSMUSG00000019916	2820.27	0.225971	0.0569708	3.96644	7.29534e-05	0.0133791	1.87357
ENSMUSG00000021384	204.411	-0.555438	0.139962	-3.9685	7.23271e-05	0.0133791	1.87357
ENSMUSG00000011256	837.671	0.295248	0.0749812	3.93763	8.22913e-05	0.0146388	1.83449
ENSMUSG00000020926	315.952	-0.438479	0.111307	-3.93937	8.16955e-05	0.0146388	1.83449
ENSMUSG00000021190	1944.3	0.22677	0.057557	3.93993	8.15068e-05	0.0146388	1.83449
ENSMUSG00000025089	229.29	-0.506154	0.128644	-3.93453	8.33595e-05	0.014682	1.83321
ENSMUSG00000034936	779.288	-0.338306	0.0863383	-3.91837	8.91486e-05	0.0155477	1.80833
ENSMUSG00000078497	295.901	0.440059	0.112652	3.90635	9.37017e-05	0.0161831	1.79094
ENSMUSG00000040723	268.594	-0.460111	0.118903	-3.86962	0.000109004	0.0186449	1.72944
ENSMUSG00000041734	573.332	0.330066	0.0853548	3.86699	0.000110185	0.0186675	1.72891
ENSMUSG00000046223	280.492	0.43456	0.112628	3.85837	0.000114144	0.0188431	1.72485
ENSMUSG00000020679	119.75	0.668671	0.173157	3.86164	0.000112628	0.0188431	1.72485
ENSMUSG00000018411	651.88	-0.303177	0.0785875	-3.85783	0.0001144	0.0188431	1.72485
ENSMUSG00000040152	30.6541	1.31686	0.344381	3.82386	0.000131377	0.021441	1.66875
ENSMUSG00000029195	224.2	0.486843	0.127839	3.80825	0.000139954	0.0226331	1.64526
ENSMUSG00000030849	323.584	0.43016	0.113398	3.79336	0.000148623	0.0238185	1.62309
ENSMUSG00000020108	6407.15	-0.19692	0.051966	-3.7894	0.000151009	0.0239655	1.62041
ENSMUSG00000022102	185.328	0.52592	0.138861	3.7874	0.000152235	0.0239655	1.62041
ENSMUSG00000059325	85.713	0.749893	0.198602	3.77587	0.000159453	0.0248816	1.60412
ENSMUSG00000026796	2165.5	0.201149	0.0533183	3.7726	0.000161554	0.0249903	1.60223
ENSMUSG00000038777	751.881	-0.308326	0.0820111	-3.75956	0.000170214	0.0261029	1.58331
ENSMUSG00000039385	52.6761	0.954019	0.254557	3.74776	0.000178418	0.0271272	1.56659
ENSMUSG00000020431	929.159	-0.259661	0.0695879	-3.73141	0.000190412	0.0284642	1.5457
ENSMUSG00000068457	59.9314	0.898423	0.240727	3.73212	0.000189879	0.0284642	1.5457
ENSMUSG00000066705	1558.13	-0.242744	0.065219	-3.72199	0.00019766	0.0293015	1.53311
ENSMUSG00000025330	202.494	-0.484856	0.131109	-3.6981	0.000217219	0.0319348	1.49574
ENSMUSG00000055148	761.328	0.279964	0.0763153	3.66852	0.000243963	0.0355726	1.44888
ENSMUSG00000021848	36.4788	1.15196	0.314298	3.66518	0.000247168	0.0357469	1.44676
ENSMUSG00000000732	249.961	0.43765	0.119757	3.65449	0.000257698	0.0369693	1.43216
ENSMUSG00000024835	1913.66	-0.206003	0.056406	-3.65214	0.000260069	0.0370109	1.43167
ENSMUSG00000023224	132.498	0.597903	0.164014	3.64544	0.000266936	0.0374631	1.4264
ENSMUSG00000056124	1272.73	0.25041	0.0687007	3.64494	0.000267458	0.0374631	1.4264
ENSMUSG00000032548	122.372	0.66703	0.183669	3.63171	0.000281552	0.0391291	1.4075
ENSMUSG00000079029	452.558	-0.391712	0.108618	-3.60633	0.000310559	0.0428258	1.36829
ENSMUSG00000066652	664.768	-0.293056	0.081533	-3.59432	0.000325235	0.0445046	1.35159
ENSMUSG00000031963	132.648	0.583096	0.162574	3.58665	0.000334959	0.0454854	1.34213
ENSMUSG00000001930	177.776	-0.521138	0.14585	-3.57312	0.00035276	0.0475397	1.32294
ENSMUSG00000041757	505.685	-0.327883	0.0918627	-3.56927	0.000357977	0.0478802	1.31984
ENSMUSG00000041488	480.931	0.329421	0.0924088	3.56483	0.000364094	0.0483348	1.31574
ENSMUSG00000037852	1482.44	-0.219365	0.0620437	-3.53566	0.000406763	0.0535993	1.27084
ENSMUSG00000020415	415.332	0.348578	0.0987777	3.52892	0.000417263	0.0545787	1.26298
ENSMUSG00000032327	139.676	0.568533	0.163	3.48793	0.000486768	0.0632053	1.19925
ENSMUSG00000024644	1943.99	0.186271	0.0539619	3.45189	0.000556673	0.0717583	1.14413
ENSMUSG00000028776	422.433	0.344258	0.100196	3.43583	0.000590739	0.0756019	1.12147
ENSMUSG00000025130	5786.81	0.161632	0.0471031	3.43145	0.000600368	0.0757443	1.12065
ENSMUSG00000022899	117.989	-0.595952	0.173647	-3.43198	0.000599187	0.0757443	1.12065
ENSMUSG00000027447	865.151	0.264467	0.0773202	3.42041	0.000625264	0.0783297	1.10607
ENSMUSG00000092274	2896.09	-0.197765	0.0579892	-3.41037	0.000648738	0.0807022	1.09311
ENSMUSG00000051586	2767.54	-0.170822	0.0501308	-3.40752	0.000655565	0.080985	1.0916
ENSMUSG00000026380	10533.5	-0.150308	0.0441913	-3.40131	0.000670645	0.0822766	1.08472
ENSMUSG00000027298	1193.01	0.219676	0.0649762	3.38088	0.000722552	0.0875117	1.05793
ENSMUSG00000028545	146.129	0.533324	0.157845	3.37878	0.000728075	0.0875117	1.05793
ENSMUSG00000033863	2026.9	0.191004	0.0565191	3.37946	0.000726285	0.0875117	1.05793
ENSMUSG00000038756	229.3	-0.42116	0.124844	-3.37349	0.000742219	0.088613	1.0525
ENSMUSG00000022780	216.079	-0.452733	0.134545	-3.36492	0.000765647	0.0908006	1.04191
ENSMUSG00000024313	60.1439	0.82406	0.245338	3.35887	0.000782622	0.0921991	1.03527
ENSMUSG00000030122	4811.56	-0.174832	0.0522542	-3.34579	0.000820483	0.0958711	1.01831
ENSMUSG00000022892	437.174	0.320971	0.0959724	3.34441	0.00082457	0.0958711	1.01831
ENSMUSG00000001552	913.084	0.242468	0.0725759	3.34089	0.000835103	0.0964652	1.01563
ENSMUSG00000019302	1117.96	0.216267	0.065151	3.31947	0.000901872	0.103506	0.985035
ENSMUSG00000039004	280.754	0.393827	0.118711	3.31752	0.000908191	0.103563	0.984796
ENSMUSG00000034738	148.795	0.516084	0.155858	3.31125	0.00092881	0.10524	0.977821
ENSMUSG00000018339	681.617	0.270323	0.0818024	3.30458	0.000951176	0.107092	0.970245
ENSMUSG00000019699	978.855	-0.230743	0.0700019	-3.29623	0.000979915	0.109633	0.960057
ENSMUSG00000078954	190.486	0.453587	0.137889	3.28951	0.00100363	0.111585	0.952393
ENSMUSG00000049090	513.266	-0.28673	0.0873479	-3.28262	0.00102848	0.113638	0.944478
ENSMUSG00000035849	124.533	-0.56601	0.172709	-3.27725	0.00104823	0.114399	0.941579
ENSMUSG00000022432	296.543	0.372103	0.113502	3.27837	0.00104408	0.114399	0.941579
ENSMUSG00000056537	2626.22	0.173359	0.0529565	3.27361	0.00106183	0.115177	0.938636
ENSMUSG00000022464	5016.67	-0.152115	0.0465471	-3.26797	0.00108322	0.116784	0.932615
ENSMUSG00000055044	656.924	0.254962	0.0781733	3.2615	0.00110823	0.118761	0.925327
ENSMUSG00000027562	508.934	0.285193	0.0876525	3.25368	0.0011392	0.121349	0.915964
ENSMUSG00000022114	1156.45	0.232968	0.071901	3.24012	0.00119481	0.126514	0.89786
ENSMUSG00000032420	74.0566	0.721487	0.222837	3.23774	0.00120481	0.126819	0.896817
ENSMUSG00000048251	443.615	-0.312659	0.0975152	-3.20626	0.00134472	0.140713	0.851665
ENSMUSG00000023959	76.9532	0.693513	0.216446	3.2041	0.00135486	0.140945	0.85095
ENSMUSG00000026879	380.265	0.326844	0.102771	3.18031	0.00147115	0.152153	0.81772
ENSMUSG00000036438	4635.65	-0.150404	0.0474966	-3.16662	0.00154223	0.158582	0.799746
ENSMUSG00000026566	2198.95	-0.169987	0.0537156	-3.16457	0.00155311	0.158784	0.799194
ENSMUSG00000041642	1095.41	-0.224114	0.0709705	-3.15785	0.00158935	0.16025	0.795202
ENSMUSG00000056300	265.812	0.383349	0.121371	3.15848	0.00158596	0.16025	0.795202
ENSMUSG00000024960	5804.15	-0.188382	0.0596728	-3.15691	0.00159448	0.16025	0.795202
ENSMUSG00000003662	559.61	0.263118	0.0833911	3.15523	0.00160371	0.160271	0.795144
ENSMUSG00000012396	6513.03	-0.188626	0.0599452	-3.14664	0.00165159	0.164135	0.7848
ENSMUSG00000029464	795.563	0.237044	0.0753873	3.14436	0.00166453	0.164502	0.783829
ENSMUSG00000063558	48.1672	-0.815241	0.259454	-3.14214	0.0016772	0.164838	0.782942
ENSMUSG00000026193	16914.5	-0.148478	0.0473968	-3.13265	0.00173234	0.168813	0.772595
ENSMUSG00000027478	2063.51	0.21399	0.0684828	3.12473	0.00177967	0.168813	0.772595
ENSMUSG00000027955	250.073	0.4155	0.132865	3.12723	0.00176463	0.168813	0.772595
ENSMUSG00000031486	468.626	0.297964	0.0952934	3.1268	0.00176718	0.168813	0.772595
ENSMUSG00000022562	482.07	0.280742	0.0898662	3.12401	0.00178407	0.168813	0.772595
ENSMUSG00000022952	322.933	0.342331	0.109359	3.13034	0.00174606	0.168813	0.772595
ENSMUSG00000024420	247.874	-0.382515	0.122304	-3.12758	0.0017625	0.168813	0.772595
ENSMUSG00000020902	1199.8	-0.243469	0.0782068	-3.11315	0.00185104	0.173306	0.761187
ENSMUSG00000022346	177.416	0.451146	0.144856	3.11444	0.00184293	0.173306	0.761187
ENSMUSG00000022822	1364.57	0.205213	0.0662522	3.09746	0.00195189	0.181792	0.740426
ENSMUSG00000034168	5250.84	-0.140114	0.0453627	-3.08876	0.00200996	0.186225	0.729961
ENSMUSG00000027993	840.79	-0.248487	0.0806956	-3.07931	0.00207479	0.190346	0.720457
ENSMUSG00000062170	117.705	0.539934	0.175351	3.07916	0.00207584	0.190346	0.720457
ENSMUSG00000042826	503.194	-0.272625	0.088592	-3.07731	0.00208877	0.190549	0.719993
ENSMUSG00000006219	3318.74	-0.186076	0.0605193	-3.07466	0.00210745	0.191273	0.718347
ENSMUSG00000003051	1444.72	-0.202025	0.0657675	-3.07181	0.00212764	0.192125	0.716417
ENSMUSG00000006642	44.3767	0.873549	0.285018	3.06489	0.00217751	0.195635	0.708554
ENSMUSG00000086454	91.6474	0.583305	0.190738	3.05815	0.0022271	0.199085	0.700962
ENSMUSG00000044927	929.86	-0.250474	0.0820311	-3.05341	0.0022626	0.201247	0.696271
ENSMUSG00000017760	1081.08	0.222832	0.0730231	3.05152	0.00227684	0.201506	0.695711
ENSMUSG00000022505	220.246	0.392237	0.128987	3.0409	0.00235876	0.207722	0.682517
ENSMUSG00000042228	133.597	0.49205	0.161892	3.03937	0.00237075	0.207751	0.682458
ENSMUSG00000030310	538.608	-0.269553	0.088734	-3.03777	0.00238338	0.207833	0.682286
ENSMUSG00000007891	1189.34	0.212034	0.0698458	3.03574	0.00239943	0.208212	0.681495
ENSMUSG00000029580	5622.01	0.164809	0.0544399	3.02737	0.00246695	0.212003	0.673659
ENSMUSG00000022462	1558.98	0.229571	0.0758247	3.02765	0.00246464	0.212003	0.673659
ENSMUSG00000027239	3576.59	-0.142172	0.0470026	-3.02477	0.00248818	0.2128	0.672029
ENSMUSG00000079003	1422.22	-0.180624	0.0597991	-3.02052	0.00252345	0.214427	0.668722
ENSMUSG00000021278	325.716	0.320524	0.106162	3.01921	0.00253438	0.214427	0.668722
ENSMUSG00000003352	213.255	0.399743	0.132447	3.01813	0.00254337	0.214427	0.668722
ENSMUSG00000025484	191.182	0.402351	0.13343	3.01546	0.00256592	0.215307	0.666942
ENSMUSG00000030835	1704.58	0.176804	0.0588177	3.00596	0.0026474	0.221102	0.655408
ENSMUSG00000006342	331.437	0.335089	0.111959	2.99297	0.00276276	0.229658	0.638919
ENSMUSG00000038910	247.64	-0.355565	0.118949	-2.98922	0.00279688	0.231413	0.635613
ENSMUSG00000020057	125.465	0.497425	0.166523	2.98712	0.00281621	0.231933	0.634638
ENSMUSG00000034848	581.121	-0.246529	0.0829127	-2.97335	0.00294566	0.241476	0.617126
ENSMUSG00000046711	3800.39	-0.144728	0.0487432	-2.96919	0.0029859	0.243652	0.61323
ENSMUSG00000001435	1378.95	0.192238	0.0648562	2.96406	0.00303611	0.244386	0.611923
ENSMUSG00000043439	1889.66	0.230902	0.0778456	2.96616	0.00301548	0.244386	0.611923
ENSMUSG00000041895	709.146	-0.229511	0.0773971	-2.96537	0.00302316	0.244386	0.611923
ENSMUSG00000022037	280.71	0.335077	0.113174	2.96072	0.0030692	0.245937	0.609176
ENSMUSG00000074480	2472.97	-0.150924	0.0511437	-2.95098	0.00316763	0.252686	0.597419
ENSMUSG00000033722	278.507	-0.340562	0.115764	-2.94185	0.00326255	0.257944	0.588474
ENSMUSG00000051343	1008.61	-0.209607	0.0712367	-2.9424	0.00325682	0.257944	0.588474
ENSMUSG00000032105	101.839	0.535863	0.182433	2.93731	0.00331076	0.260598	0.584029
ENSMUSG00000026249	237.771	0.357106	0.12225	2.92111	0.0034879	0.273331	0.563311
ENSMUSG00000039910	805.438	0.222593	0.0762893	2.91775	0.00352567	0.27508	0.560542
ENSMUSG00000036606	2092.76	0.165627	0.0567945	2.91625	0.00354269	0.2752	0.560351
ENSMUSG00000044447	571.85	0.260763	0.0895381	2.91232	0.0035876	0.277477	0.556772
ENSMUSG00000042129	161.328	-0.434801	0.149403	-2.91025	0.00361138	0.278108	0.555787
ENSMUSG00000041119	670.286	-0.246524	0.0848204	-2.90642	0.00365592	0.280324	0.55234
ENSMUSG00000029552	674.386	-0.233099	0.0802421	-2.90495	0.0036731	0.280433	0.552171
ENSMUSG00000063354	852.587	-0.237114	0.0820856	-2.88862	0.0038694	0.294157	0.531421
ENSMUSG00000061411	635.214	-0.233258	0.0809243	-2.88242	0.00394633	0.296208	0.528403
ENSMUSG00000043252	676.007	0.231987	0.0804657	2.88306	0.00393835	0.296208	0.528403
ENSMUSG00000049764	742.495	0.224042	0.077709	2.88309	0.00393795	0.296208	0.528403
ENSMUSG00000002980	2820.87	-0.16065	0.0558106	-2.87848	0.00399595	0.298672	0.524805
ENSMUSG00000045312	216.914	0.377399	0.131208	2.87634	0.00402322	0.299452	0.523673
ENSMUSG00000025139	851.741	0.201771	0.0703744	2.86711	0.00414244	0.307041	0.512804
ENSMUSG00000028763	12171.8	0.140177	0.0490285	2.8591	0.00424849	0.308943	0.510122
ENSMUSG00000030022	682.653	0.250446	0.0875826	2.85954	0.00424261	0.308943	0.510122
ENSMUSG00000031822	2467.04	-0.150424	0.0525931	-2.86014	0.00423448	0.308943	0.510122
ENSMUSG00000003410	938.749	-0.218831	0.076483	-2.86118	0.0042207	0.308943	0.510122
ENSMUSG00000032418	1056	0.208973	0.0731029	2.85862	0.00425494	0.308943	0.510122
ENSMUSG00000009376	288.915	-0.313439	0.109788	-2.85495	0.00430433	0.311259	0.506878
ENSMUSG00000031996	6249.6	-0.121201	0.0424784	-2.85323	0.00432778	0.311687	0.506281
ENSMUSG00000033191	197.76	-0.373861	0.131392	-2.84537	0.00443592	0.318188	0.497316
ENSMUSG00000032501	181.065	0.395209	0.139169	2.83977	0.00451466	0.322535	0.491423
ENSMUSG00000031530	686.455	0.26771	0.0943516	2.83737	0.0045487	0.323667	0.489902
ENSMUSG00000039542	880.836	-0.200309	0.0707041	-2.83306	0.00461046	0.326755	0.485778
ENSMUSG00000026196	1742.93	-0.15809	0.055931	-2.82651	0.00470576	0.330063	0.481404
ENSMUSG00000030102	2656.93	-0.149987	0.0530732	-2.82604	0.0047128	0.330063	0.481404
ENSMUSG00000031451	478.807	0.269535	0.0953076	2.82805	0.00468322	0.330063	0.481404
ENSMUSG00000040013	54.4597	0.712571	0.252492	2.82215	0.00477024	0.331475	0.479549
ENSMUSG00000022619	230.801	-0.382693	0.135594	-2.82234	0.0047674	0.331475	0.479549
ENSMUSG00000044646	541.569	-0.241094	0.0857343	-2.81211	0.00492179	0.340676	0.467658
ENSMUSG00000033697	670.089	-0.224026	0.0798207	-2.80662	0.00500644	0.34386	0.463619
ENSMUSG00000024014	2327.52	-0.160952	0.0573396	-2.80699	0.00500067	0.34386	0.463619
ENSMUSG00000032667	86.9229	0.552699	0.197123	2.80383	0.0050499	0.345511	0.461539
ENSMUSG00000030494	177.793	0.390989	0.140276	2.78728	0.00531522	0.359515	0.444283
ENSMUSG00000031729	1629.9	-0.165387	0.0593213	-2.78799	0.00530362	0.359515	0.444283
ENSMUSG00000024868	67.3831	0.620363	0.22256	2.7874	0.00531334	0.359515	0.444283
ENSMUSG00000020734	162.452	-0.431525	0.155194	-2.78055	0.00542668	0.362915	0.440196
ENSMUSG00000022048	276.489	-0.318006	0.114342	-2.78119	0.00541607	0.362915	0.440196
ENSMUSG00000054727	18.0053	1.2508	0.449648	2.78172	0.00540712	0.362915	0.440196
ENSMUSG00000039865	176.178	0.38908	0.140058	2.778	0.00546949	0.363047	0.440037
ENSMUSG00000070327	983.08	0.202018	0.0726937	2.77903	0.00545208	0.363047	0.440037
ENSMUSG00000037025	47.1228	0.776329	0.279637	2.7762	0.00549978	0.363701	0.439255
ENSMUSG00000026131	8534.28	-0.128508	0.0463504	-2.77252	0.00556234	0.363781	0.43916
ENSMUSG00000057666	33137.6	-0.150301	0.0542037	-2.7729	0.00555595	0.363781	0.43916
ENSMUSG00000051176	5314.87	0.154857	0.0558101	2.77471	0.00552506	0.363781	0.43916
ENSMUSG00000039294	245.748	0.338755	0.122413	2.76732	0.0056519	0.368284	0.433817
ENSMUSG00000057751	199.092	-0.368364	0.133444	-2.76043	0.0057726	0.374777	0.426227
ENSMUSG00000020949	3453.13	-0.131314	0.0476057	-2.75837	0.0058091	0.375775	0.425073
ENSMUSG00000019998	591.869	0.232717	0.0845823	2.75137	0.00593468	0.381126	0.418931
ENSMUSG00000040249	6687.37	-0.142435	0.0517597	-2.75186	0.0059258	0.381126	0.418931
ENSMUSG00000033769	1323.15	-0.173942	0.063446	-2.74158	0.00611444	0.391258	0.407536
ENSMUSG00000052430	16.8378	-1.2483	0.455761	-2.73893	0.00616398	0.392721	0.405915
ENSMUSG00000030762	83.6381	0.552565	0.201814	2.738	0.00618146	0.392721	0.405915
ENSMUSG00000020080	204.368	0.396584	0.144995	2.73516	0.00623495	0.39471	0.403722
ENSMUSG00000032373	190.256	0.374402	0.136988	2.73309	0.00627434	0.395795	0.402529
ENSMUSG00000046722	770.42	0.209529	0.0768176	2.72762	0.00637934	0.398183	0.399918
ENSMUSG00000027860	502.544	0.26246	0.0961555	2.72953	0.00634238	0.398183	0.399918
ENSMUSG00000001870	457.089	-0.262166	0.0960887	-2.72837	0.00636476	0.398183	0.399918
ENSMUSG00000040972	1113.62	-0.177373	0.0651043	-2.72444	0.00644102	0.400627	0.39726
ENSMUSG00000078794	615.029	-0.222096	0.0815963	-2.72188	0.00649109	0.402335	0.395412
ENSMUSG00000034947	107.601	0.497678	0.183013	2.71936	0.00654091	0.404015	0.393602
ENSMUSG00000027858	136.226	0.436926	0.161132	2.7116	0.00669595	0.404262	0.393337
ENSMUSG00000032192	133.3	-0.433965	0.159982	-2.71258	0.0066761	0.404262	0.393337
ENSMUSG00000021792	572.601	0.24806	0.0913919	2.71425	0.00664262	0.404262	0.393337
ENSMUSG00000022194	1083.39	-0.17718	0.0652044	-2.7173	0.00658161	0.404262	0.393337
ENSMUSG00000063060	503.233	0.251309	0.0926869	2.71137	0.00670049	0.404262	0.393337
ENSMUSG00000042961	60.3734	0.639563	0.2355	2.71576	0.0066123	0.404262	0.393337
ENSMUSG00000001227	209.271	-0.353339	0.130326	-2.7112	0.00670399	0.404262	0.393337
ENSMUSG00000037686	843.404	-0.205546	0.0758917	-2.70841	0.00676054	0.406295	0.391158
ENSMUSG00000026623	2132.41	-0.147192	0.0544034	-2.70557	0.00681872	0.407041	0.390362
ENSMUSG00000030302	411.628	-0.277225	0.10246	-2.7057	0.00681602	0.407041	0.390362
ENSMUSG00000041736	566.824	-0.238964	0.0884499	-2.70169	0.00689877	0.409132	0.388137
ENSMUSG00000050197	74.5666	0.5781	0.213981	2.70164	0.00689974	0.409132	0.388137
ENSMUSG00000045799	2278.57	-0.18782	0.0696772	-2.69558	0.00702672	0.415277	0.381662
ENSMUSG00000032060	85.3791	0.533559	0.198082	2.69363	0.00706782	0.416323	0.38057
ENSMUSG00000051154	220.739	0.346209	0.128641	2.69129	0.00711772	0.417878	0.37895
ENSMUSG00000029776	1709.54	-0.149376	0.0555369	-2.68967	0.00715233	0.418529	0.378275
ENSMUSG00000051022	129.584	0.433782	0.161505	2.68588	0.00723399	0.42192	0.37477
ENSMUSG00000040592	32.4575	0.875801	0.326391	2.68329	0.00729022	0.42381	0.372829
ENSMUSG00000029544	1147.73	-0.18226	0.0680844	-2.67697	0.00742918	0.429083	0.367458
ENSMUSG00000020331	519.125	-0.258107	0.0963859	-2.67785	0.00740956	0.429083	0.367458
ENSMUSG00000107549	7.15418	-1.99459	0.746286	-2.67268	0.00752476	0.4301	0.366431
ENSMUSG00000004100	1074.62	0.185673	0.0694925	2.67185	0.00754349	0.4301	0.366431
ENSMUSG00000075706	5007.57	-0.122178	0.0456989	-2.67355	0.00750525	0.4301	0.366431
ENSMUSG00000079584	43.1213	0.763085	0.285396	2.67378	0.00750023	0.4301	0.366431
ENSMUSG00000031565	2543.15	-0.145127	0.0543644	-2.66952	0.00759602	0.430336	0.366192
ENSMUSG00000018340	1586.45	-0.180775	0.0677049	-2.67005	0.00758403	0.430336	0.366192
ENSMUSG00000079037	237.914	0.324688	0.121777	2.66625	0.00767017	0.433158	0.363354
ENSMUSG00000056429	621.586	0.21282	0.0800212	2.65955	0.00782449	0.439084	0.357452
ENSMUSG00000032374	3277.68	0.169705	0.0637994	2.65997	0.00781471	0.439084	0.357452
ENSMUSG00000033590	608.23	-0.218223	0.0822469	-2.65327	0.00797157	0.445932	0.350731
ENSMUSG00000030357	9091.62	-0.121181	0.0457571	-2.64836	0.00808822	0.451039	0.345786
ENSMUSG00000060743	3134.88	-0.133546	0.0506079	-2.63884	0.00831904	0.455346	0.341658
ENSMUSG00000047945	5843.81	-0.124434	0.0471235	-2.6406	0.00827595	0.455346	0.341658
ENSMUSG00000006143	11.9632	-1.41753	0.536855	-2.64043	0.00828001	0.455346	0.341658
ENSMUSG00000055239	787.498	0.19506	0.0739096	2.63917	0.0083109	0.455346	0.341658
ENSMUSG00000064145	1358.4	0.17028	0.0644026	2.644	0.00819327	0.455346	0.341658
ENSMUSG00000005397	3538.47	0.132972	0.0503731	2.63975	0.00829683	0.455346	0.341658
ENSMUSG00000029484	124.33	0.434821	0.164974	2.6357	0.00839631	0.45754	0.339571
ENSMUSG00000005204	3375.92	0.138	0.0523771	2.63474	0.00842017	0.45754	0.339571
ENSMUSG00000021794	6481.82	0.112187	0.0425904	2.63409	0.00843629	0.45754	0.339571
ENSMUSG00000022136	1047.22	0.178388	0.0678103	2.63069	0.00852122	0.460741	0.336543
ENSMUSG00000005161	3909.74	-0.132869	0.0505483	-2.62856	0.00857477	0.460836	0.336454
ENSMUSG00000095799	181.806	-0.394603	0.150085	-2.6292	0.00855866	0.460836	0.336454
ENSMUSG00000046447	704.379	-0.224198	0.0856154	-2.61867	0.00882733	0.470226	0.327693
ENSMUSG00000030996	51.1027	-0.668811	0.255418	-2.61849	0.00883193	0.470226	0.327693
ENSMUSG00000031930	1459.23	-0.155366	0.0593776	-2.61658	0.00888167	0.470226	0.327693
ENSMUSG00000042688	1954.62	0.147895	0.0565017	2.61753	0.00885695	0.470226	0.327693
ENSMUSG00000032369	612.392	0.225718	0.0861876	2.61892	0.00882096	0.470226	0.327693
ENSMUSG00000101009	27.2053	0.975413	0.373428	2.61205	0.00900019	0.475087	0.323227
ENSMUSG00000039530	691.623	-0.198134	0.075992	-2.60729	0.00912612	0.478986	0.319677
ENSMUSG00000046897	2309.36	0.136232	0.0522516	2.60723	0.00912791	0.478986	0.319677
ENSMUSG00000026554	2809.75	-0.130222	0.0500566	-2.60149	0.00928194	0.483779	0.315353
ENSMUSG00000029455	3513.58	-0.125017	0.0480658	-2.60095	0.00929654	0.483779	0.315353
ENSMUSG00000023043	293.634	0.288114	0.110779	2.60079	0.00930083	0.483779	0.315353
ENSMUSG00000000555	1559.6	0.169599	0.0652526	2.59912	0.00934629	0.484726	0.314503
ENSMUSG00000002006	473.589	0.271502	0.104681	2.59361	0.00949739	0.491131	0.308803
ENSMUSG00000046733	889.952	-0.190236	0.0734952	-2.58841	0.00964195	0.497161	0.303503
ENSMUSG00000055322	1120.25	-0.166853	0.0647499	-2.57689	0.00996931	0.5088	0.293453
ENSMUSG00000027463	445.923	-0.272532	0.105762	-2.57684	0.0099707	0.5088	0.293453
ENSMUSG00000098211	18.9284	1.10627	0.428948	2.57902	0.00990812	0.5088	0.293453
ENSMUSG00000094910	285.891	-0.299155	0.116111	-2.57645	0.00998209	0.5088	0.293453
ENSMUSG00000100007	106.548	-0.472457	0.183515	-2.57449	0.0100388	0.509397	0.292944
ENSMUSG00000035778	855.38	0.191397	0.0743699	2.57358	0.0100651	0.509397	0.292944
ENSMUSG00000030268	4915.95	-0.125327	0.0487071	-2.57308	0.0100797	0.509397	0.292944
ENSMUSG00000041773	1534.25	0.159224	0.0620587	2.56571	0.0102966	0.517418	0.286158
ENSMUSG00000022533	2969.81	0.128113	0.0499271	2.56599	0.010288	0.517418	0.286158
ENSMUSG00000090191	10.5661	-1.47311	0.574393	-2.56463	0.0103285	0.517562	0.286038
ENSMUSG00000005672	2444.16	-0.129592	0.050742	-2.55394	0.0106513	0.532235	0.273897
ENSMUSG00000015932	2078.17	0.151935	0.0595569	2.5511	0.0107385	0.534477	0.272071
ENSMUSG00000020432	293.63	0.297447	0.116622	2.55052	0.0107562	0.534477	0.272071
ENSMUSG00000096606	17.9664	1.14207	0.448198	2.54814	0.0108299	0.536637	0.27032
ENSMUSG00000030123	288.261	-0.322566	0.126729	-2.54532	0.0109178	0.539493	0.268014
ENSMUSG00000043340	27.4396	-0.878977	0.345505	-2.54404	0.0109579	0.53997	0.26763
ENSMUSG00000022206	239.274	-0.317028	0.124861	-2.53905	0.0111154	0.546219	0.262633
ENSMUSG00000037736	63.9281	0.617916	0.243527	2.53736	0.0111691	0.547347	0.261737
ENSMUSG00000031765	1978.68	-0.14762	0.0582671	-2.5335	0.0112929	0.551894	0.258144
ENSMUSG00000014959	1141.05	0.161075	0.0636531	2.53051	0.0113896	0.554625	0.256
ENSMUSG00000023272	593.071	0.207046	0.0818413	2.52985	0.0114111	0.554625	0.256
ENSMUSG00000039382	113.827	0.454671	0.180349	2.52107	0.0117	0.567114	0.24633
ENSMUSG00000002908	150.718	-0.399694	0.158844	-2.51627	0.0118605	0.571779	0.242772
ENSMUSG00000032078	794.586	0.188404	0.0748687	2.51646	0.011854	0.571779	0.242772
ENSMUSG00000026520	2397.58	-0.130031	0.0519304	-2.50395	0.0122817	0.589686	0.229379
ENSMUSG00000054889	1525.84	-0.151506	0.0605185	-2.50347	0.0122982	0.589686	0.229379
ENSMUSG00000026150	1429.77	-0.151932	0.0608257	-2.49782	0.0124958	0.595841	0.22487
ENSMUSG00000068115	659.801	-0.200805	0.0804207	-2.49694	0.0125271	0.595841	0.22487
ENSMUSG00000025885	141.238	0.396801	0.158905	2.49709	0.0125217	0.595841	0.22487
ENSMUSG00000020044	146.919	0.383584	0.153681	2.49598	0.012561	0.595861	0.224855
ENSMUSG00000026496	17057.5	-0.101333	0.0406577	-2.49234	0.0126906	0.598812	0.222709
ENSMUSG00000029120	581.294	-0.215174	0.086326	-2.49258	0.012682	0.598812	0.222709
ENSMUSG00000042439	1237.8	0.167272	0.0671595	2.49067	0.0127503	0.600042	0.221819
ENSMUSG00000025409	1147.44	-0.177277	0.0712239	-2.48901	0.0128098	0.601248	0.220946
ENSMUSG00000057963	5646.9	-0.142605	0.0573157	-2.48806	0.0128442	0.601279	0.220924
ENSMUSG00000084111	1486.63	-0.15374	0.0618231	-2.48678	0.0128907	0.60187	0.220498
ENSMUSG00000014867	1914.3	0.141355	0.0569178	2.4835	0.0130097	0.604585	0.218543
ENSMUSG00000059213	61.1507	-0.59253	0.238605	-2.48331	0.0130168	0.604585	0.218543
ENSMUSG00000031853	37.2938	-0.727053	0.293354	-2.47841	0.0131969	0.606614	0.217087
ENSMUSG00000080076	6.68576	2.12529	0.857292	2.47908	0.0131722	0.606614	0.217087
ENSMUSG00000032846	497.342	-0.242315	0.0977549	-2.4788	0.0131826	0.606614	0.217087
ENSMUSG00000022580	155.062	0.368427	0.14852	2.48066	0.013114	0.606614	0.217087
ENSMUSG00000032470	1857.75	-0.161733	0.0653018	-2.4767	0.0132604	0.607961	0.216125
ENSMUSG00000052139	561.855	0.213826	0.0864255	2.47411	0.013357	0.609211	0.215232
ENSMUSG00000067702	469.44	0.227134	0.0919055	2.47139	0.0134589	0.609211	0.215232
ENSMUSG00000030551	5.78211	2.11108	0.853886	2.47233	0.0134237	0.609211	0.215232
ENSMUSG00000030844	27.5521	0.858494	0.347293	2.47196	0.0134374	0.609211	0.215232
ENSMUSG00000033149	312.463	0.269201	0.108891	2.4722	0.0134285	0.609211	0.215232
ENSMUSG00000003847	2957.09	-0.132402	0.0536072	-2.46986	0.0135165	0.610266	0.214481
ENSMUSG00000028194	975.477	0.166168	0.0673627	2.46677	0.0136338	0.614005	0.211828
ENSMUSG00000087166	6601.23	0.144609	0.0586452	2.46583	0.0136696	0.61406	0.211789
ENSMUSG00000045672	70.6197	0.55857	0.226632	2.46466	0.0137144	0.614521	0.211463
ENSMUSG00000035245	498.796	-0.217697	0.0884148	-2.46222	0.0138079	0.617156	0.209605
ENSMUSG00000031808	920.078	-0.20231	0.0824208	-2.4546	0.014104	0.627362	0.202482
ENSMUSG00000001473	1437.42	0.162308	0.0661259	2.45453	0.0141067	0.627362	0.202482
ENSMUSG00000074916	86.6879	0.478664	0.195538	2.44794	0.0143677	0.627979	0.202055
ENSMUSG00000027317	136.748	-0.388456	0.158566	-2.44981	0.0142932	0.627979	0.202055
ENSMUSG00000068566	305.575	0.268474	0.109635	2.44878	0.0143339	0.627979	0.202055
ENSMUSG00000033596	5007.5	-0.109107	0.0445343	-2.44996	0.0142873	0.627979	0.202055
ENSMUSG00000044626	82.559	0.494329	0.201872	2.44872	0.0143363	0.627979	0.202055
ENSMUSG00000004231	91.1034	-0.468531	0.191178	-2.45075	0.0142558	0.627979	0.202055
ENSMUSG00000035342	610.445	-0.20849	0.085061	-2.45107	0.0142432	0.627979	0.202055
ENSMUSG00000040297	1863.1	-0.135646	0.0554358	-2.4469	0.014409	0.628237	0.201876
ENSMUSG00000031827	2582.06	-0.123714	0.0506134	-2.44429	0.0145137	0.631257	0.199794
ENSMUSG00000005045	721.063	-0.223763	0.0915843	-2.44325	0.0145556	0.631299	0.199765
ENSMUSG00000074272	134.005	0.388694	0.159137	2.44251	0.0145856	0.631299	0.199765
ENSMUSG00000033021	1407.65	-0.148695	0.060971	-2.43877	0.0147372	0.63631	0.196331
ENSMUSG00000075511	995.716	0.207569	0.0851473	2.43776	0.0147785	0.636547	0.196169
ENSMUSG00000041842	118.18	0.410717	0.168663	2.43513	0.0148864	0.639151	0.194397
ENSMUSG00000070003	2423.05	-0.139083	0.0571292	-2.43454	0.0149108	0.639151	0.194397
ENSMUSG00000027775	755.016	0.18828	0.0774116	2.4322	0.0150074	0.64021	0.193678
ENSMUSG00000049521	84.6282	0.514626	0.211574	2.43237	0.0150002	0.64021	0.193678
ENSMUSG00000030982	834.004	0.182514	0.0750831	2.43083	0.0150644	0.6411	0.193074
ENSMUSG00000015846	320.682	0.259206	0.106776	2.42758	0.0152001	0.641521	0.192789
ENSMUSG00000027678	3322.9	0.120838	0.0498516	2.42396	0.0153524	0.641521	0.192789
ENSMUSG00000073779	33.5959	0.771597	0.318701	2.42106	0.0154751	0.641521	0.192789
ENSMUSG00000050989	254.846	0.293859	0.121306	2.42245	0.0154164	0.641521	0.192789
ENSMUSG00000001761	1684.9	-0.140073	0.0578855	-2.41983	0.0155277	0.641521	0.192789
ENSMUSG00000025726	114.502	0.419561	0.173276	2.42135	0.0154631	0.641521	0.192789
ENSMUSG00000021250	205.808	-0.320942	0.13265	-2.41947	0.0155431	0.641521	0.192789
ENSMUSG00000021281	55.2108	-0.593086	0.24439	-2.4268	0.0152325	0.641521	0.192789
ENSMUSG00000016982	30.0462	-0.816977	0.337413	-2.42129	0.0154653	0.641521	0.192789
ENSMUSG00000033446	67.9137	0.538682	0.2225	2.42105	0.0154758	0.641521	0.192789
ENSMUSG00000022186	1399.05	-0.143279	0.0592036	-2.4201	0.0155162	0.641521	0.192789
ENSMUSG00000023951	3180.01	-0.155201	0.0639119	-2.42836	0.0151673	0.641521	0.192789
ENSMUSG00000024900	2710.03	-0.142751	0.0588326	-2.42639	0.0152498	0.641521	0.192789
ENSMUSG00000019947	2223.18	0.142049	0.0588096	2.4154	0.0157178	0.64723	0.188941
ENSMUSG00000062960	10.1886	1.46283	0.605937	2.41416	0.0157717	0.64739	0.188834
ENSMUSG00000046794	659.421	-0.22124	0.0916626	-2.41363	0.0157944	0.64739	0.188834
ENSMUSG00000056870	175.637	-0.339006	0.14077	-2.40822	0.0160303	0.654045	0.184392
ENSMUSG00000020176	1459.83	0.151326	0.0628159	2.40903	0.0159949	0.654045	0.184392
ENSMUSG00000113251	209.312	0.311945	0.129594	2.4071	0.0160799	0.654565	0.184047
ENSMUSG00000006218	171.879	-0.339752	0.141319	-2.40415	0.0162101	0.656859	0.182528
ENSMUSG00000022614	735.341	0.18038	0.075021	2.40439	0.0161995	0.656859	0.182528
ENSMUSG00000058318	1306	0.150251	0.0626882	2.39679	0.0165392	0.662851	0.178584
ENSMUSG00000042814	104.98	0.438834	0.183039	2.39749	0.0165078	0.662851	0.178584
ENSMUSG00000110148	43.4183	-0.688839	0.287018	-2.39998	0.0163959	0.662851	0.178584
ENSMUSG00000020472	807.664	0.181433	0.0757019	2.39668	0.0165443	0.662851	0.178584
ENSMUSG00000078942	14.2408	1.19433	0.49814	2.39758	0.0165039	0.662851	0.178584
ENSMUSG00000040562	29.1058	0.815339	0.340626	2.39365	0.0166819	0.666862	0.175964
ENSMUSG00000004789	3652.69	-0.118334	0.0494585	-2.3926	0.0167297	0.667274	0.175696
ENSMUSG00000027597	2575.57	-0.127121	0.0531874	-2.39006	0.0168455	0.669757	0.174083
ENSMUSG00000032068	28.2662	0.83138	0.347917	2.38959	0.0168672	0.669757	0.174083
ENSMUSG00000003378	509.076	-0.20779	0.0870448	-2.38716	0.0169792	0.67088	0.173355
ENSMUSG00000113346	28.8714	0.817196	0.342421	2.38652	0.0170086	0.67088	0.173355
ENSMUSG00000037579	292.46	-0.272122	0.113964	-2.38779	0.0169502	0.67088	0.173355
ENSMUSG00000074796	194.528	0.324665	0.136413	2.38002	0.0173117	0.681321	0.166648
ENSMUSG00000006345	512.479	-0.224664	0.0945285	-2.37668	0.0174693	0.686007	0.163671
ENSMUSG00000070708	48.5015	0.630868	0.265614	2.37514	0.0175425	0.687364	0.162813
ENSMUSG00000038648	560.773	0.218244	0.0921746	2.36772	0.0178981	0.699755	0.155054
ENSMUSG00000029814	1979.12	-0.138549	0.0585456	-2.36652	0.0179564	0.700495	0.154595
ENSMUSG00000001240	42.5974	0.663879	0.280743	2.36472	0.0180438	0.70083	0.154387
ENSMUSG00000042386	96.6266	-0.452343	0.191264	-2.36502	0.0180293	0.70083	0.154387
ENSMUSG00000078498	307.545	0.255105	0.107987	2.36237	0.0181584	0.703746	0.152584
ENSMUSG00000018796	870.939	-0.171104	0.0726879	-2.35395	0.018575	0.718326	0.143678
ENSMUSG00000026709	1431.68	-0.152804	0.0649933	-2.35107	0.0187196	0.721816	0.141573
ENSMUSG00000031924	3638.59	-0.116805	0.0496928	-2.35054	0.0187464	0.721816	0.141573
ENSMUSG00000019997	83.5435	0.467886	0.19962	2.34389	0.0190839	0.733225	0.134763
ENSMUSG00000037601	558.344	0.227252	0.0970757	2.34098	0.0192333	0.735813	0.133233
ENSMUSG00000023044	605.763	0.193817	0.0827936	2.34097	0.019234	0.735813	0.133233
ENSMUSG00000026924	1326.41	0.148668	0.0636948	2.33407	0.019592	0.739963	0.13079
ENSMUSG00000048058	861.581	0.166474	0.0712482	2.33654	0.0194634	0.739963	0.13079
ENSMUSG00000016256	1308.44	0.159977	0.0685277	2.33449	0.0195703	0.739963	0.13079
ENSMUSG00000031871	33.4416	0.754105	0.322831	2.33592	0.0194957	0.739963	0.13079
ENSMUSG00000043398	98.4927	-0.431894	0.184956	-2.33512	0.0195373	0.739963	0.13079
ENSMUSG00000022433	2960.44	-0.113215	0.048477	-2.33543	0.0195208	0.739963	0.13079
ENSMUSG00000051747	60.9666	0.544013	0.233191	2.3329	0.0196532	0.740703	0.130356
ENSMUSG00000026585	1278.92	-0.150495	0.0645669	-2.33085	0.0197615	0.743206	0.128891
ENSMUSG00000040624	228.833	-0.307601	0.132164	-2.32743	0.0199425	0.746857	0.126762
ENSMUSG00000040483	327.994	0.242907	0.104336	2.32812	0.0199058	0.746857	0.126762
ENSMUSG00000040537	339.685	-0.245486	0.105516	-2.32653	0.0199903	0.747075	0.126636
ENSMUSG00000022843	674.444	0.187	0.0804575	2.32421	0.0201142	0.750128	0.124865
ENSMUSG00000009563	420.171	0.217732	0.0938017	2.3212	0.0202763	0.753016	0.123196
ENSMUSG00000060803	549.005	0.202822	0.087364	2.32157	0.0202559	0.753016	0.123196
ENSMUSG00000111390	19.4978	-0.953905	0.411335	-2.31905	0.0203925	0.755754	0.12162
ENSMUSG00000095834	1647.22	-0.161706	0.0697739	-2.31757	0.0204729	0.757158	0.120814
ENSMUSG00000059895	568.764	0.195654	0.0845772	2.31332	0.020705	0.761	0.118615
ENSMUSG00000039209	67.6306	0.530809	0.229517	2.31273	0.0207378	0.761	0.118615
ENSMUSG00000004460	939.791	0.163528	0.0707135	2.31254	0.0207479	0.761	0.118615
ENSMUSG00000095180	228.764	0.330256	0.142747	2.31358	0.020691	0.761	0.118615
ENSMUSG00000036206	874.393	-0.161468	0.0699977	-2.30676	0.0210684	0.761894	0.118105
ENSMUSG00000028413	1005.56	0.160994	0.0698202	2.30583	0.02112	0.761894	0.118105
ENSMUSG00000028943	652.728	-0.241639	0.104912	-2.30325	0.0212646	0.761894	0.118105
ENSMUSG00000083833	719.299	0.194468	0.0845512	2.30001	0.0214479	0.761894	0.118105
ENSMUSG00000025607	2118.78	-0.123657	0.053768	-2.29983	0.0214576	0.761894	0.118105
ENSMUSG00000094973	227.246	-0.295605	0.128239	-2.30511	0.0211603	0.761894	0.118105
ENSMUSG00000030681	458.802	0.222073	0.0964691	2.30201	0.0213345	0.761894	0.118105
ENSMUSG00000048583	13.9717	1.1365	0.492569	2.30728	0.0210391	0.761894	0.118105
ENSMUSG00000050917	1300.26	0.1452	0.0629835	2.30537	0.0211461	0.761894	0.118105
ENSMUSG00000056888	36.0453	0.727145	0.315784	2.30267	0.0212975	0.761894	0.118105
ENSMUSG00000018481	1803.25	0.137133	0.0595601	2.30243	0.0213107	0.761894	0.118105
ENSMUSG00000113760	38.929	0.694688	0.301365	2.30514	0.0211587	0.761894	0.118105
ENSMUSG00000096883	244.598	-0.301746	0.131016	-2.30313	0.0212716	0.761894	0.118105
ENSMUSG00000061232	1138.85	-0.155043	0.067239	-2.30585	0.0211192	0.761894	0.118105
ENSMUSG00000024601	1013.23	-0.154363	0.0670836	-2.30106	0.0213884	0.761894	0.118105
ENSMUSG00000041245	410.498	0.219606	0.0952102	2.30654	0.0210806	0.761894	0.118105
ENSMUSG00000027956	231.943	0.288757	0.125752	2.29624	0.0216623	0.766103	0.115713
ENSMUSG00000023328	17.1376	1.05024	0.457328	2.29648	0.0216487	0.766103	0.115713
ENSMUSG00000029553	44.1844	0.649107	0.283113	2.29275	0.0218626	0.767217	0.115082
ENSMUSG00000031904	1520.11	0.14082	0.0614031	2.29338	0.0218264	0.767217	0.115082
ENSMUSG00000062866	273.626	-0.267401	0.116539	-2.29453	0.0217603	0.767217	0.115082
ENSMUSG00000033487	1408.15	0.139644	0.0609086	2.29268	0.0218663	0.767217	0.115082
ENSMUSG00000001827	419.063	0.216108	0.0944672	2.28765	0.0221579	0.775919	0.110183
ENSMUSG00000026447	927.43	-0.15781	0.069099	-2.28382	0.022382	0.782226	0.106668
ENSMUSG00000034413	179.703	-0.326582	0.143073	-2.28262	0.0224525	0.783153	0.106154
ENSMUSG00000026238	23175.5	-0.130427	0.0572606	-2.27777	0.0227402	0.789421	0.102691
ENSMUSG00000028063	1264.88	0.148151	0.0650541	2.27735	0.0227654	0.789421	0.102691
ENSMUSG00000039720	135.683	0.360648	0.158267	2.27874	0.0226828	0.789421	0.102691
ENSMUSG00000018585	812.091	0.17482	0.0768227	2.27563	0.0228679	0.789896	0.10243
ENSMUSG00000024738	22.4364	0.90891	0.399406	2.27565	0.0228667	0.789896	0.10243
ENSMUSG00000052861	27.3853	0.798395	0.351341	2.27242	0.0230609	0.791678	0.101452
ENSMUSG00000111686	5.66161	-1.86459	0.820642	-2.27211	0.0230796	0.791678	0.101452
ENSMUSG00000020092	2279.58	-0.118147	0.0519988	-2.27211	0.0230799	0.791678	0.101452
ENSMUSG00000022270	433.805	0.242609	0.106791	2.27182	0.0230975	0.791678	0.101452
ENSMUSG00000071176	1031.79	-0.150047	0.0661034	-2.26988	0.0232146	0.794163	0.100091
ENSMUSG00000029314	142.098	0.357686	0.157758	2.26732	0.023371	0.796449	0.0988419
ENSMUSG00000097906	1901.92	-0.131529	0.0580071	-2.26747	0.0233614	0.796449	0.0988419
ENSMUSG00000026547	5158.54	-0.104877	0.0463213	-2.26412	0.0235669	0.797134	0.0984684
ENSMUSG00000017723	800.511	-0.168131	0.0742379	-2.26476	0.0235271	0.797134	0.0984684
ENSMUSG00000033788	151.406	0.336377	0.148605	2.26357	0.0236006	0.797134	0.0984684
ENSMUSG00000032171	904.279	0.165442	0.0730877	2.26361	0.0235981	0.797134	0.0984684
ENSMUSG00000023809	904.25	-0.168786	0.0745739	-2.26333	0.0236151	0.797134	0.0984684
ENSMUSG00000037151	175.267	-0.315418	0.139513	-2.26085	0.0237688	0.799286	0.0972976
ENSMUSG00000055817	1217.61	0.145282	0.0642522	2.26112	0.0237521	0.799286	0.0972976
ENSMUSG00000033826	526.877	0.215117	0.0952759	2.25783	0.0239565	0.804079	0.0947013
ENSMUSG00000081214	31.6329	0.7944	0.352134	2.25596	0.024073	0.804426	0.0945137
ENSMUSG00000059291	6130.14	-0.112357	0.0498557	-2.25365	0.0242183	0.804426	0.0945137
ENSMUSG00000038775	1049.61	-0.161832	0.0718398	-2.25268	0.0242794	0.804426	0.0945137
ENSMUSG00000021271	741.54	-0.180206	0.0798858	-2.2558	0.0240831	0.804426	0.0945137
ENSMUSG00000021559	978.742	0.157804	0.0700508	2.2527	0.024278	0.804426	0.0945137
ENSMUSG00000023033	480.258	-0.204773	0.0908464	-2.25406	0.0241923	0.804426	0.0945137
ENSMUSG00000005958	1384.44	0.133966	0.0594714	2.25262	0.0242834	0.804426	0.0945137
ENSMUSG00000078162	11.8207	1.27292	0.566149	2.24839	0.0245514	0.806755	0.0932581
ENSMUSG00000090125	170.727	-0.322507	0.143526	-2.24703	0.0246379	0.806755	0.0932581
ENSMUSG00000009863	1638.83	-0.126264	0.05624	-2.2451	0.0247618	0.806755	0.0932581
ENSMUSG00000070780	366.972	0.230567	0.102697	2.24513	0.02476	0.806755	0.0932581
ENSMUSG00000034416	5.27672	1.94082	0.864073	2.24613	0.0246958	0.806755	0.0932581
ENSMUSG00000020053	32.5505	0.73233	0.326077	2.24588	0.0247115	0.806755	0.0932581
ENSMUSG00000033581	893.792	0.166465	0.0739943	2.2497	0.0244681	0.806755	0.0932581
ENSMUSG00000024513	422.992	-0.223143	0.0993243	-2.24661	0.0246647	0.806755	0.0932581
ENSMUSG00000000037	88.2452	0.45225	0.20093	2.25078	0.0243992	0.806755	0.0932581
ENSMUSG00000070000	886.262	-0.159174	0.0709982	-2.24194	0.0249651	0.81189	0.090503
ENSMUSG00000030279	3296.14	-0.106829	0.0476668	-2.24115	0.0250164	0.812074	0.0904045
ENSMUSG00000032291	665.92	-0.188796	0.0843161	-2.23915	0.0251464	0.814018	0.0893659
ENSMUSG00000051243	1355.18	-0.139226	0.0621874	-2.23882	0.0251678	0.814018	0.0893659
ENSMUSG00000007279	79.0893	0.46397	0.207428	2.23678	0.025301	0.815828	0.0884015
ENSMUSG00000041957	609.077	0.184908	0.082696	2.23599	0.0253523	0.815828	0.0884015
ENSMUSG00000096727	166.079	0.334454	0.149587	2.23585	0.0253613	0.815828	0.0884015
ENSMUSG00000002274	57.2925	-0.536775	0.240238	-2.23435	0.0254604	0.817535	0.0874936
ENSMUSG00000033114	202.313	0.296189	0.132672	2.23249	0.0255826	0.81998	0.0861967
ENSMUSG00000007036	328.83	0.238284	0.106876	2.22954	0.0257777	0.824747	0.0836794
ENSMUSG00000022389	616.299	0.184533	0.0829074	2.22577	0.0260298	0.830825	0.0804905
ENSMUSG00000086629	35.6831	-0.682613	0.306751	-2.2253	0.0260611	0.830825	0.0804905
ENSMUSG00000025047	2311.32	0.126648	0.0569708	2.22303	0.026214	0.834207	0.0787264
ENSMUSG00000039062	554.188	0.200879	0.0904545	2.22077	0.0263662	0.83457	0.0785371
ENSMUSG00000024376	1452.6	-0.139581	0.0628197	-2.22193	0.0262878	0.83457	0.0785371
ENSMUSG00000073125	18.3572	0.9616	0.432945	2.22107	0.0263464	0.83457	0.0785371
ENSMUSG00000026470	832.168	-0.162597	0.0733342	-2.2172	0.0266095	0.840776	0.0753196
ENSMUSG00000027284	304.706	0.244171	0.110307	2.21355	0.0268594	0.847167	0.0720309
ENSMUSG00000028518	638.638	0.184785	0.0835331	2.21211	0.0269587	0.847833	0.0716898
ENSMUSG00000030956	216.846	0.283925	0.128524	2.20912	0.0271665	0.847833	0.0716898
ENSMUSG00000032115	2117.75	0.115217	0.0521353	2.20996	0.0271078	0.847833	0.0716898
ENSMUSG00000098893	23.0715	0.902993	0.408521	2.21039	0.0270779	0.847833	0.0716898
ENSMUSG00000054452	6030.82	-0.111197	0.0503282	-2.20943	0.027145	0.847833	0.0716898
ENSMUSG00000000282	806.276	0.176422	0.0798096	2.21054	0.0270678	0.847833	0.0716898
ENSMUSG00000029188	52.1563	0.557233	0.252448	2.20732	0.0272916	0.850247	0.0704551
ENSMUSG00000051703	168.444	-0.32161	0.146133	-2.20081	0.0277498	0.855388	0.0678368
ENSMUSG00000027078	38.8908	0.6766	0.307735	2.19864	0.0279032	0.855388	0.0678368
ENSMUSG00000027248	5037.85	0.114214	0.0518519	2.20269	0.0276167	0.855388	0.0678368
ENSMUSG00000030431	77.1658	0.473297	0.215274	2.19858	0.0279078	0.855388	0.0678368
ENSMUSG00000031803	311.662	-0.259514	0.118059	-2.19816	0.0279375	0.855388	0.0678368
ENSMUSG00000036550	13337.6	-0.0868317	0.0394979	-2.19839	0.0279214	0.855388	0.0678368
ENSMUSG00000079084	110.89	0.379649	0.172233	2.20428	0.0275048	0.855388	0.0678368
ENSMUSG00000037638	106.566	-0.388482	0.176418	-2.20206	0.0276612	0.855388	0.0678368
ENSMUSG00000056665	264.828	-0.275792	0.125339	-2.20036	0.0277811	0.855388	0.0678368
ENSMUSG00000067288	2519.85	-0.153466	0.0696442	-2.20357	0.0275545	0.855388	0.0678368
ENSMUSG00000044533	20812	-0.12121	0.0552465	-2.19398	0.0282366	0.862644	0.0641684
ENSMUSG00000031402	349.872	0.227066	0.103518	2.1935	0.0282715	0.862644	0.0641684
ENSMUSG00000051166	1490.84	-0.151937	0.0692994	-2.19247	0.0283453	0.863416	0.0637799
ENSMUSG00000004558	1315.7	-0.136474	0.0622698	-2.19165	0.0284048	0.86375	0.0636118
ENSMUSG00000028640	508.994	-0.19738	0.0901561	-2.18931	0.0285742	0.865343	0.0628116
ENSMUSG00000107120	22.024	-0.835477	0.381686	-2.18891	0.0286032	0.865343	0.0628116
ENSMUSG00000086784	1234.69	-0.13866	0.0633118	-2.19012	0.0285157	0.865343	0.0628116
ENSMUSG00000021032	11.9217	-1.18289	0.540589	-2.18816	0.0286579	0.865528	0.0627187
ENSMUSG00000021224	816.543	-0.161596	0.0738752	-2.18742	0.028712	0.86569	0.0626376
ENSMUSG00000026355	8224.72	-0.0899894	0.0411682	-2.18589	0.0288234	0.867579	0.0616908
ENSMUSG00000103509	464.532	-0.203872	0.0934397	-2.18186	0.0291199	0.873734	0.0586207
ENSMUSG00000060261	3022.52	-0.113356	0.0519643	-2.18142	0.0291524	0.873734	0.0586207
ENSMUSG00000068699	1725.35	-0.133564	0.0612367	-2.18111	0.0291752	0.873734	0.0586207
ENSMUSG00000079034	283.127	-0.271586	0.124774	-2.17662	0.0295089	0.881815	0.0546224
ENSMUSG00000005125	1132.5	0.168898	0.0776134	2.17615	0.0295442	0.881815	0.0546224
ENSMUSG00000048911	200.473	0.289601	0.1332	2.17419	0.0296912	0.882162	0.0544515
ENSMUSG00000038168	47.8256	0.583114	0.268156	2.17453	0.0296652	0.882162	0.0544515
ENSMUSG00000022723	569.613	0.180581	0.0830635	2.17401	0.0297046	0.882162	0.0544515
ENSMUSG00000026701	3534.23	-0.107169	0.0493222	-2.17283	0.0297934	0.883324	0.05388
ENSMUSG00000043535	3403.31	0.123977	0.0570879	2.17169	0.0298794	0.884399	0.0533516
ENSMUSG00000064264	408.356	0.21894	0.100889	2.17011	0.0299983	0.886445	0.0523481
ENSMUSG00000040189	280.593	0.242398	0.111804	2.16807	0.030153	0.889539	0.0508351
ENSMUSG00000034382	175.653	-0.29761	0.137353	-2.16675	0.0302538	0.891033	0.0501061
ENSMUSG00000042010	1141.92	-0.160806	0.0743423	-2.16304	0.0305378	0.896031	0.0476771
ENSMUSG00000107740	76.1224	-0.458038	0.211867	-2.16191	0.0306249	0.896031	0.0476771
ENSMUSG00000017188	386.847	0.215499	0.0996304	2.16298	0.0305423	0.896031	0.0476771
ENSMUSG00000024851	308.903	-0.263968	0.122063	-2.16256	0.0305752	0.896031	0.0476771
ENSMUSG00000035133	2721.17	-0.10701	0.0495165	-2.16109	0.0306885	0.896415	0.0474907
ENSMUSG00000027808	1098.2	0.143189	0.0663478	2.15816	0.0309157	0.901572	0.0449994
ENSMUSG00000046982	141.42	-0.340069	0.157638	-2.15728	0.030984	0.902086	0.0447518
ENSMUSG00000116657	113.307	-0.38207	0.177249	-2.15555	0.0311186	0.904524	0.0435797
ENSMUSG00000023026	985.141	0.147183	0.0683061	2.15475	0.0311811	0.904862	0.0434179
ENSMUSG00000003153	43561.9	-0.0937531	0.0435605	-2.15225	0.0313778	0.908785	0.0415387
ENSMUSG00000030879	967.748	0.160093	0.0744103	2.15149	0.0314374	0.908785	0.0415387
ENSMUSG00000048217	187.855	-0.299812	0.139396	-2.15079	0.0314925	0.908785	0.0415387
ENSMUSG00000025612	1208.19	0.134141	0.0623784	2.15044	0.0315206	0.908785	0.0415387
ENSMUSG00000026207	819.109	-0.174395	0.0812895	-2.14536	0.0319239	0.918924	0.0367203
ENSMUSG00000023087	999.42	0.179891	0.0839142	2.14375	0.0320532	0.921154	0.0356679
ENSMUSG00000025038	46.0201	0.593133	0.276948	2.14168	0.0322193	0.924433	0.0341245
ENSMUSG00000045973	972.876	-0.146327	0.0683449	-2.14101	0.0322736	0.924501	0.0340927
ENSMUSG00000020042	264.046	0.245823	0.114902	2.13941	0.0324021	0.92669	0.0330655
ENSMUSG00000087516	104.676	-0.377038	0.176563	-2.13542	0.0327264	0.932966	0.0301344
ENSMUSG00000022098	166.59	0.317778	0.148796	2.13567	0.0327066	0.932966	0.0301344
ENSMUSG00000027531	681.93	0.169673	0.0795015	2.13421	0.0328255	0.93383	0.029732
ENSMUSG00000038214	447.809	0.195341	0.0915475	2.13377	0.0328618	0.93383	0.029732
ENSMUSG00000026356	3733.05	-0.100627	0.0472589	-2.12928	0.0332312	0.939483	0.0271111
ENSMUSG00000031712	6.52077	-1.56032	0.73296	-2.12879	0.0332719	0.939483	0.0271111
ENSMUSG00000038010	236.819	-0.257007	0.120685	-2.12957	0.0332071	0.939483	0.0271111
ENSMUSG00000060429	108.756	0.406791	0.19097	2.13013	0.033161	0.939483	0.0271111
ENSMUSG00000026223	1109.52	-0.137311	0.0645281	-2.12792	0.0333434	0.940009	0.0268682
ENSMUSG00000037503	2532.08	-0.138596	0.0652085	-2.12542	0.0335513	0.942096	0.0259046
ENSMUSG00000031661	137.449	-0.328324	0.154516	-2.12486	0.0335987	0.942096	0.0259046
ENSMUSG00000049823	478.746	-0.19433	0.0914321	-2.1254	0.033553	0.942096	0.0259046
ENSMUSG00000000881	728.35	-0.15869	0.0746957	-2.12449	0.0336293	0.942096	0.0259046
ENSMUSG00000052310	625.848	0.170077	0.0800918	2.12353	0.0337095	0.94286	0.0255528
ENSMUSG00000017264	1480.19	0.125325	0.0590584	2.12205	0.0338336	0.943363	0.0253213
ENSMUSG00000047547	509.498	0.185468	0.0873787	2.12258	0.033789	0.943363	0.0253213
ENSMUSG00000099417	9.42749	1.29221	0.609279	2.12089	0.0339312	0.944605	0.0247498
ENSMUSG00000058186	383.338	0.206538	0.0976162	2.11582	0.0343605	0.949367	0.0225658
ENSMUSG00000097842	25.4398	-0.753575	0.355803	-2.11796	0.0341787	0.949367	0.0225658
ENSMUSG00000055319	709.517	0.166124	0.0784596	2.11732	0.034233	0.949367	0.0225658
ENSMUSG00000031842	251.274	-0.248537	0.117542	-2.11446	0.0344759	0.949367	0.0225658
ENSMUSG00000019989	82.2507	0.421968	0.199494	2.1152	0.0344131	0.949367	0.0225658
ENSMUSG00000019804	1534.94	0.129518	0.061239	2.11495	0.034434	0.949367	0.0225658
ENSMUSG00000015937	2544.95	-0.109332	0.0516686	-2.11603	0.0343426	0.949367	0.0225658
ENSMUSG00000055723	775.057	0.156969	0.0743545	2.11108	0.0347651	0.955853	0.019609
ENSMUSG00000106968	57.2565	0.513682	0.243435	2.11014	0.0348462	0.956604	0.019268
ENSMUSG00000042367	874.231	0.152397	0.0723448	2.10654	0.0351573	0.963135	0.0163129
ENSMUSG00000039959	482.338	0.195006	0.0926716	2.10427	0.0353548	0.963135	0.0163129
ENSMUSG00000021262	910.118	-0.144355	0.0685834	-2.10481	0.0353079	0.963135	0.0163129
ENSMUSG00000034484	2326.12	0.116511	0.0553408	2.10534	0.035262	0.963135	0.0163129
ENSMUSG00000079481	119.557	-0.357554	0.169867	-2.10491	0.0352992	0.963135	0.0163129
ENSMUSG00000026123	792.392	-0.173889	0.0827757	-2.10072	0.0356656	0.964963	0.0154894
ENSMUSG00000038866	832.788	-0.152039	0.0726609	-2.09245	0.0363984	0.964963	0.0154894
ENSMUSG00000036086	1068.95	-0.143419	0.0688474	-2.08315	0.0372378	0.964963	0.0154894
ENSMUSG00000003458	1109.09	-0.13685	0.0654053	-2.09234	0.0364081	0.964963	0.0154894
ENSMUSG00000037860	15.5285	0.962526	0.46237	2.08172	0.037368	0.964963	0.0154894
ENSMUSG00000026657	432.59	0.197839	0.0945188	2.09311	0.036339	0.964963	0.0154894
ENSMUSG00000050211	24.3381	0.782338	0.37347	2.09478	0.0361907	0.964963	0.0154894
ENSMUSG00000033256	211.89	0.266062	0.127245	2.09093	0.0365339	0.964963	0.0154894
ENSMUSG00000034926	3017.7	-0.107076	0.051339	-2.08567	0.0370082	0.964963	0.0154894
ENSMUSG00000028582	887.072	0.1455	0.0698219	2.08387	0.0371724	0.964963	0.0154894
ENSMUSG00000044681	491.719	0.192166	0.0923406	2.08105	0.037429	0.964963	0.0154894
ENSMUSG00000029119	313.538	0.227018	0.109068	2.08143	0.0373942	0.964963	0.0154894
ENSMUSG00000085708	77.8648	-0.441337	0.21133	-2.08838	0.0367632	0.964963	0.0154894
ENSMUSG00000029581	6082.16	-0.107575	0.0515481	-2.08688	0.0368992	0.964963	0.0154894
ENSMUSG00000038759	5700.12	-0.0928531	0.0444002	-2.09128	0.0365032	0.964963	0.0154894
ENSMUSG00000034930	241.407	-0.250249	0.120163	-2.08258	0.0372894	0.964963	0.0154894
ENSMUSG00000030411	214.705	-0.273817	0.131334	-2.08488	0.0370798	0.964963	0.0154894
ENSMUSG00000038623	161.376	-0.309536	0.14722	-2.10255	0.0355054	0.964963	0.0154894
ENSMUSG00000013878	264.468	-0.250291	0.11965	-2.09186	0.0364506	0.964963	0.0154894
ENSMUSG00000032249	5693.54	-0.103351	0.0496157	-2.08303	0.0372482	0.964963	0.0154894
ENSMUSG00000032348	3198.52	-0.109672	0.0524834	-2.08964	0.0366498	0.964963	0.0154894
ENSMUSG00000037857	1756.37	0.123468	0.0590028	2.09259	0.0363862	0.964963	0.0154894
ENSMUSG00000038453	348.137	-0.246122	0.117838	-2.08864	0.0367398	0.964963	0.0154894
ENSMUSG00000017493	433.788	-0.194149	0.0930734	-2.08598	0.0369809	0.964963	0.0154894
ENSMUSG00000034255	377.866	-0.20762	0.0994583	-2.08751	0.0368423	0.964963	0.0154894
ENSMUSG00000020806	932.106	0.15363	0.0737521	2.08306	0.037246	0.964963	0.0154894
ENSMUSG00000020642	556.823	-0.186009	0.0892645	-2.0838	0.0371783	0.964963	0.0154894
ENSMUSG00000066438	335.656	-0.218267	0.104086	-2.09699	0.0359943	0.964963	0.0154894
ENSMUSG00000075592	267.889	0.243701	0.116389	2.09385	0.0362737	0.964963	0.0154894
ENSMUSG00000022385	1318.32	0.16866	0.0806316	2.09174	0.036462	0.964963	0.0154894
ENSMUSG00000023000	48.198	-0.54066	0.257663	-2.09832	0.0358768	0.964963	0.0154894
ENSMUSG00000024222	4239.21	-0.0962865	0.0458166	-2.10156	0.0355916	0.964963	0.0154894
ENSMUSG00000099474	48.6508	0.557221	0.265759	2.09672	0.0360187	0.964963	0.0154894
ENSMUSG00000040312	644.107	-0.169019	0.0809857	-2.08703	0.0368856	0.964963	0.0154894
ENSMUSG00000024921	100.869	0.385206	0.184651	2.08613	0.0369671	0.964963	0.0154894
ENSMUSG00000067860	2881.66	0.118458	0.0565639	2.09424	0.036239	0.964963	0.0154894
ENSMUSG00000002015	1207.85	0.13452	0.0644243	2.08804	0.0367946	0.964963	0.0154894
ENSMUSG00000079330	366.396	-0.230947	0.111083	-2.07905	0.037613	0.967667	0.0142742
ENSMUSG00000055320	2961.42	0.105485	0.0507451	2.07872	0.0376427	0.967667	0.0142742
ENSMUSG00000037887	23.6962	0.778061	0.374567	2.07723	0.0377806	0.96981	0.0133134
ENSMUSG00000073664	1759.88	-0.127817	0.0617201	-2.07091	0.038367	0.969922	0.0132633
ENSMUSG00000036707	1874.97	-0.118234	0.0572742	-2.06435	0.0389844	0.969922	0.0132633
ENSMUSG00000039246	564.317	-0.192252	0.0930763	-2.06553	0.0388726	0.969922	0.0132633
ENSMUSG00000037568	379.385	-0.21423	0.103632	-2.06721	0.0387143	0.969922	0.0132633
ENSMUSG00000060802	273.776	0.234429	0.113	2.07459	0.0380247	0.969922	0.0132633
ENSMUSG00000028465	2663.95	0.103758	0.0501573	2.06865	0.0385789	0.969922	0.0132633
ENSMUSG00000071064	423.843	-0.19269	0.0932479	-2.06643	0.0387881	0.969922	0.0132633
ENSMUSG00000044791	1815.77	0.121792	0.058774	2.07221	0.0382462	0.969922	0.0132633
ENSMUSG00000032788	703.648	-0.15939	0.0769008	-2.07267	0.0382028	0.969922	0.0132633
ENSMUSG00000040441	293.352	-0.251043	0.121584	-2.06477	0.0389447	0.969922	0.0132633
ENSMUSG00000039810	303.923	0.228805	0.110329	2.07384	0.0380946	0.969922	0.0132633
ENSMUSG00000020333	252.236	-0.246579	0.119246	-2.06783	0.0386564	0.969922	0.0132633
ENSMUSG00000036333	1502.02	-0.155237	0.0749685	-2.07069	0.0383878	0.969922	0.0132633
ENSMUSG00000063632	870.524	-0.15229	0.0734177	-2.0743	0.0380516	0.969922	0.0132633
ENSMUSG00000020547	4001.44	-0.105678	0.05112	-2.06725	0.0387107	0.969922	0.0132633
ENSMUSG00000044548	189.488	-0.283298	0.13654	-2.07484	0.0380014	0.969922	0.0132633
ENSMUSG00000096619	53.8512	-0.516873	0.2496	-2.0708	0.0383771	0.969922	0.0132633
ENSMUSG00000021288	1461.54	-0.125183	0.0605457	-2.06758	0.0386795	0.969922	0.0132633
ENSMUSG00000025277	135.988	0.332259	0.160923	2.06472	0.0389499	0.969922	0.0132633
ENSMUSG00000024426	187.272	-0.280203	0.135392	-2.06957	0.0384925	0.969922	0.0132633
ENSMUSG00000073406	197.604	-0.294049	0.141934	-2.07173	0.0382909	0.969922	0.0132633
ENSMUSG00000002014	584.322	0.175316	0.084526	2.07411	0.0380695	0.969922	0.0132633
ENSMUSG00000020544	225.463	0.262078	0.127093	2.0621	0.0391978	0.973869	0.0114995
ENSMUSG00000022574	119.363	0.354256	0.17186	2.06131	0.0392737	0.974394	0.0112656
ENSMUSG00000021701	239.658	0.270896	0.131557	2.05916	0.0394786	0.978112	0.00961129
ENSMUSG00000021047	160.622	-0.307101	0.149198	-2.05835	0.0395569	0.978689	0.00935542
ENSMUSG00000027452	281.502	-0.250579	0.121837	-2.05667	0.0397176	0.981301	0.00819776
ENSMUSG00000027618	580.311	0.169517	0.0824862	2.0551	0.0398696	0.98369	0.00714167
ENSMUSG00000038733	2990.87	-0.10226	0.0497753	-2.05443	0.0399345	0.983927	0.00703732
ENSMUSG00000031561	1861	-0.114108	0.0555976	-2.05239	0.0401314	0.987409	0.0055027
ENSMUSG00000029513	711.346	0.156896	0.0764973	2.051	0.0402669	0.989375	0.0046392
ENSMUSG00000060227	830.688	0.146038	0.0712244	2.0504	0.0403258	0.989455	0.00460394
ENSMUSG00000026398	1004.32	-0.145875	0.0711651	-2.04981	0.040383	0.989494	0.00458675
ENSMUSG00000010453	2200.83	-0.122029	0.0596038	-2.04733	0.0406253	0.991272	0.00380701
ENSMUSG00000026600	1326.48	0.133378	0.0651934	2.04588	0.0407677	0.991272	0.00380701
ENSMUSG00000027185	1803.61	0.114169	0.0558056	2.04584	0.040772	0.991272	0.00380701
ENSMUSG00000078578	5096.56	0.0936788	0.045794	2.04566	0.0407899	0.991272	0.00380701
ENSMUSG00000025465	1423.52	-0.131328	0.064127	-2.04794	0.0405661	0.991272	0.00380701
ENSMUSG00000031074	85.7159	0.409754	0.200224	2.04648	0.0407094	0.991272	0.00380701
ENSMUSG00000052133	1171.88	-0.135793	0.0664705	-2.0429	0.0410624	0.995177	0.00209967
ENSMUSG00000024524	80.303	0.418205	0.204659	2.04343	0.0410103	0.995177	0.00209967
ENSMUSG00000026443	69.7768	-0.455715	0.223333	-2.04052	0.0412983	0.995207	0.00208669
ENSMUSG00000027210	15.5423	0.980209	0.48082	2.03862	0.0414881	0.995207	0.00208669
ENSMUSG00000001249	179.896	-0.296107	0.145285	-2.03811	0.0415389	0.995207	0.00208669
ENSMUSG00000015568	678.104	-0.164573	0.0806592	-2.04035	0.0413153	0.995207	0.00208669
ENSMUSG00000061410	1365.89	-0.135264	0.0663448	-2.0388	0.0414696	0.995207	0.00208669
ENSMUSG00000000088	1830.87	-0.111817	0.0548706	-2.03783	0.0415672	0.995207	0.00208669
ENSMUSG00000017466	321.633	0.220931	0.108391	2.03829	0.0415212	0.995207	0.00208669
ENSMUSG00000046761	105.436	0.364363	0.178652	2.03951	0.0413988	0.995207	0.00208669
ENSMUSG00000031375	29.9357	0.70226	0.344317	2.03957	0.0413929	0.995207	0.00208669
ENSMUSG00000036845	146.056	0.310809	0.152568	2.03718	0.0416324	0.995427	0.00199044
ENSMUSG00000007411	2051.51	-0.107044	0.0525722	-2.03613	0.0417375	0.996601	0.00147862
ENSMUSG00000040258	752.212	-0.195083	0.0958544	-2.0352	0.0418305	0.997173	0.00122956
ENSMUSG00000071655	1903.25	0.12905	0.0634224	2.03477	0.0418735	0.997173	0.00122956
ENSMUSG00000034902	766.401	-0.155517	0.0764548	-2.03411	0.0419407	0.997438	0.00111404
ENSMUSG00000102269	9.67857	0.841409	0.599378	1.4038	0.160377	0.999662	0.000146745
ENSMUSG00000103922	16.5252	0.306348	0.455263	0.672904	0.501008	0.999662	0.000146745
ENSMUSG00000033845	1806.15	0.0106835	0.0578672	0.18462	0.853527	0.999662	0.000146745
ENSMUSG00000102275	27.8213	0.00852666	0.353432	0.0241253	0.980753	0.999662	0.000146745
ENSMUSG00000025903	914.799	0.0633702	0.0744956	0.850657	0.39496	0.999662	0.000146745
ENSMUSG00000033813	2521	-0.0347064	0.0538946	-0.643967	0.519597	0.999662	0.000146745
ENSMUSG00000062588	19.4222	-0.25363	0.417199	-0.607936	0.54323	0.999662	0.000146745
ENSMUSG00000002459	62.0853	0.186807	0.23304	0.801611	0.422778	0.999662	0.000146745
ENSMUSG00000033793	1292.31	0.000763172	0.0701116	0.0108851	0.991315	0.999662	0.000146745
ENSMUSG00000025905	25.7852	-0.026237	0.372783	-0.0703815	0.94389	0.999662	0.000146745
ENSMUSG00000025907	1013.39	-0.070356	0.0708149	-0.993518	0.320457	0.999662	0.000146745
ENSMUSG00000090031	30.1281	0.0834685	0.33013	0.252835	0.800396	0.999662	0.000146745
ENSMUSG00000102135	5.14092	-0.188589	0.774805	-0.243402	0.807694	0.999662	0.000146745
ENSMUSG00000051285	2274.97	-0.0927294	0.0571811	-1.62168	0.104872	0.999662	0.000146745
ENSMUSG00000048538	40.4673	-0.143563	0.287625	-0.499133	0.617686	0.999662	0.000146745
ENSMUSG00000097797	14.6826	0.0282127	0.460488	0.0612671	0.951147	0.999662	0.000146745
ENSMUSG00000025909	6.71796	0.206766	0.710002	0.291219	0.770884	0.999662	0.000146745
ENSMUSG00000084353	22.5293	-0.268865	0.37614	-0.714801	0.474732	0.999662	0.000146745
ENSMUSG00000061024	1206.83	0.00390838	0.0673883	0.0579979	0.95375	0.999662	0.000146745
ENSMUSG00000025911	48.9474	-0.0628167	0.262437	-0.239359	0.810827	0.999662	0.000146745
ENSMUSG00000079671	5.67875	-0.0688418	0.744336	-0.0924876	0.926311	0.999662	0.000146745
ENSMUSG00000081441	13.8435	-0.126414	0.509087	-0.248316	0.80389	0.999662	0.000146745
ENSMUSG00000025912	678.544	-0.0522797	0.0821698	-0.63624	0.52462	0.999662	0.000146745
ENSMUSG00000045210	965.931	-0.0333681	0.0748582	-0.445751	0.655777	0.999662	0.000146745
ENSMUSG00000097893	11.7044	-0.678788	0.551857	-1.23001	0.218695	0.999662	0.000146745
ENSMUSG00000025915	188.168	0.139269	0.134061	1.03885	0.298875	0.999662	0.000146745
ENSMUSG00000046101	44.3139	-0.0904318	0.26837	-0.336967	0.736142	0.999662	0.000146745
ENSMUSG00000098234	375.102	-0.00050094	0.11011	-0.00454944	0.99637	0.999662	0.000146745
ENSMUSG00000099032	144.743	-0.186927	0.153202	-1.22013	0.222416	0.999662	0.000146745
ENSMUSG00000025917	2022.66	-0.0402382	0.0542737	-0.741394	0.458455	0.999662	0.000146745
ENSMUSG00000056763	1009.18	-0.0632152	0.0707953	-0.892929	0.371895	0.999662	0.000146745
ENSMUSG00000067851	1958.78	-0.0961078	0.0537358	-1.78852	0.0736913	0.999662	0.000146745
ENSMUSG00000048960	317.015	-0.0432744	0.108692	-0.398138	0.690528	0.999662	0.000146745
ENSMUSG00000057715	54.0802	-0.210145	0.250971	-0.837326	0.402409	0.999662	0.000146745
ENSMUSG00000016918	768.163	-0.144731	0.0790448	-1.831	0.0671011	0.999662	0.000146745
ENSMUSG00000025938	223.849	-0.141004	0.125817	-1.12071	0.262412	0.999662	0.000146745
ENSMUSG00000099498	6.98259	-0.419033	0.674113	-0.621606	0.534201	0.999662	0.000146745
ENSMUSG00000042414	582.062	-0.15953	0.0858702	-1.85781	0.0631963	0.999662	0.000146745
ENSMUSG00000005886	1283.48	-0.086569	0.0648439	-1.33504	0.181864	0.999662	0.000146745
ENSMUSG00000103085	10.4505	-0.400943	0.567862	-0.706057	0.480153	0.999662	0.000146745
ENSMUSG00000025935	1582.02	-0.000441344	0.0589808	-0.00748285	0.99403	0.999662	0.000146745
ENSMUSG00000025937	1719.34	0.0258385	0.0579309	0.446023	0.65558	0.999662	0.000146745
ENSMUSG00000102982	56.3819	0.136339	0.241488	0.564576	0.572362	0.999662	0.000146745
ENSMUSG00000025932	143.154	-0.0815811	0.166845	-0.488963	0.624868	0.999662	0.000146745
ENSMUSG00000054493	5.303	0.122592	0.767557	0.159717	0.873104	0.999662	0.000146745
ENSMUSG00000025930	68.5648	0.164495	0.221937	0.741181	0.458584	0.999662	0.000146745
ENSMUSG00000032769	168.774	-0.178107	0.14176	-1.2564	0.208973	0.999662	0.000146745
ENSMUSG00000073737	13.9736	0.0659283	0.509792	0.129324	0.897101	0.999662	0.000146745
ENSMUSG00000025925	1531.48	0.0109611	0.0579043	0.189297	0.84986	0.999662	0.000146745
ENSMUSG00000104379	9.71739	0.637154	0.583535	1.09189	0.274883	0.999662	0.000146745
ENSMUSG00000032719	5.62351	0.289828	0.778972	0.372064	0.709845	0.999662	0.000146745
ENSMUSG00000043716	14117.8	-0.0943853	0.0517967	-1.82223	0.0684204	0.999662	0.000146745
ENSMUSG00000025921	126.712	0.0813473	0.163322	0.498079	0.618429	0.999662	0.000146745
ENSMUSG00000025920	264.619	-0.188219	0.117292	-1.6047	0.108561	0.999662	0.000146745
ENSMUSG00000025939	449.892	-0.0103905	0.0999286	-0.103979	0.917186	0.999662	0.000146745
ENSMUSG00000102457	7.74724	-0.395553	0.648843	-0.609628	0.542108	0.999662	0.000146745
ENSMUSG00000079658	1416.83	-0.0445076	0.0692845	-0.642389	0.52062	0.999662	0.000146745
ENSMUSG00000025940	650.434	-0.0889938	0.0891895	-0.997806	0.318373	0.999662	0.000146745
ENSMUSG00000042686	198.194	0.0705289	0.134518	0.524308	0.600064	0.999662	0.000146745
ENSMUSG00000101589	5.30615	-0.515038	0.790647	-0.651413	0.51478	0.999662	0.000146745
ENSMUSG00000025776	14.4767	-0.396944	0.474272	-0.836956	0.402617	0.999662	0.000146745
ENSMUSG00000041872	20.519	-0.0422754	0.39567	-0.106845	0.914912	0.999662	0.000146745
ENSMUSG00000041859	8481.43	-0.0819863	0.0411825	-1.9908	0.0465024	0.999662	0.000146745
ENSMUSG00000097934	10.9818	-0.131955	0.567929	-0.232344	0.816271	0.999662	0.000146745
ENSMUSG00000025931	230.796	-0.0675799	0.124069	-0.544697	0.585962	0.999662	0.000146745
ENSMUSG00000041809	123.827	-0.150201	0.172691	-0.86977	0.384426	0.999662	0.000146745
ENSMUSG00000041779	531.683	0.0485585	0.0855736	0.567448	0.57041	0.999662	0.000146745
ENSMUSG00000100819	6.24992	0.366365	0.72848	0.502917	0.615023	0.999662	0.000146745
ENSMUSG00000025933	89.385	0.0289152	0.19558	0.147843	0.882466	0.999662	0.000146745
ENSMUSG00000025934	27.4999	-0.241018	0.339473	-0.709975	0.47772	0.999662	0.000146745
ENSMUSG00000028033	13.981	0.418445	0.486457	0.860189	0.389685	0.999662	0.000146745
ENSMUSG00000082935	5.45478	0.624106	0.773558	0.806799	0.419782	0.999662	0.000146745
ENSMUSG00000041670	14.0904	0.196224	0.479408	0.409305	0.682316	0.999662	0.000146745
ENSMUSG00000097970	16.7487	-0.364224	0.430372	-0.8463	0.397385	0.999662	0.000146745
ENSMUSG00000026158	439.61	-0.115797	0.0922208	-1.25565	0.209244	0.999662	0.000146745
ENSMUSG00000026156	20.7147	-0.027248	0.399773	-0.0681587	0.945659	0.999662	0.000146745
ENSMUSG00000026155	658.266	-0.0829683	0.0806783	-1.02839	0.303769	0.999662	0.000146745
ENSMUSG00000026154	284.441	0.0327509	0.110394	0.296672	0.766717	0.999662	0.000146745
ENSMUSG00000026153	985.861	-0.0945906	0.0692198	-1.36653	0.171774	0.999662	0.000146745
ENSMUSG00000100131	385.933	0.103571	0.100998	1.02548	0.305139	0.999662	0.000146745
ENSMUSG00000067736	227.706	0.177856	0.12432	1.43063	0.152536	0.999662	0.000146745
ENSMUSG00000101939	638.724	0.00549376	0.0985432	0.0557498	0.955541	0.999662	0.000146745
ENSMUSG00000101111	1581.29	-0.0385711	0.0624624	-0.617509	0.536899	0.999662	0.000146745
ENSMUSG00000100862	1421.71	-0.00129953	0.0647723	-0.0200631	0.983993	0.999662	0.000146745
ENSMUSG00000102070	1989.4	-0.0103976	0.0580904	-0.178989	0.857946	0.999662	0.000146745
ENSMUSG00000101249	1133.55	0.0135039	0.0741626	0.182085	0.855516	0.999662	0.000146745
ENSMUSG00000073725	437.155	-0.125716	0.0951808	-1.32082	0.186562	0.999662	0.000146745
ENSMUSG00000033569	9.46326	-0.161912	0.613751	-0.263807	0.791928	0.999662	0.000146745
ENSMUSG00000099492	5.62746	-0.0763135	0.811457	-0.0940451	0.925073	0.999662	0.000146745
ENSMUSG00000048874	2709.59	0.0523094	0.0523463	0.999295	0.317652	0.999662	0.000146745
ENSMUSG00000104315	9.49416	0.0379714	0.581845	0.0652604	0.947967	0.999662	0.000146745
ENSMUSG00000026064	17.7734	-0.278787	0.436211	-0.639111	0.522751	0.999662	0.000146745
ENSMUSG00000117310	114.681	-0.283003	0.177463	-1.59472	0.110775	0.999662	0.000146745
ENSMUSG00000117091	5.98388	-0.847808	0.744625	-1.13857	0.254882	0.999662	0.000146745
ENSMUSG00000026058	11.4159	-0.224518	0.571866	-0.392607	0.69461	0.999662	0.000146745
ENSMUSG00000026134	1109.67	-0.104721	0.0683645	-1.53181	0.12557	0.999662	0.000146745
ENSMUSG00000103746	12.0039	-0.186705	0.52366	-0.356538	0.721438	0.999662	0.000146745
ENSMUSG00000004768	1105.26	-0.0509318	0.0753261	-0.676151	0.498945	0.999662	0.000146745
ENSMUSG00000042215	280.23	-0.0821344	0.113759	-0.722002	0.470293	0.999662	0.000146745
ENSMUSG00000042197	1714.02	-0.0680897	0.0575	-1.18417	0.236347	0.999662	0.000146745
ENSMUSG00000081402	25.5835	-0.0599856	0.360983	-0.166173	0.868021	0.999662	0.000146745
ENSMUSG00000042182	91.4839	-0.31318	0.191976	-1.63135	0.102817	0.999662	0.000146745
ENSMUSG00000103364	6.58514	0.515479	0.690395	0.746644	0.455279	0.999662	0.000146745
ENSMUSG00000096992	50.357	0.104153	0.25672	0.405707	0.684958	0.999662	0.000146745
ENSMUSG00000042111	706.633	-0.106676	0.0768152	-1.38874	0.164912	0.999662	0.000146745
ENSMUSG00000026127	1308.22	-0.0170227	0.0634643	-0.268224	0.788527	0.999662	0.000146745
ENSMUSG00000026126	60.655	-0.106599	0.230593	-0.462283	0.643879	0.999662	0.000146745
ENSMUSG00000100280	13.9895	-0.936438	0.48771	-1.92007	0.054849	0.999662	0.000146745
ENSMUSG00000037509	172.846	-0.029342	0.143383	-0.204641	0.837853	0.999662	0.000146745
ENSMUSG00000104002	10.7429	0.439054	0.541317	0.811084	0.417317	0.999662	0.000146745
ENSMUSG00000104358	16.0025	0.109176	0.453696	0.240638	0.809836	0.999662	0.000146745
ENSMUSG00000045216	933.827	-0.103807	0.0698746	-1.48561	0.137381	0.999662	0.000146745
ENSMUSG00000102202	7.45733	-0.761647	0.715232	-1.06489	0.286924	0.999662	0.000146745
ENSMUSG00000037470	3456.98	-0.0912643	0.0507676	-1.79769	0.0722264	0.999662	0.000146745
ENSMUSG00000047180	20.5566	-0.211111	0.413221	-0.51089	0.609428	0.999662	0.000146745
ENSMUSG00000037447	129.276	-0.176955	0.177735	-0.995609	0.31944	0.999662	0.000146745
ENSMUSG00000037432	99.0846	-0.247681	0.187764	-1.3191	0.187134	0.999662	0.000146745
ENSMUSG00000001143	521.755	-0.0860055	0.0877612	-0.979995	0.327088	0.999662	0.000146745
ENSMUSG00000037408	410.223	-0.0931259	0.103119	-0.903091	0.366477	0.999662	0.000146745
ENSMUSG00000001138	898.555	-0.050676	0.0698438	-0.725562	0.468108	0.999662	0.000146745
ENSMUSG00000067653	17.1149	-0.292682	0.428781	-0.68259	0.494866	0.999662	0.000146745
ENSMUSG00000079610	164.38	-0.0932779	0.1488	-0.626867	0.530747	0.999662	0.000146745
ENSMUSG00000026121	426.168	-0.0995796	0.0974809	-1.02153	0.307004	0.999662	0.000146745
ENSMUSG00000087589	16.8995	-0.249699	0.441922	-0.565031	0.572053	0.999662	0.000146745
ENSMUSG00000046337	184.337	-0.0688375	0.135747	-0.5071	0.612084	0.999662	0.000146745
ENSMUSG00000061518	2722.02	-0.0858039	0.0620416	-1.38301	0.166663	0.999662	0.000146745
ENSMUSG00000037351	2277.34	-0.0404287	0.05233	-0.772573	0.439775	0.999662	0.000146745
ENSMUSG00000026117	151.704	-0.00708553	0.151701	-0.0467072	0.962747	0.999662	0.000146745
ENSMUSG00000026116	5795.29	0.00914922	0.0689394	0.132714	0.89442	0.999662	0.000146745
ENSMUSG00000103016	8.89946	0.282164	0.62567	0.450978	0.652005	0.999662	0.000146745
ENSMUSG00000102930	10.4771	-0.132206	0.554302	-0.238509	0.811486	0.999662	0.000146745
ENSMUSG00000103159	15.3227	0.0951644	0.473498	0.200982	0.840713	0.999662	0.000146745
ENSMUSG00000050122	53.4023	0.00257946	0.252197	0.010228	0.991839	0.999662	0.000146745
ENSMUSG00000026114	80.1654	0.28639	0.203155	1.40971	0.158626	0.999662	0.000146745
ENSMUSG00000026113	409.207	-0.0555944	0.0963351	-0.577094	0.563876	0.999662	0.000146745
ENSMUSG00000026112	1936.21	-0.0409342	0.0535158	-0.764899	0.444331	0.999662	0.000146745
ENSMUSG00000026111	677.503	-0.109903	0.0820025	-1.34023	0.180169	0.999662	0.000146745
ENSMUSG00000026110	473.589	-0.0446963	0.0905662	-0.493521	0.621645	0.999662	0.000146745
ENSMUSG00000026090	120.963	-0.284303	0.177021	-1.60604	0.108265	0.999662	0.000146745
ENSMUSG00000060771	155.415	-0.108206	0.153107	-0.706737	0.47973	0.999662	0.000146745
ENSMUSG00000037216	130.561	-0.107636	0.170891	-0.629854	0.52879	0.999662	0.000146745
ENSMUSG00000026088	432.886	-0.12742	0.0988545	-1.28897	0.197409	0.999662	0.000146745
ENSMUSG00000026087	987.969	-0.0256011	0.074841	-0.342073	0.732296	0.999662	0.000146745
ENSMUSG00000058407	855.903	0.00487339	0.0753474	0.0646789	0.94843	0.999662	0.000146745
ENSMUSG00000026083	5579.84	-0.0758435	0.0525966	-1.44198	0.149307	0.999662	0.000146745
ENSMUSG00000026082	779.008	0.00625765	0.0788792	0.079332	0.936769	0.999662	0.000146745
ENSMUSG00000103804	32.3906	0.0771564	0.320583	0.240676	0.809807	0.999662	0.000146745
ENSMUSG00000037138	67.7192	-0.079749	0.222519	-0.358391	0.72005	0.999662	0.000146745
ENSMUSG00000048814	131.089	-0.367269	0.192847	-1.90445	0.056851	0.999662	0.000146745
ENSMUSG00000026080	249.474	0.0233301	0.125127	0.186451	0.852091	0.999662	0.000146745
ENSMUSG00000026078	837.145	-0.0717649	0.0777698	-0.922785	0.356119	0.999662	0.000146745
ENSMUSG00000103046	21.2701	0.272791	0.400402	0.681291	0.495687	0.999662	0.000146745
ENSMUSG00000026077	13.1563	0.755736	0.508665	1.48572	0.137352	0.999662	0.000146745
ENSMUSG00000073702	7508.3	-0.114932	0.0631427	-1.82019	0.0687298	0.999662	0.000146745
ENSMUSG00000003134	472.73	-0.0689792	0.0964984	-0.714822	0.474719	0.999662	0.000146745
ENSMUSG00000003135	885.251	-0.0725303	0.0698987	-1.03765	0.299434	0.999662	0.000146745
ENSMUSG00000085894	23.3996	-0.361422	0.382531	-0.944818	0.344752	0.999662	0.000146745
ENSMUSG00000077704	14.951	0.388949	0.463641	0.838902	0.401524	0.999662	0.000146745
ENSMUSG00000048234	676.226	-0.101028	0.0801499	-1.26048	0.207495	0.999662	0.000146745
ENSMUSG00000050967	9.41002	-0.154535	0.608699	-0.253878	0.79959	0.999662	0.000146745
ENSMUSG00000057173	11.6213	-0.0425803	0.544325	-0.0782259	0.937648	0.999662	0.000146745
ENSMUSG00000026074	3116.11	0.0394302	0.0481396	0.819081	0.41274	0.999662	0.000146745
ENSMUSG00000026072	101.604	-0.083723	0.182468	-0.458836	0.646352	0.999662	0.000146745
ENSMUSG00000070942	22.2539	0.111612	0.402202	0.277503	0.781394	0.999662	0.000146745
ENSMUSG00000041945	43.3434	-0.176039	0.288373	-0.610455	0.541561	0.999662	0.000146745
ENSMUSG00000045515	10.4583	0.287347	0.579132	0.496168	0.619776	0.999662	0.000146745
ENSMUSG00000060679	1637.61	-0.121687	0.0604555	-2.01283	0.0441321	0.999662	0.000146745
ENSMUSG00000077448	5.63169	-0.494034	0.775378	-0.637152	0.524026	0.999662	0.000146745
ENSMUSG00000041907	12.3919	0.356411	0.507491	0.7023	0.482492	0.999662	0.000146745
ENSMUSG00000070939	258.652	-0.00366398	0.11753	-0.0311748	0.97513	0.999662	0.000146745
ENSMUSG00000010290	871.323	-0.0890074	0.0725292	-1.2272	0.219749	0.999662	0.000146745
ENSMUSG00000008136	9.90164	-0.0110522	0.57524	-0.0192131	0.984671	0.999662	0.000146745
ENSMUSG00000094497	682.961	0.0661514	0.0859439	0.769704	0.441476	0.999662	0.000146745
ENSMUSG00000066877	346.845	-0.19277	0.101631	-1.89676	0.0578594	0.999662	0.000146745
ENSMUSG00000103945	19.099	-0.147038	0.404412	-0.363586	0.716167	0.999662	0.000146745
ENSMUSG00000026051	5.9438	0.573872	0.739042	0.776508	0.437449	0.999662	0.000146745
ENSMUSG00000057363	680.915	-0.118254	0.0800363	-1.47751	0.139539	0.999662	0.000146745
ENSMUSG00000041763	2642.68	-0.0671571	0.0538377	-1.2474	0.212251	0.999662	0.000146745
ENSMUSG00000026049	304.972	-0.0126267	0.109386	-0.115433	0.908102	0.999662	0.000146745
ENSMUSG00000026047	594.95	-0.103947	0.0833675	-1.24685	0.212453	0.999662	0.000146745
ENSMUSG00000041684	687.884	-0.0770385	0.0778213	-0.989942	0.322203	0.999662	0.000146745
ENSMUSG00000026048	811.211	-0.0127666	0.0809966	-0.15762	0.874757	0.999662	0.000146745
ENSMUSG00000102319	7.14337	-0.199234	0.701395	-0.284054	0.776369	0.999662	0.000146745
ENSMUSG00000025995	1952.05	-0.0102711	0.0540316	-0.190095	0.849235	0.999662	0.000146745
ENSMUSG00000084817	5.84186	0.184737	0.744559	0.248116	0.804044	0.999662	0.000146745
ENSMUSG00000025993	40.1374	-0.0720101	0.295089	-0.244028	0.807209	0.999662	0.000146745
ENSMUSG00000041144	10.3073	-0.144696	0.557918	-0.259349	0.795366	0.999662	0.000146745
ENSMUSG00000101337	18.9903	0.162094	0.412747	0.39272	0.694526	0.999662	0.000146745
ENSMUSG00000025986	2020.42	-0.0709084	0.0590187	-1.20146	0.229574	0.999662	0.000146745
ENSMUSG00000100213	6.84229	-0.346278	0.670761	-0.516247	0.605682	0.999662	0.000146745
ENSMUSG00000026109	16.2226	-0.148917	0.446059	-0.333851	0.738492	0.999662	0.000146745
ENSMUSG00000026107	850.351	0.0493768	0.0903244	0.546661	0.584612	0.999662	0.000146745
ENSMUSG00000018417	1805.46	0.00570117	0.0591934	0.0963144	0.923271	0.999662	0.000146745
ENSMUSG00000062939	102.294	0.00491923	0.18058	0.0272412	0.978267	0.999662	0.000146745
ENSMUSG00000109599	6.51737	-0.144898	0.722134	-0.200653	0.84097	0.999662	0.000146745
ENSMUSG00000026104	121.855	0.176233	0.176235	0.999987	0.317317	0.999662	0.000146745
ENSMUSG00000026103	4356.05	-0.119604	0.0614548	-1.94622	0.0516289	0.999662	0.000146745
ENSMUSG00000002881	462.635	-0.0743345	0.0905125	-0.821262	0.411497	0.999662	0.000146745
ENSMUSG00000043015	961.307	-0.0771676	0.0765383	-1.00822	0.313348	0.999662	0.000146745
ENSMUSG00000041439	80.462	-0.22359	0.206918	-1.08058	0.279886	0.999662	0.000146745
ENSMUSG00000026102	213.829	-0.0556534	0.127294	-0.437203	0.661964	0.999662	0.000146745
ENSMUSG00000041426	586.058	-0.0190695	0.0878337	-0.217109	0.828124	0.999662	0.000146745
ENSMUSG00000043629	910.96	0.099699	0.204219	0.488197	0.62541	0.999662	0.000146745
ENSMUSG00000026098	632.304	-0.0608354	0.0795043	-0.765184	0.444162	0.999662	0.000146745
ENSMUSG00000026097	295.854	-0.103086	0.112917	-0.91294	0.361274	0.999662	0.000146745
ENSMUSG00000026096	331.557	-0.014337	0.104072	-0.13776	0.89043	0.999662	0.000146745
ENSMUSG00000099913	6.52707	0.0437878	0.704952	0.0621146	0.950472	0.999662	0.000146745
ENSMUSG00000026095	204.627	-0.0408903	0.131783	-0.310286	0.756343	0.999662	0.000146745
ENSMUSG00000026094	420.192	-0.0539037	0.0960942	-0.560947	0.574834	0.999662	0.000146745
ENSMUSG00000042807	73.8659	-0.209186	0.241727	-0.865381	0.38683	0.999662	0.000146745
ENSMUSG00000025983	48.2374	-0.10595	0.264172	-0.401064	0.688373	0.999662	0.000146745
ENSMUSG00000041303	1217.89	-0.0582487	0.0633357	-0.919683	0.357738	0.999662	0.000146745
ENSMUSG00000073678	755.839	0.111913	0.0793764	1.40991	0.158568	0.999662	0.000146745
ENSMUSG00000052331	463.764	-0.111793	0.0904822	-1.23552	0.216636	0.999662	0.000146745
ENSMUSG00000102503	6.91805	-0.774976	0.674926	-1.14824	0.250871	0.999662	0.000146745
ENSMUSG00000025982	10001.2	-0.0341167	0.0448499	-0.760687	0.446844	0.999662	0.000146745
ENSMUSG00000025981	186.306	0.0360189	0.135173	0.266465	0.789881	0.999662	0.000146745
ENSMUSG00000101122	6.9965	-0.875292	0.69346	-1.26221	0.206873	0.999662	0.000146745
ENSMUSG00000025980	12224.4	-0.010401	0.064441	-0.161403	0.871776	0.999662	0.000146745
ENSMUSG00000073676	4738.09	-0.049515	0.0642449	-0.770723	0.440871	0.999662	0.000146745
ENSMUSG00000025979	853.254	-0.0648078	0.0747174	-0.867372	0.385738	0.999662	0.000146745
ENSMUSG00000025978	8.74366	-0.026744	0.614285	-0.0435368	0.965274	0.999662	0.000146745
ENSMUSG00000046994	483.198	-0.0103633	0.091929	-0.112731	0.910244	0.999662	0.000146745
ENSMUSG00000025977	12.0314	0.0542864	0.532267	0.101991	0.918764	0.999662	0.000146745
ENSMUSG00000038331	111.148	0.248227	0.175155	1.41718	0.156429	0.999662	0.000146745
ENSMUSG00000087022	10.6927	0.446979	0.544377	0.821083	0.411599	0.999662	0.000146745
ENSMUSG00000097519	171.148	-0.0151314	0.146986	-0.102944	0.918007	0.999662	0.000146745
ENSMUSG00000038323	259.471	-0.0165812	0.116768	-0.142002	0.887079	0.999662	0.000146745
ENSMUSG00000048495	221.695	0.0733212	0.124086	0.590892	0.554593	0.999662	0.000146745
ENSMUSG00000025971	178.789	-0.0207258	0.136818	-0.151484	0.879594	0.999662	0.000146745
ENSMUSG00000038305	122.692	-0.240612	0.178936	-1.34468	0.178728	0.999662	0.000146745
ENSMUSG00000054770	561.157	-0.0578738	0.083402	-0.693914	0.487736	0.999662	0.000146745
ENSMUSG00000026039	1237.39	-0.12468	0.0752868	-1.65607	0.097707	0.999662	0.000146745
ENSMUSG00000038242	11.6201	-0.4726	0.519024	-0.910556	0.36253	0.999662	0.000146745
ENSMUSG00000079554	6.44178	-0.49537	0.701893	-0.705762	0.480336	0.999662	0.000146745
ENSMUSG00000103839	48.6984	-0.232868	0.256034	-0.909519	0.363076	0.999662	0.000146745
ENSMUSG00000051223	5574.22	-0.0349782	0.0535278	-0.653459	0.513461	0.999662	0.000146745
ENSMUSG00000026034	1833.69	-0.0816464	0.0604896	-1.34976	0.177093	0.999662	0.000146745
ENSMUSG00000026035	255.336	0.0664082	0.125005	0.531245	0.595249	0.999662	0.000146745
ENSMUSG00000026036	585.891	-0.0223308	0.0871933	-0.256107	0.797869	0.999662	0.000146745
ENSMUSG00000026037	1947.26	-0.0325038	0.0552133	-0.588695	0.556066	0.999662	0.000146745
ENSMUSG00000094245	7.4132	-0.0705067	0.649364	-0.108578	0.913537	0.999662	0.000146745
ENSMUSG00000085054	31.8166	0.00817151	0.350438	0.023318	0.981397	0.999662	0.000146745
ENSMUSG00000038174	688.338	0.0385154	0.0863057	0.446267	0.655405	0.999662	0.000146745
ENSMUSG00000026032	864.028	-0.0756627	0.0751965	-1.0062	0.314319	0.999662	0.000146745
ENSMUSG00000026031	396.281	-0.0798389	0.105941	-0.753616	0.45108	0.999662	0.000146745
ENSMUSG00000026029	135.165	-0.0520417	0.158606	-0.32812	0.742821	0.999662	0.000146745
ENSMUSG00000026028	1100.69	-0.0527213	0.0786508	-0.670321	0.502653	0.999662	0.000146745
ENSMUSG00000026027	341.747	-0.0564047	0.104098	-0.541842	0.587927	0.999662	0.000146745
ENSMUSG00000072295	7.87318	0.101867	0.639959	0.159177	0.87353	0.999662	0.000146745
ENSMUSG00000038079	532.695	-0.0438962	0.0867913	-0.505767	0.61302	0.999662	0.000146745
ENSMUSG00000097573	7.14405	0.525283	0.697315	0.753294	0.451273	0.999662	0.000146745
ENSMUSG00000101586	11.2865	-0.355584	0.556941	-0.63846	0.523174	0.999662	0.000146745
ENSMUSG00000026024	1763.03	-0.0652796	0.0608973	-1.07196	0.283737	0.999662	0.000146745
ENSMUSG00000026023	13.071	-0.763812	0.498588	-1.53195	0.125535	0.999662	0.000146745
ENSMUSG00000041075	1897.9	0.0340398	0.058891	0.578014	0.563255	0.999662	0.000146745
ENSMUSG00000097819	30.3143	0.164379	0.364653	0.450781	0.652147	0.999662	0.000146745
ENSMUSG00000047361	58.7242	-0.101211	0.244434	-0.414062	0.678829	0.999662	0.000146745
ENSMUSG00000026021	2551.96	-0.0117677	0.0551826	-0.213251	0.831131	0.999662	0.000146745
ENSMUSG00000103821	38.4376	-0.170183	0.295589	-0.575742	0.56479	0.999662	0.000146745
ENSMUSG00000026020	4979.93	-0.0105876	0.0501183	-0.211252	0.832691	0.999662	0.000146745
ENSMUSG00000077345	16.5225	0.292002	0.440952	0.662207	0.507839	0.999662	0.000146745
ENSMUSG00000089512	8.25229	0.0914545	0.62918	0.145355	0.88443	0.999662	0.000146745
ENSMUSG00000067336	1269.35	0.0114494	0.068112	0.168096	0.866508	0.999662	0.000146745
ENSMUSG00000041040	1256.7	-0.00296721	0.0664883	-0.0446276	0.964404	0.999662	0.000146745
ENSMUSG00000103696	5.3591	0.31719	0.822284	0.385743	0.699687	0.999662	0.000146745
ENSMUSG00000026018	25.9972	0.127923	0.366702	0.348847	0.727204	0.999662	0.000146745
ENSMUSG00000026019	1395.83	0.046463	0.0642302	0.723383	0.469445	0.999662	0.000146745
ENSMUSG00000026017	353.818	-0.0590891	0.109967	-0.537335	0.591036	0.999662	0.000146745
ENSMUSG00000049439	391.87	-0.0697837	0.0988937	-0.705644	0.48041	0.999662	0.000146745
ENSMUSG00000026782	1203.94	-0.0416263	0.0658689	-0.631957	0.527415	0.999662	0.000146745
ENSMUSG00000026014	1613.76	0.0189783	0.068352	0.277655	0.781277	0.999662	0.000146745
ENSMUSG00000101188	389.353	0.117404	0.102941	1.1405	0.254079	0.999662	0.000146745
ENSMUSG00000052062	15.705	-0.428312	0.455122	-0.941094	0.346657	0.999662	0.000146745
ENSMUSG00000025969	197.035	-0.077073	0.138845	-0.555101	0.578825	0.999662	0.000146745
ENSMUSG00000040865	1441.6	0.0262645	0.0668893	0.392656	0.694574	0.999662	0.000146745
ENSMUSG00000084799	54.6932	-0.086472	0.245337	-0.352463	0.724491	0.999662	0.000146745
ENSMUSG00000101599	149.12	-0.0124915	0.153607	-0.0813213	0.935186	0.999662	0.000146745
ENSMUSG00000025968	2889.39	-0.0538044	0.0482597	-1.11489	0.264896	0.999662	0.000146745
ENSMUSG00000025967	8930.89	-0.0646659	0.0535225	-1.2082	0.22697	0.999662	0.000146745
ENSMUSG00000046856	21.8273	0.511116	0.393428	1.29913	0.193898	0.999662	0.000146745
ENSMUSG00000086730	24.6766	0.251821	0.372469	0.676086	0.498986	0.999662	0.000146745
ENSMUSG00000087561	8.20769	0.694675	0.637999	1.08883	0.276227	0.999662	0.000146745
ENSMUSG00000027520	950.938	0.142926	0.0798765	1.78934	0.0735607	0.999662	0.000146745
ENSMUSG00000081643	17.7955	-0.128272	0.438392	-0.292598	0.76983	0.999662	0.000146745
ENSMUSG00000025964	3233.16	-0.0840268	0.0512389	-1.6399	0.101026	0.999662	0.000146745
ENSMUSG00000087823	37.2922	-0.260785	0.327344	-0.796671	0.425642	0.999662	0.000146745
ENSMUSG00000025963	7.97429	-0.702886	0.629642	-1.11633	0.264282	0.999662	0.000146745
ENSMUSG00000025962	549.088	-0.0459734	0.0863654	-0.532313	0.594509	0.999662	0.000146745
ENSMUSG00000025961	5.18045	-0.579715	0.777645	-0.745474	0.455985	0.999662	0.000146745
ENSMUSG00000025959	207.062	0.107262	0.129024	0.831332	0.405786	0.999662	0.000146745
ENSMUSG00000025958	1473.09	-0.122021	0.0640475	-1.90516	0.0567591	0.999662	0.000146745
ENSMUSG00000025956	341.862	0.0705337	0.108355	0.65095	0.515079	0.999662	0.000146745
ENSMUSG00000087213	222.642	-0.130928	0.127843	-1.02414	0.305771	0.999662	0.000146745
ENSMUSG00000070871	755.887	-0.0642102	0.0786902	-0.815988	0.414507	0.999662	0.000146745
ENSMUSG00000045005	4066.84	-0.0665121	0.0463373	-1.43539	0.151176	0.999662	0.000146745
ENSMUSG00000102140	10.2802	0.14228	0.558018	0.254974	0.798743	0.999662	0.000146745
ENSMUSG00000051344	299.772	-0.0196948	0.126988	-0.155092	0.876749	0.999662	0.000146745
ENSMUSG00000084416	771.834	-0.00410454	0.0741224	-0.0553751	0.95584	0.999662	0.000146745
ENSMUSG00000070870	5.75403	0.526394	0.740052	0.711294	0.476902	0.999662	0.000146745
ENSMUSG00000044816	36.5205	0.23646	0.295702	0.799659	0.423908	0.999662	0.000146745
ENSMUSG00000025950	2595.11	-0.0840059	0.059565	-1.41032	0.158444	0.999662	0.000146745
ENSMUSG00000025949	1827.65	-0.0855086	0.0581523	-1.47043	0.141446	0.999662	0.000146745
ENSMUSG00000015222	296.011	-0.198953	0.121229	-1.64114	0.100769	0.999662	0.000146745
ENSMUSG00000055567	20.8187	-0.0940661	0.39773	-0.236507	0.813039	0.999662	0.000146745
ENSMUSG00000026005	859.879	0.0149403	0.0744224	0.20075	0.840894	0.999662	0.000146745
ENSMUSG00000026004	176.681	-0.120974	0.141223	-0.856619	0.391655	0.999662	0.000146745
ENSMUSG00000102559	19.9244	-0.599751	0.403324	-1.48702	0.137009	0.999662	0.000146745
ENSMUSG00000102374	11.8349	-0.310674	0.541883	-0.573323	0.566426	0.999662	0.000146745
ENSMUSG00000102776	16.4847	-0.177274	0.450978	-0.393089	0.694254	0.999662	0.000146745
ENSMUSG00000082057	7.81739	-0.563446	0.643962	-0.874967	0.381592	0.999662	0.000146745
ENSMUSG00000103756	11.8729	-0.211515	0.529478	-0.399477	0.689541	0.999662	0.000146745
ENSMUSG00000103382	11.764	-0.30246	0.520465	-0.581134	0.56115	0.999662	0.000146745
ENSMUSG00000026003	990.744	-0.136596	0.0689539	-1.98098	0.0475936	0.999662	0.000146745
ENSMUSG00000026000	999.895	-0.0947562	0.0668415	-1.41763	0.1563	0.999662	0.000146745
ENSMUSG00000025991	12.6916	0.403457	0.500514	0.806084	0.420194	0.999662	0.000146745
ENSMUSG00000025997	80.7466	-0.390572	0.222805	-1.75298	0.0796054	0.999662	0.000146745
ENSMUSG00000053153	46.7283	-0.208855	0.262464	-0.795749	0.426178	0.999662	0.000146745
ENSMUSG00000089965	15.0593	-0.471755	0.47562	-0.991874	0.321259	0.999662	0.000146745
ENSMUSG00000026192	3743.2	-0.0256874	0.046604	-0.551185	0.581507	0.999662	0.000146745
ENSMUSG00000073652	48.3036	-0.0776685	0.263406	-0.294863	0.768099	0.999662	0.000146745
ENSMUSG00000101496	15.8218	0.365515	0.446216	0.819145	0.412704	0.999662	0.000146745
ENSMUSG00000039395	2474.39	-0.0384553	0.0556006	-0.691633	0.489168	0.999662	0.000146745
ENSMUSG00000097131	122.814	0.146099	0.167858	0.870373	0.384096	0.999662	0.000146745
ENSMUSG00000026189	819.859	-0.0375447	0.0735439	-0.510508	0.609696	0.999662	0.000146745
ENSMUSG00000026188	14.604	0.551381	0.503475	1.09515	0.273451	0.999662	0.000146745
ENSMUSG00000026187	3311.86	-0.0536183	0.0555845	-0.964628	0.334731	0.999662	0.000146745
ENSMUSG00000039354	688.136	-0.0574216	0.0802797	-0.715268	0.474443	0.999662	0.000146745
ENSMUSG00000110712	8.02202	0.253201	0.638873	0.396325	0.691866	0.999662	0.000146745
ENSMUSG00000046330	4379.11	-0.107515	0.113765	-0.945054	0.344631	0.999662	0.000146745
ENSMUSG00000026185	54.6546	0.161157	0.245248	0.657116	0.511106	0.999662	0.000146745
ENSMUSG00000061815	36.2253	0.0757158	0.303759	0.249262	0.803158	0.999662	0.000146745
ENSMUSG00000006304	3079.56	-0.0800802	0.0539466	-1.48443	0.137694	0.999662	0.000146745
ENSMUSG00000064272	7.34416	-0.58334	0.706365	-0.825833	0.408899	0.999662	0.000146745
ENSMUSG00000006299	2621.2	-0.063268	0.0536612	-1.17903	0.238388	0.999662	0.000146745
ENSMUSG00000026179	908.213	-0.106412	0.0715413	-1.48742	0.136903	0.999662	0.000146745
ENSMUSG00000006301	470.672	0.105199	0.0899607	1.16939	0.242248	0.999662	0.000146745
ENSMUSG00000073650	21.6647	0.0359226	0.39039	0.0920171	0.926684	0.999662	0.000146745
ENSMUSG00000026177	51.1476	-0.369142	0.257118	-1.43569	0.151089	0.999662	0.000146745
ENSMUSG00000026176	534.73	-0.150484	0.0868708	-1.73227	0.0832253	0.999662	0.000146745
ENSMUSG00000026175	94.6731	0.116387	0.192192	0.605577	0.544796	0.999662	0.000146745
ENSMUSG00000033364	2435.11	-0.112667	0.0566889	-1.98746	0.0468714	0.999662	0.000146745
ENSMUSG00000103227	28.2495	-0.129787	0.333014	-0.389735	0.696732	0.999662	0.000146745
ENSMUSG00000026174	2276.78	0.00815683	0.0534465	0.152617	0.878701	0.999662	0.000146745
ENSMUSG00000026173	22.5507	-0.302224	0.376971	-0.801716	0.422717	0.999662	0.000146745
ENSMUSG00000026135	644.264	-0.00608551	0.0814522	-0.0747126	0.940443	0.999662	0.000146745
ENSMUSG00000026172	347.637	0.15434	0.103687	1.48852	0.136614	0.999662	0.000146745
ENSMUSG00000026171	287.902	0.00455348	0.112391	0.0405146	0.967683	0.999662	0.000146745
ENSMUSG00000033276	96.4476	-0.148221	0.185744	-0.797987	0.424878	0.999662	0.000146745
ENSMUSG00000033257	1675.34	-0.00948223	0.0615835	-0.153974	0.877631	0.999662	0.000146745
ENSMUSG00000026170	91.2435	-0.127119	0.195752	-0.649386	0.516089	0.999662	0.000146745
ENSMUSG00000006542	5.8236	-0.780356	0.763924	-1.02151	0.307012	0.999662	0.000146745
ENSMUSG00000033227	43.2536	0.336947	0.275567	1.22274	0.221429	0.999662	0.000146745
ENSMUSG00000026167	6.69248	0.847246	0.712876	1.18849	0.234641	0.999662	0.000146745
ENSMUSG00000090071	97.6196	0.111002	0.19088	0.581529	0.560884	0.999662	0.000146745
ENSMUSG00000055197	8.31026	0.399754	0.648718	0.616221	0.537749	0.999662	0.000146745
ENSMUSG00000006538	25.1558	0.242187	0.358617	0.675337	0.499462	0.999662	0.000146745
ENSMUSG00000026162	63.823	0.00016661	0.23025	0.000723606	0.999423	0.999662	0.000146745
ENSMUSG00000033159	846.73	-0.0174938	0.0874938	-0.199943	0.841525	0.999662	0.000146745
ENSMUSG00000049339	694.581	-0.001304	0.0780974	-0.0166971	0.986678	0.999662	0.000146745
ENSMUSG00000026197	213.277	-0.0635807	0.125647	-0.506027	0.612838	0.999662	0.000146745
ENSMUSG00000026198	17.9736	-0.182534	0.425333	-0.429156	0.66781	0.999662	0.000146745
ENSMUSG00000033124	410.825	-0.0961339	0.0948803	-1.01321	0.310959	0.999662	0.000146745
ENSMUSG00000026199	860.33	-0.108332	0.0828028	-1.30831	0.190769	0.999662	0.000146745
ENSMUSG00000026200	37.4899	-0.056673	0.292395	-0.193824	0.846314	0.999662	0.000146745
ENSMUSG00000026201	421.759	0.0600229	0.0939873	0.638628	0.523065	0.999662	0.000146745
ENSMUSG00000026202	1067.47	0.0677289	0.15237	0.444504	0.656678	0.999662	0.000146745
ENSMUSG00000026203	288.225	-0.121857	0.110381	-1.10396	0.26961	0.999662	0.000146745
ENSMUSG00000026204	215.294	0.025883	0.131705	0.196523	0.844201	0.999662	0.000146745
ENSMUSG00000026209	1609.71	-0.0881444	0.0607413	-1.45115	0.146739	0.999662	0.000146745
ENSMUSG00000026208	697.138	-0.0695401	0.0760883	-0.91394	0.360748	0.999662	0.000146745
ENSMUSG00000033007	56.909	-0.0105079	0.237992	-0.0441525	0.964783	0.999662	0.000146745
ENSMUSG00000032997	775.752	-0.0955937	0.0852904	-1.1208	0.262372	0.999662	0.000146745
ENSMUSG00000026211	1549.6	-0.0772784	0.0639856	-1.20775	0.227144	0.999662	0.000146745
ENSMUSG00000032968	110.622	-0.245849	0.181834	-1.35205	0.176359	0.999662	0.000146745
ENSMUSG00000026213	805.828	-0.0871578	0.0723218	-1.20514	0.22815	0.999662	0.000146745
ENSMUSG00000006576	249.988	-0.221136	0.129232	-1.71115	0.0870527	0.999662	0.000146745
ENSMUSG00000026235	349.283	-0.0824666	0.100789	-0.818214	0.413235	0.999662	0.000146745
ENSMUSG00000032908	60.9731	-0.291216	0.235927	-1.23435	0.217074	0.999662	0.000146745
ENSMUSG00000026245	3044.47	-0.0908259	0.052043	-1.74521	0.0809487	0.999662	0.000146745
ENSMUSG00000104018	8.44748	-0.534645	0.643169	-0.831266	0.405823	0.999662	0.000146745
ENSMUSG00000032883	1891.19	-0.0969657	0.05553	-1.74619	0.0807784	0.999662	0.000146745
ENSMUSG00000079470	828.314	-0.0408126	0.0797162	-0.511974	0.608669	0.999662	0.000146745
ENSMUSG00000054702	104.03	0.0588607	0.183506	0.320756	0.748396	0.999662	0.000146745
ENSMUSG00000073643	1388.05	0.035925	0.0624022	0.575701	0.564817	0.999662	0.000146745
ENSMUSG00000026248	575.866	0.00488777	0.0978095	0.0499724	0.960144	0.999662	0.000146745
ENSMUSG00000004364	2239.06	-0.100381	0.0567558	-1.76864	0.0769539	0.999662	0.000146745
ENSMUSG00000103076	10.6244	0.128441	0.561603	0.228704	0.819099	0.999662	0.000146745
ENSMUSG00000038608	142.954	-0.238707	0.164903	-1.44756	0.147741	0.999662	0.000146745
ENSMUSG00000055980	36.7895	-0.0843867	0.297642	-0.283517	0.77678	0.999662	0.000146745
ENSMUSG00000026142	513.79	0.0405026	0.0901086	0.449486	0.653081	0.999662	0.000146745
ENSMUSG00000100786	21.1022	-0.265547	0.411476	-0.645351	0.5187	0.999662	0.000146745
ENSMUSG00000101450	30.989	-0.341809	0.326453	-1.04704	0.295082	0.999662	0.000146745
ENSMUSG00000026159	3356.01	-0.000977399	0.0476744	-0.0205016	0.983643	0.999662	0.000146745
ENSMUSG00000038496	112.243	-0.131747	0.192958	-0.682772	0.494751	0.999662	0.000146745
ENSMUSG00000100432	5.74594	0.698519	0.767329	0.910324	0.362651	0.999662	0.000146745
ENSMUSG00000045658	185.06	-0.0691803	0.140427	-0.492642	0.622265	0.999662	0.000146745
ENSMUSG00000036766	7.40595	0.669939	0.682835	0.981114	0.326537	0.999662	0.000146745
ENSMUSG00000026219	11684.7	-0.0690717	0.0414534	-1.66625	0.0956636	0.999662	0.000146745
ENSMUSG00000103505	7.56592	-0.222335	0.671243	-0.331229	0.740472	0.999662	0.000146745
ENSMUSG00000104503	17.0375	0.175161	0.431766	0.405684	0.684975	0.999662	0.000146745
ENSMUSG00000073633	95.6577	-0.0614902	0.186886	-0.329026	0.742136	0.999662	0.000146745
ENSMUSG00000026220	147.953	-0.115487	0.151999	-0.75979	0.44738	0.999662	0.000146745
ENSMUSG00000072109	6.48136	-0.344709	0.700606	-0.492016	0.622708	0.999662	0.000146745
ENSMUSG00000070034	12.208	0.0677545	0.50821	0.13332	0.89394	0.999662	0.000146745
ENSMUSG00000052760	7.38823	-0.257809	0.650516	-0.396315	0.691873	0.999662	0.000146745
ENSMUSG00000099342	40.3122	0.164273	0.286875	0.572628	0.566896	0.999662	0.000146745
ENSMUSG00000026227	17.1349	0.226224	0.434543	0.520601	0.602645	0.999662	0.000146745
ENSMUSG00000026229	5172.93	-0.0224593	0.0462278	-0.485839	0.627081	0.999662	0.000146745
ENSMUSG00000026228	8.79746	0.151435	0.612856	0.247098	0.804832	0.999662	0.000146745
ENSMUSG00000103272	18.2143	-0.158412	0.41318	-0.383398	0.701425	0.999662	0.000146745
ENSMUSG00000062590	209.502	-0.067339	0.138916	-0.484745	0.627857	0.999662	0.000146745
ENSMUSG00000079445	815.696	0.084904	0.0831644	1.02092	0.307294	0.999662	0.000146745
ENSMUSG00000026234	33228.2	-0.0504746	0.052653	-0.958628	0.337746	0.999662	0.000146745
ENSMUSG00000073627	110.09	0.0320518	0.178208	0.179856	0.857266	0.999662	0.000146745
ENSMUSG00000026239	757.715	-0.146457	0.0761073	-1.92435	0.054311	0.999662	0.000146745
ENSMUSG00000026240	847.292	-0.0763414	0.0729462	-1.04654	0.29531	0.999662	0.000146745
ENSMUSG00000026241	11.5521	-0.134242	0.528024	-0.254235	0.799314	0.999662	0.000146745
ENSMUSG00000053333	771.871	-0.105842	0.0734311	-1.44137	0.149479	0.999662	0.000146745
ENSMUSG00000084106	417.975	0.0117233	0.102183	0.114729	0.90866	0.999662	0.000146745
ENSMUSG00000103984	17.0874	-0.172157	0.433988	-0.396687	0.691598	0.999662	0.000146745
ENSMUSG00000026246	20.6593	0.0927498	0.416251	0.222822	0.823674	0.999662	0.000146745
ENSMUSG00000026247	55.528	0.0123511	0.265195	0.0465738	0.962853	0.999662	0.000146745
ENSMUSG00000036480	16.8133	0.428752	0.442104	0.969799	0.332146	0.999662	0.000146745
ENSMUSG00000026251	26.1782	-0.249437	0.350542	-0.711577	0.476727	0.999662	0.000146745
ENSMUSG00000026253	6.50143	0.142102	0.709086	0.200401	0.841167	0.999662	0.000146745
ENSMUSG00000026254	2353.79	0.0171791	0.0559065	0.307282	0.758628	0.999662	0.000146745
ENSMUSG00000026255	34.417	-0.0991329	0.30232	-0.327907	0.742982	0.999662	0.000146745
ENSMUSG00000048000	3372.8	-0.0375038	0.0593749	-0.631645	0.527619	0.999662	0.000146745
ENSMUSG00000079436	6.34537	-0.281569	0.702957	-0.400549	0.688752	0.999662	0.000146745
ENSMUSG00000026259	20.7202	0.12454	0.400119	0.311258	0.755604	0.999662	0.000146745
ENSMUSG00000026289	745.811	0.0308624	0.0766309	0.402741	0.687139	0.999662	0.000146745
ENSMUSG00000070738	2011.91	-0.0657071	0.0548145	-1.19872	0.230638	0.999662	0.000146745
ENSMUSG00000103591	5.54146	-1.08714	0.82706	-1.31446	0.18869	0.999662	0.000146745
ENSMUSG00000005501	479.847	-0.0916523	0.0975811	-0.939243	0.347606	0.999662	0.000146745
ENSMUSG00000081984	31.0244	0.120024	0.344532	0.348368	0.727564	0.999662	0.000146745
ENSMUSG00000079429	92.2003	-0.075217	0.187136	-0.401937	0.687731	0.999662	0.000146745
ENSMUSG00000044783	4946.71	-0.0453867	0.0465128	-0.975789	0.329169	0.999662	0.000146745
ENSMUSG00000049866	150.054	0.145666	0.1536	0.948345	0.342954	0.999662	0.000146745
ENSMUSG00000097398	7.20003	0.443902	0.70162	0.632681	0.526942	0.999662	0.000146745
ENSMUSG00000102700	9.15195	0.487408	0.602822	0.808545	0.418777	0.999662	0.000146745
ENSMUSG00000055013	1187.82	-0.104341	0.0696575	-1.49792	0.134155	0.999662	0.000146745
ENSMUSG00000034486	267.973	0.219957	0.123714	1.77794	0.0754134	0.999662	0.000146745
ENSMUSG00000092627	163.203	-0.103898	0.15094	-0.688342	0.491237	0.999662	0.000146745
ENSMUSG00000067081	9.48275	-0.80502	0.57941	-1.38938	0.164718	0.999662	0.000146745
ENSMUSG00000026301	5.60841	0.109039	0.744059	0.146546	0.88349	0.999662	0.000146745
ENSMUSG00000044337	94.0763	-0.119456	0.189349	-0.630879	0.52812	0.999662	0.000146745
ENSMUSG00000103292	5.56084	0.663347	0.760013	0.872811	0.382766	0.999662	0.000146745
ENSMUSG00000034432	1088.42	0.0459465	0.0661485	0.694597	0.487308	0.999662	0.000146745
ENSMUSG00000026303	6.32846	-0.812586	0.771175	-1.0537	0.292021	0.999662	0.000146745
ENSMUSG00000026304	22.2296	-0.387525	0.381468	-1.01588	0.309687	0.999662	0.000146745
ENSMUSG00000026305	823.437	-0.0147785	0.0749252	-0.197243	0.843637	0.999662	0.000146745
ENSMUSG00000070732	149.28	0.181579	0.152296	1.19227	0.233154	0.999662	0.000146745
ENSMUSG00000034343	627.147	0.0657784	0.0853996	0.770242	0.441156	0.999662	0.000146745
ENSMUSG00000083064	8.27519	-0.335337	0.628461	-0.533585	0.593629	0.999662	0.000146745
ENSMUSG00000026307	388.261	-0.171863	0.104148	-1.65018	0.0989054	0.999662	0.000146745
ENSMUSG00000047443	54.7166	0.0352715	0.243857	0.14464	0.884995	0.999662	0.000146745
ENSMUSG00000026309	986.283	-0.0629117	0.067967	-0.925621	0.354643	0.999662	0.000146745
ENSMUSG00000067071	377.826	0.0375389	0.0987752	0.380044	0.703913	0.999662	0.000146745
ENSMUSG00000055866	59.939	-0.022571	0.233711	-0.0965765	0.923063	0.999662	0.000146745
ENSMUSG00000034292	510.359	-0.0690633	0.0899272	-0.767992	0.442492	0.999662	0.000146745
ENSMUSG00000026311	303.876	-0.114716	0.107965	-1.06253	0.287993	0.999662	0.000146745
ENSMUSG00000026313	1079.6	-0.0812155	0.0690846	-1.17559	0.239757	0.999662	0.000146745
ENSMUSG00000103101	8.81832	-0.404841	0.677298	-0.59773	0.55002	0.999662	0.000146745
ENSMUSG00000026260	1869.67	0.00891634	0.0583485	0.152812	0.878547	0.999662	0.000146745
ENSMUSG00000073616	613.739	-0.015488	0.0946962	-0.163555	0.870082	0.999662	0.000146745
ENSMUSG00000034220	716.468	-0.128548	0.076549	-1.67928	0.0930967	0.999662	0.000146745
ENSMUSG00000034212	16.2361	-0.168474	0.467405	-0.360446	0.718514	0.999662	0.000146745
ENSMUSG00000047067	70.1831	-0.30416	0.237555	-1.28037	0.200413	0.999662	0.000146745
ENSMUSG00000097251	6.65463	-0.769358	0.700461	-1.09836	0.272048	0.999662	0.000146745
ENSMUSG00000026269	427.255	0.0409664	0.0946054	0.433023	0.664998	0.999662	0.000146745
ENSMUSG00000026270	511.573	-0.0554831	0.0865521	-0.641037	0.521498	0.999662	0.000146745
ENSMUSG00000026271	15.2757	-0.233128	0.461249	-0.505428	0.613258	0.999662	0.000146745
ENSMUSG00000014602	287.446	-0.0175897	0.117242	-0.150029	0.880742	0.999662	0.000146745
ENSMUSG00000034159	5.80796	-0.162758	0.736876	-0.220876	0.825189	0.999662	0.000146745
ENSMUSG00000084989	42.4375	-0.155531	0.285224	-0.545295	0.585551	0.999662	0.000146745
ENSMUSG00000047793	258.47	0.0280471	0.122713	0.228559	0.819212	0.999662	0.000146745
ENSMUSG00000026273	247.572	0.0801075	0.123189	0.650279	0.515512	0.999662	0.000146745
ENSMUSG00000026274	1818.78	-0.0889568	0.0608992	-1.46072	0.144092	0.999662	0.000146745
ENSMUSG00000026275	1462.77	-0.0714754	0.0679632	-1.05168	0.292947	0.999662	0.000146745
ENSMUSG00000034107	24.0297	0.166902	0.367864	0.453704	0.650042	0.999662	0.000146745
ENSMUSG00000034088	10298.5	-0.0426217	0.0455283	-0.936159	0.349191	0.999662	0.000146745
ENSMUSG00000090489	9.82253	-0.281396	0.566394	-0.49682	0.619316	0.999662	0.000146745
ENSMUSG00000026276	113.147	-0.13828	0.180191	-0.76741	0.442838	0.999662	0.000146745
ENSMUSG00000034066	104.553	-0.145403	0.176939	-0.821772	0.411207	0.999662	0.000146745
ENSMUSG00000026277	1380.83	-0.0227366	0.0631253	-0.360183	0.718711	0.999662	0.000146745
ENSMUSG00000026278	280.716	-0.0608756	0.112408	-0.541561	0.588121	0.999662	0.000146745
ENSMUSG00000026279	517.552	-0.0744949	0.097396	-0.764867	0.444351	0.999662	0.000146745
ENSMUSG00000026280	891.445	-0.0987636	0.0698377	-1.41419	0.157307	0.999662	0.000146745
ENSMUSG00000026281	2671.6	-0.0242836	0.0505667	-0.480229	0.631064	0.999662	0.000146745
ENSMUSG00000026283	1215.89	0.00351289	0.0775749	0.0452839	0.963881	0.999662	0.000146745
ENSMUSG00000073609	164.586	-0.0576532	0.143062	-0.402995	0.686952	0.999662	0.000146745
ENSMUSG00000101660	10.5781	-0.544574	0.55743	-0.976936	0.328601	0.999662	0.000146745
ENSMUSG00000099624	10.349	-0.525723	0.557813	-0.942472	0.345951	0.999662	0.000146745
ENSMUSG00000100347	11.5305	-0.479137	0.523856	-0.914635	0.360383	0.999662	0.000146745
ENSMUSG00000051185	251.869	-0.135014	0.118533	-1.13904	0.254685	0.999662	0.000146745
ENSMUSG00000103973	8.422	0.391348	0.618988	0.632238	0.527232	0.999662	0.000146745
ENSMUSG00000081051	173.062	-0.0427269	0.141862	-0.301185	0.763273	0.999662	0.000146745
ENSMUSG00000040693	37.8043	0.183183	0.298183	0.614331	0.538997	0.999662	0.000146745
ENSMUSG00000097814	59.5737	0.430408	0.242713	1.77332	0.0761759	0.999662	0.000146745
ENSMUSG00000044757	10.7846	0.555076	0.556056	0.998236	0.318165	0.999662	0.000146745
ENSMUSG00000044768	203.881	0.0991976	0.136133	0.72868	0.466197	0.999662	0.000146745
ENSMUSG00000040648	1665.55	-0.0723873	0.0594618	-1.21737	0.223462	0.999662	0.000146745
ENSMUSG00000026333	183.15	0.0143507	0.135678	0.10577	0.915765	0.999662	0.000146745
ENSMUSG00000026335	428.375	0.00368085	0.0938282	0.0392296	0.968707	0.999662	0.000146745
ENSMUSG00000089782	9.84193	0.48423	0.593955	0.815264	0.414921	0.999662	0.000146745
ENSMUSG00000089706	15.2489	-0.41325	0.465786	-0.887212	0.374965	0.999662	0.000146745
ENSMUSG00000089791	23.271	-0.220474	0.366074	-0.602267	0.546997	0.999662	0.000146745
ENSMUSG00000082431	6.45041	-0.40353	0.703135	-0.573902	0.566034	0.999662	0.000146745
ENSMUSG00000100794	6.34145	-1.05149	0.723459	-1.45342	0.146106	0.999662	0.000146745
ENSMUSG00000047496	68.5393	0.211891	0.230777	0.91816	0.358535	0.999662	0.000146745
ENSMUSG00000067017	986.22	0.0198557	0.067198	0.29548	0.767627	0.999662	0.000146745
ENSMUSG00000056536	820.015	-0.108795	0.0734918	-1.48037	0.138774	0.999662	0.000146745
ENSMUSG00000101219	5.22572	-0.353487	0.769865	-0.459155	0.646123	0.999662	0.000146745
ENSMUSG00000026319	847.608	-0.0352738	0.0715446	-0.493032	0.62199	0.999662	0.000146745
ENSMUSG00000026321	79.9806	-0.178308	0.214732	-0.830373	0.406328	0.999662	0.000146745
ENSMUSG00000099843	27.5443	0.167032	0.349368	0.478097	0.632581	0.999662	0.000146745
ENSMUSG00000044340	387.01	-0.153498	0.106583	-1.44017	0.149819	0.999662	0.000146745
ENSMUSG00000057329	15.1418	-0.234287	0.460441	-0.508833	0.610869	0.999662	0.000146745
ENSMUSG00000009905	934.557	-0.0539762	0.0884936	-0.609945	0.541899	0.999662	0.000146745
ENSMUSG00000009907	2102.75	-0.10494	0.0538648	-1.9482	0.0513907	0.999662	0.000146745
ENSMUSG00000038702	213.597	-0.0719752	0.131113	-0.548954	0.583037	0.999662	0.000146745
ENSMUSG00000097648	10.9115	0.397043	0.546408	0.726641	0.467446	0.999662	0.000146745
ENSMUSG00000026374	2043.75	-0.0441241	0.0553544	-0.797119	0.425382	0.999662	0.000146745
ENSMUSG00000026377	1123.66	0.022116	0.0791314	0.279485	0.779873	0.999662	0.000146745
ENSMUSG00000064302	1357.54	-0.0396024	0.0611507	-0.647619	0.517232	0.999662	0.000146745
ENSMUSG00000048402	1484.97	-0.019451	0.0611595	-0.318037	0.750457	0.999662	0.000146745
ENSMUSG00000099860	24.0635	-0.492114	0.365769	-1.34542	0.178489	0.999662	0.000146745
ENSMUSG00000037035	2228.55	-0.0927147	0.0540496	-1.71536	0.0862788	0.999662	0.000146745
ENSMUSG00000004451	1096.85	-0.0293306	0.0679341	-0.43175	0.665923	0.999662	0.000146745
ENSMUSG00000098923	263.613	0.0366725	0.114687	0.319762	0.749149	0.999662	0.000146745
ENSMUSG00000101731	5.60052	0.045264	0.756456	0.0598369	0.952286	0.999662	0.000146745
ENSMUSG00000026383	810.666	-0.115704	0.0745679	-1.55166	0.120743	0.999662	0.000146745
ENSMUSG00000026384	834.246	-0.00694063	0.0821614	-0.0844755	0.932678	0.999662	0.000146745
ENSMUSG00000103146	6.95465	0.532086	0.730187	0.728698	0.466186	0.999662	0.000146745
ENSMUSG00000036975	294.34	-0.167351	0.110698	-1.51178	0.13059	0.999662	0.000146745
ENSMUSG00000050777	96.078	0.0118865	0.183976	0.0646091	0.948485	0.999662	0.000146745
ENSMUSG00000026385	1673.72	-0.0719373	0.0714924	-1.00622	0.314308	0.999662	0.000146745
ENSMUSG00000026388	67.9463	-0.0346574	0.217048	-0.159676	0.873136	0.999662	0.000146745
ENSMUSG00000026389	556.311	-0.161934	0.0839768	-1.92832	0.0538157	0.999662	0.000146745
ENSMUSG00000003721	617.763	-0.117945	0.0805108	-1.46496	0.142933	0.999662	0.000146745
ENSMUSG00000104253	23.5185	0.284951	0.371534	0.766956	0.443107	0.999662	0.000146745
ENSMUSG00000026339	1004.23	-0.105387	0.0691916	-1.52312	0.127729	0.999662	0.000146745
ENSMUSG00000001674	2732.03	-0.00776003	0.0500542	-0.155033	0.876796	0.999662	0.000146745
ENSMUSG00000026341	4687.33	-0.0882614	0.0462667	-1.90767	0.0564345	0.999662	0.000146745
ENSMUSG00000026342	449.65	-0.125494	0.0930593	-1.34854	0.177486	0.999662	0.000146745
ENSMUSG00000036155	263.372	0.102079	0.118098	0.864358	0.387391	0.999662	0.000146745
ENSMUSG00000099471	49.3159	-0.242254	0.286349	-0.846009	0.397548	0.999662	0.000146745
ENSMUSG00000026347	7.37287	0.160508	0.654555	0.245216	0.806289	0.999662	0.000146745
ENSMUSG00000026348	5.84997	-0.328981	0.74637	-0.440774	0.659376	0.999662	0.000146745
ENSMUSG00000026349	3451.23	-0.0911217	0.0474936	-1.91861	0.0550338	0.999662	0.000146745
ENSMUSG00000036104	1000.06	-0.0859921	0.0694068	-1.23896	0.215361	0.999662	0.000146745
ENSMUSG00000099760	25.6971	0.359562	0.354794	1.01344	0.310851	0.999662	0.000146745
ENSMUSG00000104164	274.252	-0.0846313	0.122904	-0.688597	0.491077	0.999662	0.000146745
ENSMUSG00000058603	125.152	0.103771	0.187856	0.552397	0.580676	0.999662	0.000146745
ENSMUSG00000102782	29.9917	-0.0374127	0.334967	-0.111691	0.911069	0.999662	0.000146745
ENSMUSG00000103999	6.95593	-0.0162358	0.690455	-0.0235146	0.98124	0.999662	0.000146745
ENSMUSG00000056211	2081.43	-0.0280932	0.0635206	-0.442269	0.658295	0.999662	0.000146745
ENSMUSG00000103497	8.94496	-0.339483	0.607248	-0.559051	0.576127	0.999662	0.000146745
ENSMUSG00000026353	1599.84	-0.028192	0.0610749	-0.461598	0.64437	0.999662	0.000146745
ENSMUSG00000026354	7.73844	-0.198796	0.673006	-0.295384	0.7677	0.999662	0.000146745
ENSMUSG00000045382	67.1359	-0.335065	0.225355	-1.48683	0.13706	0.999662	0.000146745
ENSMUSG00000094122	6.5668	-0.997697	0.717986	-1.38958	0.164657	0.999662	0.000146745
ENSMUSG00000086825	5.46373	1.51654	0.829162	1.82901	0.0673982	0.999662	0.000146745
ENSMUSG00000026399	163.444	0.174489	0.147286	1.18469	0.236139	0.999662	0.000146745
ENSMUSG00000026409	164.954	-0.0047708	0.154681	-0.0308428	0.975395	0.999662	0.000146745
ENSMUSG00000046404	186.892	0.0105531	0.137287	0.0768687	0.938728	0.999662	0.000146745
ENSMUSG00000042510	46.6521	0.249505	0.26394	0.945309	0.344501	0.999662	0.000146745
ENSMUSG00000016528	1045.46	-0.053305	0.0666333	-0.799975	0.423725	0.999662	0.000146745
ENSMUSG00000102856	9.59379	-0.0244866	0.583814	-0.0419425	0.966545	0.999662	0.000146745
ENSMUSG00000016526	591.819	-0.0188966	0.0968904	-0.195031	0.845369	0.999662	0.000146745
ENSMUSG00000026427	1996.78	-0.0195555	0.0541302	-0.361267	0.7179	0.999662	0.000146745
ENSMUSG00000026430	67.5646	-0.180173	0.22176	-0.812468	0.416523	0.999662	0.000146745
ENSMUSG00000042349	63.1766	0.301689	0.22528	1.33917	0.180515	0.999662	0.000146745
ENSMUSG00000026425	1675.44	-0.0629789	0.0569117	-1.10661	0.268464	0.999662	0.000146745
ENSMUSG00000055184	171.3	0.00520176	0.157554	0.0330158	0.973662	0.999662	0.000146745
ENSMUSG00000042268	9.56511	-0.242369	0.60732	-0.39908	0.689834	0.999662	0.000146745
ENSMUSG00000042251	187.891	0.142683	0.136995	1.04152	0.297635	0.999662	0.000146745
ENSMUSG00000013275	1230.57	0.0698458	0.0752782	0.927835	0.353493	0.999662	0.000146745
ENSMUSG00000026433	121.568	0.182855	0.166295	1.09958	0.271514	0.999662	0.000146745
ENSMUSG00000026434	7816.34	-0.0443351	0.0442707	-1.00145	0.316607	0.999662	0.000146745
ENSMUSG00000103569	27.5033	0.217097	0.339135	0.640149	0.522076	0.999662	0.000146745
ENSMUSG00000026435	92.8815	0.0611687	0.194964	0.313743	0.753716	0.999662	0.000146745
ENSMUSG00000026436	310.592	-0.0485607	0.11157	-0.435251	0.663381	0.999662	0.000146745
ENSMUSG00000059149	155.068	0.0708311	0.153899	0.460244	0.645341	0.999662	0.000146745
ENSMUSG00000026437	639.56	-0.0810023	0.0867347	-0.933908	0.350351	0.999662	0.000146745
ENSMUSG00000097540	47.4376	-0.481501	0.264102	-1.82316	0.0682787	0.999662	0.000146745
ENSMUSG00000101549	10.6826	0.0377438	0.553239	0.0682234	0.945608	0.999662	0.000146745
ENSMUSG00000042115	15.8926	-0.264094	0.459774	-0.5744	0.565697	0.999662	0.000146745
ENSMUSG00000009772	262.488	-0.115938	0.119223	-0.972452	0.330826	0.999662	0.000146745
ENSMUSG00000042066	316.281	-0.117683	0.107992	-1.08973	0.27583	0.999662	0.000146745
ENSMUSG00000042046	855.972	-0.140556	0.0723902	-1.94164	0.0521806	0.999662	0.000146745
ENSMUSG00000097760	15.9614	0.209143	0.448299	0.466525	0.64084	0.999662	0.000146745
ENSMUSG00000026439	2458.08	-0.0565832	0.0500867	-1.12971	0.2586	0.999662	0.000146745
ENSMUSG00000048174	169.893	0.00413363	0.152545	0.0270978	0.978382	0.999662	0.000146745
ENSMUSG00000053024	585.127	-0.120897	0.081956	-1.47515	0.140172	0.999662	0.000146745
ENSMUSG00000026442	293.816	-0.0287205	0.111987	-0.256463	0.797593	0.999662	0.000146745
ENSMUSG00000054387	5982.74	-0.0604125	0.0486769	-1.24109	0.214572	0.999662	0.000146745
ENSMUSG00000100228	8.11143	0.0759512	0.648574	0.117105	0.906777	0.999662	0.000146745
ENSMUSG00000102425	8.72934	-0.162127	0.617366	-0.262611	0.79285	0.999662	0.000146745
ENSMUSG00000046062	3481.62	-0.0737522	0.0549883	-1.34123	0.179845	0.999662	0.000146745
ENSMUSG00000101693	6.2303	0.155575	0.718295	0.216589	0.828529	0.999662	0.000146745
ENSMUSG00000070644	251.709	-0.150312	0.124947	-1.20301	0.228974	0.999662	0.000146745
ENSMUSG00000070643	354.072	-0.0382796	0.105706	-0.362133	0.717253	0.999662	0.000146745
ENSMUSG00000090553	2559.97	-0.070265	0.0662527	-1.06056	0.28889	0.999662	0.000146745
ENSMUSG00000102976	320.826	0.0117288	0.109787	0.106832	0.914922	0.999662	0.000146745
ENSMUSG00000094410	234.785	-0.0688541	0.121069	-0.568717	0.569548	0.999662	0.000146745
ENSMUSG00000010311	8.41437	-0.805651	0.626482	-1.28599	0.198446	0.999662	0.000146745
ENSMUSG00000020423	618.133	0.12201	0.0912366	1.33729	0.181128	0.999662	0.000146745
ENSMUSG00000026450	11.4927	-0.50102	0.527267	-0.95022	0.342	0.999662	0.000146745
ENSMUSG00000064246	22.4946	-0.285169	0.397023	-0.718268	0.472592	0.999662	0.000146745
ENSMUSG00000042451	9.26032	-0.461307	0.63626	-0.725029	0.468434	0.999662	0.000146745
ENSMUSG00000042429	54.6405	0.452473	0.246805	1.83332	0.0667549	0.999662	0.000146745
ENSMUSG00000026458	907.599	-0.128852	0.0742713	-1.73489	0.0827609	0.999662	0.000146745
ENSMUSG00000042305	1422.6	-0.0393432	0.0597144	-0.658856	0.509988	0.999662	0.000146745
ENSMUSG00000026456	2260.03	-0.00516678	0.0716795	-0.0720818	0.942537	0.999662	0.000146745
ENSMUSG00000026457	2381.41	-0.0148777	0.0516557	-0.288018	0.773333	0.999662	0.000146745
ENSMUSG00000101061	11.1442	0.574837	0.542475	1.05966	0.2893	0.999662	0.000146745
ENSMUSG00000102722	10.9986	-0.597679	0.545843	-1.09496	0.273532	0.999662	0.000146745
ENSMUSG00000026455	1125.08	-0.0286281	0.0653994	-0.437742	0.661573	0.999662	0.000146745
ENSMUSG00000042229	748.777	0.0808362	0.0752922	1.07363	0.282987	0.999662	0.000146745
ENSMUSG00000046367	13.5816	0.274417	0.502904	0.545666	0.585296	0.999662	0.000146745
ENSMUSG00000042207	8558.6	-0.0712759	0.0566872	-1.25736	0.208625	0.999662	0.000146745
ENSMUSG00000026452	26.7491	-0.423547	0.346556	-1.22216	0.221647	0.999662	0.000146745
ENSMUSG00000073557	232.575	-0.00950001	0.127659	-0.0744171	0.940679	0.999662	0.000146745
ENSMUSG00000103614	6.10385	0.139141	0.724774	0.191978	0.847759	0.999662	0.000146745
ENSMUSG00000103976	25.3135	-0.519333	0.358488	-1.44867	0.147428	0.999662	0.000146745
ENSMUSG00000026429	1246.05	-0.105737	0.06789	-1.55748	0.119356	0.999662	0.000146745
ENSMUSG00000042793	60.4097	0.119704	0.233317	0.513051	0.607915	0.999662	0.000146745
ENSMUSG00000097993	116.989	0.158938	0.167492	0.948924	0.342659	0.999662	0.000146745
ENSMUSG00000097988	5.99759	-0.212667	0.720185	-0.295295	0.767768	0.999662	0.000146745
ENSMUSG00000031506	20.5733	-0.0110899	0.401554	-0.0276175	0.977967	0.999662	0.000146745
ENSMUSG00000026426	991.272	0.0157894	0.0671212	0.235238	0.814024	0.999662	0.000146745
ENSMUSG00000087721	5.41189	-0.0767879	0.771816	-0.0994898	0.920749	0.999662	0.000146745
ENSMUSG00000026424	18.9061	0.0094734	0.422946	0.0223986	0.98213	0.999662	0.000146745
ENSMUSG00000079139	119.458	-0.116393	0.167781	-0.69372	0.487858	0.999662	0.000146745
ENSMUSG00000097680	17.6396	-0.313351	0.432268	-0.7249	0.468513	0.999662	0.000146745
ENSMUSG00000041926	1072.24	-0.0525202	0.0657354	-0.798964	0.424311	0.999662	0.000146745
ENSMUSG00000062580	1313.65	0.00949273	0.0658404	0.144178	0.88536	0.999662	0.000146745
ENSMUSG00000048096	51.528	-0.162665	0.250509	-0.649336	0.516121	0.999662	0.000146745
ENSMUSG00000041889	203.294	0.152223	0.132593	1.14804	0.250952	0.999662	0.000146745
ENSMUSG00000041879	4264.91	-0.0446717	0.0451232	-0.989994	0.322177	0.999662	0.000146745
ENSMUSG00000009418	1090.42	-0.0350843	0.0759339	-0.462037	0.644055	0.999662	0.000146745
ENSMUSG00000054412	9.11147	-0.228498	0.61386	-0.372232	0.70972	0.999662	0.000146745
ENSMUSG00000090399	72.1181	0.0238472	0.22497	0.106002	0.915581	0.999662	0.000146745
ENSMUSG00000026421	1100.01	-0.0299443	0.0692454	-0.432438	0.665423	0.999662	0.000146745
ENSMUSG00000041801	462.763	0.00171218	0.101077	0.0169394	0.986485	0.999662	0.000146745
ENSMUSG00000026418	5.87506	0.72874	0.745294	0.97779	0.328178	0.999662	0.000146745
ENSMUSG00000041782	81.6888	0.115683	0.202584	0.571038	0.567974	0.999662	0.000146745
ENSMUSG00000026411	928.739	-0.104343	0.068373	-1.52608	0.12699	0.999662	0.000146745
ENSMUSG00000026407	33.5679	-0.374062	0.319944	-1.16915	0.242344	0.999662	0.000146745
ENSMUSG00000041605	326.6	-0.169048	0.121232	-1.39442	0.163191	0.999662	0.000146745
ENSMUSG00000097433	7.53204	-0.114637	0.655804	-0.174804	0.861234	0.999662	0.000146745
ENSMUSG00000041570	1358.45	-0.0554731	0.0611889	-0.906587	0.364625	0.999662	0.000146745
ENSMUSG00000097403	27.9329	0.0245583	0.347422	0.0706871	0.943647	0.999662	0.000146745
ENSMUSG00000026404	431.678	-0.058269	0.0939075	-0.620494	0.534933	0.999662	0.000146745
ENSMUSG00000041498	1669.11	-0.0980565	0.06005	-1.63292	0.102487	0.999662	0.000146745
ENSMUSG00000104509	8.18212	-0.0450295	0.627336	-0.071779	0.942778	0.999662	0.000146745
ENSMUSG00000097229	58.2426	-0.299556	0.243936	-1.22801	0.219443	0.999662	0.000146745
ENSMUSG00000041483	2432.06	-0.0852989	0.0524469	-1.62639	0.103867	0.999662	0.000146745
ENSMUSG00000097113	85.7685	0.0572682	0.199426	0.287166	0.773986	0.999662	0.000146745
ENSMUSG00000097448	63.4917	0.0336279	0.238619	0.140927	0.887927	0.999662	0.000146745
ENSMUSG00000103953	25.3765	-0.00150072	0.363429	-0.00412933	0.996705	0.999662	0.000146745
ENSMUSG00000026393	823.984	-0.0312043	0.0725213	-0.430278	0.666994	0.999662	0.000146745
ENSMUSG00000079283	116.779	0.0269376	0.170356	0.158125	0.874358	0.999662	0.000146745
ENSMUSG00000056268	650.51	-0.0542639	0.0848943	-0.639194	0.522697	0.999662	0.000146745
ENSMUSG00000102243	7.41073	-0.372358	0.651561	-0.571486	0.56767	0.999662	0.000146745
ENSMUSG00000033964	412.916	0.0544612	0.0964721	0.564528	0.572395	0.999662	0.000146745
ENSMUSG00000033952	3092.04	-0.0716379	0.0531878	-1.34689	0.178017	0.999662	0.000146745
ENSMUSG00000104496	34.0361	0.0444148	0.306225	0.14504	0.884679	0.999662	0.000146745
ENSMUSG00000052726	43.1679	-0.122466	0.272522	-0.44938	0.653157	0.999662	0.000146745
ENSMUSG00000101795	15.6548	-0.0507972	0.49244	-0.103154	0.917841	0.999662	0.000146745
ENSMUSG00000026361	1932.22	-0.0176848	0.055102	-0.320946	0.748251	0.999662	0.000146745
ENSMUSG00000033849	15.2745	-0.374395	0.473696	-0.790372	0.429311	0.999662	0.000146745
ENSMUSG00000089640	14.9968	-0.0280923	0.465185	-0.0603896	0.951845	0.999662	0.000146745
ENSMUSG00000018196	367.859	-0.09441	0.0994279	-0.949532	0.34235	0.999662	0.000146745
ENSMUSG00000018199	1071.71	-0.0674487	0.0702939	-0.959525	0.337295	0.999662	0.000146745
ENSMUSG00000018189	1327.55	0.00479879	0.0642813	0.074653	0.940491	0.999662	0.000146745
ENSMUSG00000100455	33.1443	-0.193558	0.316208	-0.612123	0.540456	0.999662	0.000146745
ENSMUSG00000026360	13.8136	-0.0711947	0.478787	-0.148698	0.881792	0.999662	0.000146745
ENSMUSG00000056220	10.2718	-0.286759	0.550929	-0.5205	0.602715	0.999662	0.000146745
ENSMUSG00000032487	8.71428	0.0968185	0.601641	0.160924	0.872153	0.999662	0.000146745
ENSMUSG00000006010	563.635	-0.0675977	0.0863213	-0.783093	0.433572	0.999662	0.000146745
ENSMUSG00000006005	7033.61	-0.0415057	0.0427302	-0.971343	0.331377	0.999662	0.000146745
ENSMUSG00000006014	11.4066	-0.470667	0.532176	-0.884421	0.376469	0.999662	0.000146745
ENSMUSG00000066842	128.568	-0.113259	0.165294	-0.685197	0.49322	0.999662	0.000146745
ENSMUSG00000100954	55.7412	-0.228851	0.256567	-0.891973	0.372407	0.999662	0.000146745
ENSMUSG00000023150	5934.27	-0.0443793	0.0433339	-1.02412	0.305777	0.999662	0.000146745
ENSMUSG00000052748	721.495	-0.04477	0.0772278	-0.579714	0.562108	0.999662	0.000146745
ENSMUSG00000053286	684.653	-0.0450677	0.0874443	-0.515388	0.606282	0.999662	0.000146745
ENSMUSG00000103928	54.8323	-0.511112	0.253173	-2.01883	0.0435053	0.999662	0.000146745
ENSMUSG00000026484	2195	-0.0475727	0.0523263	-0.909154	0.363269	0.999662	0.000146745
ENSMUSG00000103238	24.4171	-0.658844	0.364347	-1.80829	0.0705618	0.999662	0.000146745
ENSMUSG00000026483	1144.07	-0.0429395	0.0652277	-0.658301	0.510345	0.999662	0.000146745
ENSMUSG00000100594	25.3976	-0.330861	0.36099	-0.916537	0.359386	0.999662	0.000146745
ENSMUSG00000043019	1206.74	-0.0539983	0.0644591	-0.837714	0.402191	0.999662	0.000146745
ENSMUSG00000032666	416.741	0.0703237	0.0943085	0.745678	0.455862	0.999662	0.000146745
ENSMUSG00000014980	435.972	0.053235	0.0942719	0.564696	0.57228	0.999662	0.000146745
ENSMUSG00000032649	29.1537	-0.287242	0.372666	-0.770776	0.44084	0.999662	0.000146745
ENSMUSG00000026482	104.927	0.0782722	0.183352	0.426896	0.669455	0.999662	0.000146745
ENSMUSG00000008475	1325.7	0.0110209	0.0682485	0.161482	0.871714	0.999662	0.000146745
ENSMUSG00000026480	25.455	0.145378	0.357335	0.40684	0.684125	0.999662	0.000146745
ENSMUSG00000042772	2638.89	-0.023236	0.0522587	-0.444635	0.656583	0.999662	0.000146745
ENSMUSG00000100394	8.80509	0.527765	0.629764	0.838036	0.402011	0.999662	0.000146745
ENSMUSG00000042751	767.981	-0.0503225	0.0746135	-0.674442	0.500031	0.999662	0.000146745
ENSMUSG00000026479	675.501	-0.152023	0.0800017	-1.90025	0.0574006	0.999662	0.000146745
ENSMUSG00000103818	10.0008	0.478034	0.565076	0.845965	0.397572	0.999662	0.000146745
ENSMUSG00000073538	5.22324	0.314514	0.798745	0.39376	0.693758	0.999662	0.000146745
ENSMUSG00000042708	78.6257	-0.123989	0.203214	-0.610139	0.54177	0.999662	0.000146745
ENSMUSG00000103543	11.3879	-0.0370137	0.563172	-0.0657236	0.947598	0.999662	0.000146745
ENSMUSG00000042699	7157.62	-0.0227452	0.0604544	-0.376237	0.706741	0.999662	0.000146745
ENSMUSG00000042684	711.87	0.157044	0.0813421	1.93066	0.0535251	0.999662	0.000146745
ENSMUSG00000026475	38.9316	-0.0647858	0.28759	-0.225271	0.821768	0.999662	0.000146745
ENSMUSG00000066800	40.6868	0.507528	0.289091	1.7556	0.0791566	0.999662	0.000146745
ENSMUSG00000045968	25.0934	-0.0147731	0.358667	-0.0411887	0.967145	0.999662	0.000146745
ENSMUSG00000096950	8.09246	-0.0791884	0.651732	-0.121505	0.903291	0.999662	0.000146745
ENSMUSG00000056708	75.7274	0.0786954	0.213943	0.367834	0.712997	0.999662	0.000146745
ENSMUSG00000104181	6.48355	-0.192227	0.727546	-0.264214	0.791615	0.999662	0.000146745
ENSMUSG00000026469	1207.44	-0.122067	0.0637863	-1.91369	0.0556594	0.999662	0.000146745
ENSMUSG00000033701	950.533	-0.0427052	0.0706071	-0.604828	0.545293	0.999662	0.000146745
ENSMUSG00000033684	561.824	0.0936351	0.0876712	1.06803	0.285509	0.999662	0.000146745
ENSMUSG00000033671	1493.03	-0.107194	0.0618849	-1.73216	0.0832455	0.999662	0.000146745
ENSMUSG00000026466	328.987	-0.042715	0.104648	-0.408177	0.683144	0.999662	0.000146745
ENSMUSG00000102964	13.9337	0.0273162	0.493946	0.0553021	0.955898	0.999662	0.000146745
ENSMUSG00000050565	2872.41	-0.0650807	0.0501583	-1.29751	0.194457	0.999662	0.000146745
ENSMUSG00000060985	95.3784	0.3246	0.189045	1.71705	0.0859702	0.999662	0.000146745
ENSMUSG00000026601	6.00932	-0.554421	0.738451	-0.750788	0.45278	0.999662	0.000146745
ENSMUSG00000078193	426.425	0.113915	0.108282	1.05202	0.29279	0.999662	0.000146745
ENSMUSG00000101523	41.459	0.0847932	0.291112	0.291274	0.770842	0.999662	0.000146745
ENSMUSG00000026596	3058.93	-0.0688652	0.0587031	-1.17311	0.240751	0.999662	0.000146745
ENSMUSG00000104293	24.2176	0.124556	0.363647	0.34252	0.73196	0.999662	0.000146745
ENSMUSG00000060519	281.883	-0.103236	0.116187	-0.888533	0.374254	0.999662	0.000146745
ENSMUSG00000033557	879.708	-0.0938797	0.0707082	-1.32771	0.184275	0.999662	0.000146745
ENSMUSG00000026594	995.193	-0.0938347	0.0728092	-1.28878	0.197476	0.999662	0.000146745
ENSMUSG00000102960	5.7299	-0.160346	0.748902	-0.214109	0.830462	0.999662	0.000146745
ENSMUSG00000109913	6.47741	0.315256	0.693999	0.45426	0.649642	0.999662	0.000146745
ENSMUSG00000070565	584.341	-0.102188	0.0823102	-1.2415	0.21442	0.999662	0.000146745
ENSMUSG00000049881	1089.06	-0.0459549	0.070305	-0.653651	0.513337	0.999662	0.000146745
ENSMUSG00000033488	274.414	-0.115845	0.118956	-0.973847	0.330133	0.999662	0.000146745
ENSMUSG00000004031	18.7767	0.331399	0.412076	0.804217	0.421272	0.999662	0.000146745
ENSMUSG00000040782	1264.6	-0.110071	0.0617582	-1.78229	0.0747013	0.999662	0.000146745
ENSMUSG00000058267	772.369	0.0757816	0.0795798	0.952271	0.34096	0.999662	0.000146745
ENSMUSG00000014226	2783.09	-0.0053662	0.0573422	-0.0935819	0.925441	0.999662	0.000146745
ENSMUSG00000103006	8.776	0.906347	0.640564	1.41492	0.157091	0.999662	0.000146745
ENSMUSG00000026721	363.428	-0.0665054	0.101759	-0.653558	0.513396	0.999662	0.000146745
ENSMUSG00000040423	1235.94	-0.0629642	0.0621905	-1.01244	0.311328	0.999662	0.000146745
ENSMUSG00000103739	10.0917	-0.00653401	0.615063	-0.0106233	0.991524	0.999662	0.000146745
ENSMUSG00000026715	7.10452	-0.311973	0.669322	-0.466103	0.641142	0.999662	0.000146745
ENSMUSG00000043467	484.66	0.0645342	0.0935216	0.690046	0.490165	0.999662	0.000146745
ENSMUSG00000104016	8.59865	0.131118	0.625963	0.209466	0.834084	0.999662	0.000146745
ENSMUSG00000053332	692.549	-0.0133208	0.0939255	-0.141823	0.88722	0.999662	0.000146745
ENSMUSG00000026708	365.467	-0.0660672	0.100235	-0.659122	0.509817	0.999662	0.000146745
ENSMUSG00000026705	777.512	-0.0660873	0.0774211	-0.853608	0.393322	0.999662	0.000146745
ENSMUSG00000044835	59.3672	-0.30034	0.247813	-1.21196	0.225528	0.999662	0.000146745
ENSMUSG00000040323	31.8319	-0.280287	0.318708	-0.879448	0.379158	0.999662	0.000146745
ENSMUSG00000102254	5.2262	0.0953775	0.788866	0.120905	0.903767	0.999662	0.000146745
ENSMUSG00000103158	20.6342	0.0912852	0.392249	0.232723	0.815977	0.999662	0.000146745
ENSMUSG00000026698	162.254	-0.269853	0.144531	-1.86709	0.0618885	0.999662	0.000146745
ENSMUSG00000026694	682.328	0.0207541	0.0788367	0.263255	0.792354	0.999662	0.000146745
ENSMUSG00000026696	465.11	-0.148901	0.0942747	-1.57944	0.114235	0.999662	0.000146745
ENSMUSG00000040225	10904.4	-0.0324514	0.0397848	-0.815674	0.414687	0.999662	0.000146745
ENSMUSG00000098259	15.1155	-0.675945	0.46391	-1.45706	0.1451	0.999662	0.000146745
ENSMUSG00000040124	323.202	-0.0132079	0.107069	-0.123359	0.901823	0.999662	0.000146745
ENSMUSG00000026584	536.862	-0.130424	0.0867928	-1.5027	0.132916	0.999662	0.000146745
ENSMUSG00000041406	1514.39	-0.0902342	0.0612744	-1.47263	0.140852	0.999662	0.000146745
ENSMUSG00000041396	159.139	0.190712	0.144841	1.3167	0.18794	0.999662	0.000146745
ENSMUSG00000026579	132.5	-0.183758	0.156661	-1.17296	0.240811	0.999662	0.000146745
ENSMUSG00000040918	1372.13	-0.0551012	0.0677319	-0.813519	0.41592	0.999662	0.000146745
ENSMUSG00000026578	339.319	-0.192898	0.106676	-1.80825	0.0705674	0.999662	0.000146745
ENSMUSG00000026577	578.315	0.0258448	0.0843325	0.306463	0.759252	0.999662	0.000146745
ENSMUSG00000026575	534.489	-0.0516964	0.0882767	-0.585618	0.558132	0.999662	0.000146745
ENSMUSG00000103493	9.40896	-0.368857	0.582308	-0.633441	0.526446	0.999662	0.000146745
ENSMUSG00000026576	1703.91	0.0146018	0.0632702	0.230785	0.817482	0.999662	0.000146745
ENSMUSG00000104011	18.8898	0.105872	0.413449	0.256069	0.797897	0.999662	0.000146745
ENSMUSG00000040848	1023.68	-0.11265	0.0700613	-1.60788	0.107862	0.999662	0.000146745
ENSMUSG00000040843	957.424	-0.0311003	0.0683362	-0.455106	0.649033	0.999662	0.000146745
ENSMUSG00000102302	73.2587	-0.126159	0.226219	-0.557686	0.577059	0.999662	0.000146745
ENSMUSG00000040836	195.706	-0.118396	0.135268	-0.87527	0.381427	0.999662	0.000146745
ENSMUSG00000026571	365.936	-0.0608537	0.106995	-0.568754	0.569523	0.999662	0.000146745
ENSMUSG00000026568	361.245	-0.0431113	0.105684	-0.407927	0.683327	0.999662	0.000146745
ENSMUSG00000103763	5.1747	-0.378623	0.815324	-0.464383	0.642373	0.999662	0.000146745
ENSMUSG00000103098	19.0842	-0.463309	0.430133	-1.07713	0.281422	0.999662	0.000146745
ENSMUSG00000040713	397.991	-0.116602	0.0972489	-1.19901	0.230524	0.999662	0.000146745
ENSMUSG00000089829	6.83213	-0.0839652	0.695538	-0.12072	0.903913	0.999662	0.000146745
ENSMUSG00000005763	9.29637	-0.361666	0.590171	-0.612815	0.539999	0.999662	0.000146745
ENSMUSG00000026565	1981.03	0.0332352	0.0573977	0.579033	0.562567	0.999662	0.000146745
ENSMUSG00000026564	117.432	-0.0563049	0.174463	-0.322732	0.746898	0.999662	0.000146745
ENSMUSG00000000544	134.77	0.154785	0.164734	0.939602	0.347422	0.999662	0.000146745
ENSMUSG00000040629	194.05	0.149831	0.143758	1.04224	0.297299	0.999662	0.000146745
ENSMUSG00000040612	27.8898	0.145035	0.35147	0.412651	0.679862	0.999662	0.000146745
ENSMUSG00000103400	9.35583	0.537176	0.613029	0.876266	0.380886	0.999662	0.000146745
ENSMUSG00000026563	134.175	-0.0371182	0.190347	-0.195003	0.845391	0.999662	0.000146745
ENSMUSG00000040596	159.105	-0.278553	0.148773	-1.87233	0.0611609	0.999662	0.000146745
ENSMUSG00000086925	11.369	-0.242219	0.52216	-0.463878	0.642735	0.999662	0.000146745
ENSMUSG00000060568	8.25193	-0.169349	0.619439	-0.273392	0.784552	0.999662	0.000146745
ENSMUSG00000026558	4686.29	-0.0338738	0.0498449	-0.679584	0.496768	0.999662	0.000146745
ENSMUSG00000052428	979.162	-0.00952008	0.0688433	-0.138286	0.890014	0.999662	0.000146745
ENSMUSG00000026687	2824.46	-0.0941285	0.0504855	-1.86447	0.0622561	0.999662	0.000146745
ENSMUSG00000026688	447.196	-0.0357318	0.097806	-0.365333	0.714863	0.999662	0.000146745
ENSMUSG00000015843	56.3605	-0.233869	0.252677	-0.925566	0.354672	0.999662	0.000146745
ENSMUSG00000026686	17.5357	0.0388806	0.438836	0.0885994	0.9294	0.999662	0.000146745
ENSMUSG00000052534	620.777	-0.0950625	0.080212	-1.18514	0.235962	0.999662	0.000146745
ENSMUSG00000026683	1086.6	-0.0753506	0.0672731	-1.12007	0.262684	0.999662	0.000146745
ENSMUSG00000026675	460.782	-0.124497	0.111763	-1.11393	0.265308	0.999662	0.000146745
ENSMUSG00000097503	7.23782	-0.0395727	0.668608	-0.0591867	0.952803	0.999662	0.000146745
ENSMUSG00000026674	68.2502	-0.197229	0.221727	-0.889511	0.373728	0.999662	0.000146745
ENSMUSG00000026670	1038.96	0.0110071	0.0691389	0.159202	0.87351	0.999662	0.000146745
ENSMUSG00000026667	1739.06	-0.0475289	0.0575446	-0.825949	0.408833	0.999662	0.000146745
ENSMUSG00000102752	43.0313	0.130812	0.281233	0.465138	0.641833	0.999662	0.000146745
ENSMUSG00000038473	59.1718	-0.387978	0.253094	-1.53294	0.12529	0.999662	0.000146745
ENSMUSG00000038463	57.852	-0.0722782	0.259413	-0.278622	0.780535	0.999662	0.000146745
ENSMUSG00000026663	1033.38	0.0738177	0.0653033	1.13038	0.258315	0.999662	0.000146745
ENSMUSG00000053925	18.3458	-0.50665	0.420893	-1.20375	0.228686	0.999662	0.000146745
ENSMUSG00000026659	193.636	0.163845	0.142373	1.15082	0.249807	0.999662	0.000146745
ENSMUSG00000070524	5.48757	-0.329067	0.788336	-0.41742	0.676371	0.999662	0.000146745
ENSMUSG00000026656	31.5177	0.205122	0.325076	0.630998	0.528042	0.999662	0.000146745
ENSMUSG00000104340	15.4451	0.0147594	0.452335	0.0326293	0.97397	0.999662	0.000146745
ENSMUSG00000059498	12.9893	0.306388	0.498739	0.614325	0.539	0.999662	0.000146745
ENSMUSG00000026649	35.2643	-0.439966	0.323619	-1.35952	0.173982	0.999662	0.000146745
ENSMUSG00000058076	2033.29	-0.0582458	0.0583525	-0.99817	0.318197	0.999662	0.000146745
ENSMUSG00000056569	16.4815	0.297962	0.453617	0.65686	0.511271	0.999662	0.000146745
ENSMUSG00000038370	14.8228	0.157321	0.516559	0.304555	0.760705	0.999662	0.000146745
ENSMUSG00000005674	185.704	-0.0548521	0.134619	-0.407462	0.683668	0.999662	0.000146745
ENSMUSG00000058715	5.25602	-0.457307	0.790869	-0.578233	0.563107	0.999662	0.000146745
ENSMUSG00000013593	3463.11	-0.0852285	0.0500634	-1.70241	0.088678	0.999662	0.000146745
ENSMUSG00000006403	132.664	0.050561	0.159955	0.316095	0.751931	0.999662	0.000146745
ENSMUSG00000052423	418.378	0.0505403	0.0947988	0.533132	0.593942	0.999662	0.000146745
ENSMUSG00000062729	383.211	0.0170691	0.0993352	0.171834	0.863568	0.999662	0.000146745
ENSMUSG00000053483	889.154	-0.130634	0.0719996	-1.81437	0.0696209	0.999662	0.000146745
ENSMUSG00000062963	986.91	-0.0136693	0.0741496	-0.184348	0.85374	0.999662	0.000146745
ENSMUSG00000103983	69.969	-0.000461575	0.219577	-0.00210211	0.998323	0.999662	0.000146745
ENSMUSG00000013973	173.796	-0.211921	0.141676	-1.49582	0.134701	0.999662	0.000146745
ENSMUSG00000013997	538.184	-0.0103661	0.0870523	-0.119079	0.905213	0.999662	0.000146745
ENSMUSG00000006412	1649.19	-0.120137	0.0623449	-1.92697	0.0539839	0.999662	0.000146745
ENSMUSG00000102929	23.4136	-0.585541	0.368131	-1.59058	0.111704	0.999662	0.000146745
ENSMUSG00000045259	46.6721	0.00805211	0.261383	0.0308058	0.975424	0.999662	0.000146745
ENSMUSG00000006411	58.4768	-0.0211503	0.234713	-0.090111	0.928199	0.999662	0.000146745
ENSMUSG00000048865	405.123	-0.138786	0.0975119	-1.42327	0.154657	0.999662	0.000146745
ENSMUSG00000026641	898.247	-0.00590178	0.0716207	-0.0824033	0.934326	0.999662	0.000146745
ENSMUSG00000103711	27.8857	-0.113263	0.35689	-0.317362	0.750969	0.999662	0.000146745
ENSMUSG00000097045	13.1491	-0.0547024	0.506768	-0.107944	0.91404	0.999662	0.000146745
ENSMUSG00000038235	983.296	-0.103233	0.068076	-1.51643	0.12941	0.999662	0.000146745
ENSMUSG00000091993	5.75572	0.507672	0.752848	0.674335	0.500098	0.999662	0.000146745
ENSMUSG00000060244	30.2973	0.0251578	0.329199	0.0764211	0.939084	0.999662	0.000146745
ENSMUSG00000059058	357.803	-0.0682436	0.104855	-0.650836	0.515152	0.999662	0.000146745
ENSMUSG00000026556	1248.72	-0.0791972	0.0646624	-1.22478	0.220658	0.999662	0.000146745
ENSMUSG00000026553	5247.58	-0.0396394	0.0478311	-0.828736	0.407254	0.999662	0.000146745
ENSMUSG00000003464	1121.67	-0.0230271	0.0664666	-0.346447	0.729007	0.999662	0.000146745
ENSMUSG00000013698	839.994	-0.0752448	0.0758079	-0.992572	0.320918	0.999662	0.000146745
ENSMUSG00000007122	32.6075	0.345929	0.321883	1.0747	0.282507	0.999662	0.000146745
ENSMUSG00000007107	9.09891	0.82957	0.61014	1.35964	0.173944	0.999662	0.000146745
ENSMUSG00000038034	803.785	-0.0300778	0.0779544	-0.385838	0.699616	0.999662	0.000146745
ENSMUSG00000007097	15.1456	0.01729	0.462749	0.0373636	0.970195	0.999662	0.000146745
ENSMUSG00000044708	53.1671	-0.246068	0.250275	-0.983193	0.325512	0.999662	0.000146745
ENSMUSG00000050229	883.577	-0.0636498	0.0690909	-0.921248	0.356921	0.999662	0.000146745
ENSMUSG00000102278	10.1537	-0.117616	0.563881	-0.208584	0.834773	0.999662	0.000146745
ENSMUSG00000037995	698.015	-0.141604	0.0813061	-1.74161	0.081576	0.999662	0.000146745
ENSMUSG00000104351	11.5114	0.039747	0.530603	0.0749092	0.940287	0.999662	0.000146745
ENSMUSG00000026546	88.7114	-0.135485	0.208007	-0.651349	0.514821	0.999662	0.000146745
ENSMUSG00000085184	11.4472	0.232831	0.530308	0.439047	0.660627	0.999662	0.000146745
ENSMUSG00000049598	8.73635	1.03552	0.633219	1.63532	0.101982	0.999662	0.000146745
ENSMUSG00000026544	25.6299	-0.159995	0.351018	-0.455802	0.648532	0.999662	0.000146745
ENSMUSG00000060128	5.39131	0.189617	0.763337	0.248405	0.803821	0.999662	0.000146745
ENSMUSG00000005338	5.90714	0.0534954	0.788364	0.0678562	0.9459	0.999662	0.000146745
ENSMUSG00000026532	8.53422	-0.113603	0.617445	-0.183989	0.854022	0.999662	0.000146745
ENSMUSG00000028354	187.789	-0.10819	0.136547	-0.792328	0.428169	0.999662	0.000146745
ENSMUSG00000026526	2414.69	-0.0733507	0.0517482	-1.41746	0.15635	0.999662	0.000146745
ENSMUSG00000026525	34.8306	-0.464475	0.322162	-1.44174	0.149375	0.999662	0.000146745
ENSMUSG00000078185	443.862	-0.114154	0.0951749	-1.19941	0.230367	0.999662	0.000146745
ENSMUSG00000026523	15.9108	0.103382	0.468169	0.220823	0.825231	0.999662	0.000146745
ENSMUSG00000039748	1132.91	-0.0880681	0.0636563	-1.38349	0.166513	0.999662	0.000146745
ENSMUSG00000057335	1219.9	-0.081179	0.0802485	-1.01159	0.311732	0.999662	0.000146745
ENSMUSG00000103634	5.11639	-0.7448	0.836907	-0.889943	0.373497	0.999662	0.000146745
ENSMUSG00000104154	11.4506	0.289318	0.546714	0.529194	0.596671	0.999662	0.000146745
ENSMUSG00000026504	142.463	0.0862099	0.161375	0.53422	0.59319	0.999662	0.000146745
ENSMUSG00000103367	12.3184	-0.1859	0.514358	-0.361421	0.717785	0.999662	0.000146745
ENSMUSG00000102133	5.68316	-0.802207	0.758709	-1.05733	0.290361	0.999662	0.000146745
ENSMUSG00000063659	470.202	-0.0609829	0.0888065	-0.686694	0.492275	0.999662	0.000146745
ENSMUSG00000015961	2561.74	-0.0409702	0.0515165	-0.795284	0.426448	0.999662	0.000146745
ENSMUSG00000026502	306.5	-0.0826933	0.115393	-0.716622	0.473607	0.999662	0.000146745
ENSMUSG00000039630	9039.89	0.00876427	0.0476332	0.183995	0.854017	0.999662	0.000146745
ENSMUSG00000026495	164.235	-0.0413569	0.143108	-0.288991	0.772589	0.999662	0.000146745
ENSMUSG00000026494	41.2445	-0.220047	0.301177	-0.730621	0.465011	0.999662	0.000146745
ENSMUSG00000055067	562.585	-0.0549354	0.0858099	-0.640199	0.522043	0.999662	0.000146745
ENSMUSG00000026492	397.303	-0.0617175	0.0973326	-0.634089	0.526023	0.999662	0.000146745
ENSMUSG00000038949	642.234	-0.0542347	0.086457	-0.627302	0.530461	0.999662	0.000146745
ENSMUSG00000038936	755.423	0.0163283	0.0749132	0.217963	0.827458	0.999662	0.000146745
ENSMUSG00000087236	24.6624	-0.271836	0.371003	-0.732706	0.463738	0.999662	0.000146745
ENSMUSG00000026491	4217.23	-0.00858603	0.0501233	-0.171298	0.863989	0.999662	0.000146745
ENSMUSG00000026490	881.293	-0.066883	0.0755897	-0.884816	0.376256	0.999662	0.000146745
ENSMUSG00000026489	583.818	-0.0968129	0.103582	-0.93465	0.349968	0.999662	0.000146745
ENSMUSG00000010609	360.742	-0.059876	0.115892	-0.516652	0.605399	0.999662	0.000146745
ENSMUSG00000102923	10.7671	0.120522	0.559378	0.215458	0.82941	0.999662	0.000146745
ENSMUSG00000038855	243.828	0.168669	0.119087	1.41635	0.156673	0.999662	0.000146745
ENSMUSG00000053963	32.5819	-0.408091	0.333228	-1.22466	0.220703	0.999662	0.000146745
ENSMUSG00000058729	612.878	-0.124635	0.081163	-1.53562	0.124633	0.999662	0.000146745
ENSMUSG00000026497	16.5985	-0.230778	0.461583	-0.499971	0.617095	0.999662	0.000146745
ENSMUSG00000026499	1153.02	-0.0656262	0.0639409	-1.02636	0.304723	0.999662	0.000146745
ENSMUSG00000103649	14.1653	-0.415857	0.472237	-0.880612	0.378528	0.999662	0.000146745
ENSMUSG00000103156	8.03016	-0.480641	0.625322	-0.76863	0.442113	0.999662	0.000146745
ENSMUSG00000097347	108.484	-0.145755	0.175743	-0.829361	0.4069	0.999662	0.000146745
ENSMUSG00000073485	36.9935	0.0154988	0.294994	0.0525394	0.958099	0.999662	0.000146745
ENSMUSG00000038806	1869.88	-0.0104731	0.0558302	-0.187588	0.8512	0.999662	0.000146745
ENSMUSG00000103979	15.7191	-0.187662	0.468158	-0.400851	0.68853	0.999662	0.000146745
ENSMUSG00000038793	347.518	-0.193213	0.113164	-1.70737	0.0877538	0.999662	0.000146745
ENSMUSG00000026519	297.031	-0.0862696	0.112148	-0.769245	0.441748	0.999662	0.000146745
ENSMUSG00000038776	240.706	0.100309	0.124928	0.802932	0.422014	0.999662	0.000146745
ENSMUSG00000026516	2753.55	-0.00446534	0.0531171	-0.084066	0.933004	0.999662	0.000146745
ENSMUSG00000062169	1184.44	-0.0425067	0.0710412	-0.598338	0.549614	0.999662	0.000146745
ENSMUSG00000054135	6.18049	-0.127553	0.711077	-0.17938	0.857639	0.999662	0.000146745
ENSMUSG00000026514	17.7876	0.238493	0.42525	0.560831	0.574913	0.999662	0.000146745
ENSMUSG00000047369	17.3091	-0.313841	0.451335	-0.695363	0.486828	0.999662	0.000146745
ENSMUSG00000004880	4257.35	-0.0918273	0.0507677	-1.80877	0.0704861	0.999662	0.000146745
ENSMUSG00000022995	4702.86	-0.0231404	0.0463735	-0.499	0.617779	0.999662	0.000146745
ENSMUSG00000103722	13.996	-0.122415	0.47697	-0.256652	0.797448	0.999662	0.000146745
ENSMUSG00000102950	10.1268	-0.437817	0.557694	-0.78505	0.432425	0.999662	0.000146745
ENSMUSG00000102760	5.60611	0.706747	0.786417	0.898692	0.368817	0.999662	0.000146745
ENSMUSG00000026511	1596.79	-0.0618783	0.0613359	-1.00884	0.31305	0.999662	0.000146745
ENSMUSG00000038633	1027.01	0.0192357	0.0715907	0.26869	0.788169	0.999662	0.000146745
ENSMUSG00000047539	913.652	0.000777622	0.0734868	0.0105818	0.991557	0.999662	0.000146745
ENSMUSG00000026510	1152.36	-0.0970757	0.0651809	-1.48933	0.136402	0.999662	0.000146745
ENSMUSG00000026509	977.419	0.00379655	0.0718375	0.0528492	0.957852	0.999662	0.000146745
ENSMUSG00000104415	5.78334	0.374746	0.767154	0.488489	0.625203	0.999662	0.000146745
ENSMUSG00000038576	373.482	-0.102994	0.0996156	-1.03391	0.301176	0.999662	0.000146745
ENSMUSG00000079164	7.33063	0.310448	0.652557	0.47574	0.63426	0.999662	0.000146745
ENSMUSG00000030768	295.751	-0.0765751	0.120612	-0.634887	0.525502	0.999662	0.000146745
ENSMUSG00000102478	8.93912	-0.0595034	0.614143	-0.0968885	0.922815	0.999662	0.000146745
ENSMUSG00000046836	963.998	-0.0414163	0.068802	-0.601964	0.547198	0.999662	0.000146745
ENSMUSG00000042901	813.322	-0.0809027	0.0722996	-1.11899	0.263143	0.999662	0.000146745
ENSMUSG00000056050	1132.42	-0.058519	0.0698471	-0.837815	0.402134	0.999662	0.000146745
ENSMUSG00000072258	298.539	0.0448891	0.110081	0.407781	0.683434	0.999662	0.000146745
ENSMUSG00000039384	79.8303	-0.0630253	0.201399	-0.312937	0.754328	0.999662	0.000146745
ENSMUSG00000044854	16.4457	-0.25718	0.455009	-0.56522	0.571924	0.999662	0.000146745
ENSMUSG00000073481	675.539	0.0483503	0.077257	0.625838	0.531421	0.999662	0.000146745
ENSMUSG00000039349	409.495	-0.124634	0.112082	-1.11198	0.266145	0.999662	0.000146745
ENSMUSG00000026620	404.875	0.0502882	0.0985401	0.510332	0.609819	0.999662	0.000146745
ENSMUSG00000039318	1445.14	-0.0298426	0.0613972	-0.486058	0.626926	0.999662	0.000146745
ENSMUSG00000026618	2654.61	-0.0470417	0.0501092	-0.938785	0.347841	0.999662	0.000146745
ENSMUSG00000102526	43.2607	0.104898	0.270766	0.387413	0.69845	0.999662	0.000146745
ENSMUSG00000026617	575.778	-0.0248343	0.0829135	-0.299521	0.764543	0.999662	0.000146745
ENSMUSG00000026615	10104.7	-0.0406321	0.043762	-0.92848	0.353159	0.999662	0.000146745
ENSMUSG00000097615	10.1879	0.00506934	0.550746	0.00920449	0.992656	0.999662	0.000146745
ENSMUSG00000026614	73.6301	-0.208369	0.215036	-0.968994	0.332548	0.999662	0.000146745
ENSMUSG00000103056	25.524	-0.11806	0.367379	-0.321359	0.747939	0.999662	0.000146745
ENSMUSG00000039239	7.21289	0.55939	0.689382	0.811437	0.417115	0.999662	0.000146745
ENSMUSG00000001305	1194.51	-0.0551095	0.0666119	-0.827321	0.408055	0.999662	0.000146745
ENSMUSG00000097784	5.38442	1.19965	0.809631	1.48173	0.138412	0.999662	0.000146745
ENSMUSG00000104312	18.7668	0.0576688	0.425095	0.135661	0.892089	0.999662	0.000146745
ENSMUSG00000039224	430.289	0.0070906	0.0958942	0.0739419	0.941057	0.999662	0.000146745
ENSMUSG00000026611	8.34905	-0.411479	0.623201	-0.660267	0.509082	0.999662	0.000146745
ENSMUSG00000039210	900.026	-0.0770455	0.0718967	-1.07161	0.283894	0.999662	0.000146745
ENSMUSG00000104394	160.958	0.00776392	0.147297	0.0527092	0.957964	0.999662	0.000146745
ENSMUSG00000104245	58.597	-0.26325	0.252238	-1.04366	0.296643	0.999662	0.000146745
ENSMUSG00000026610	8.65069	-0.450704	0.648482	-0.695013	0.487047	0.999662	0.000146745
ENSMUSG00000026608	1351.54	-0.0512126	0.061499	-0.832738	0.404992	0.999662	0.000146745
ENSMUSG00000102824	166.387	0.27631	0.157278	1.75683	0.0789471	0.999662	0.000146745
ENSMUSG00000026605	5707.49	-0.0815191	0.0525276	-1.55193	0.120679	0.999662	0.000146745
ENSMUSG00000097925	14.8935	-0.310819	0.464145	-0.669658	0.503076	0.999662	0.000146745
ENSMUSG00000104435	62.265	0.145819	0.227249	0.64167	0.521088	0.999662	0.000146745
ENSMUSG00000026603	419.326	-0.00102448	0.0958358	-0.0106899	0.991471	0.999662	0.000146745
ENSMUSG00000103467	11.3696	-0.321585	0.634909	-0.506505	0.612502	0.999662	0.000146745
ENSMUSG00000010175	19.6255	-0.112328	0.403431	-0.278432	0.78068	0.999662	0.000146745
ENSMUSG00000089872	808.984	-0.0857965	0.0791906	-1.08342	0.278623	0.999662	0.000146745
ENSMUSG00000026634	1303.04	-0.0732706	0.0650852	-1.12576	0.260265	0.999662	0.000146745
ENSMUSG00000066595	151.996	0.0332354	0.158267	0.209996	0.833671	0.999662	0.000146745
ENSMUSG00000026632	153.469	0.0831974	0.150135	0.55415	0.579476	0.999662	0.000146745
ENSMUSG00000062510	1147.07	-0.014226	0.0634229	-0.224304	0.822521	0.999662	0.000146745
ENSMUSG00000103576	17.8918	0.422979	0.421721	1.00298	0.315868	0.999662	0.000146745
ENSMUSG00000026630	31.6773	-0.0875832	0.321065	-0.272789	0.785015	0.999662	0.000146745
ENSMUSG00000026628	136.879	-0.0171729	0.552297	-0.0310937	0.975195	0.999662	0.000146745
ENSMUSG00000073478	25.2353	-0.379393	0.377795	-1.00423	0.315267	0.999662	0.000146745
ENSMUSG00000037499	347.837	-0.129389	0.102913	-1.25727	0.208656	0.999662	0.000146745
ENSMUSG00000026627	287.09	-0.0735718	0.115514	-0.636908	0.524185	0.999662	0.000146745
ENSMUSG00000026626	5725.25	-0.0635124	0.0477799	-1.32927	0.183759	0.999662	0.000146745
ENSMUSG00000103114	17.8282	-0.312331	0.429041	-0.727974	0.466629	0.999662	0.000146745
ENSMUSG00000102246	11.6281	0.175082	0.529159	0.330867	0.740745	0.999662	0.000146745
ENSMUSG00000037474	3737.75	-0.0685411	0.0510334	-1.34306	0.179252	0.999662	0.000146745
ENSMUSG00000037461	2639.89	-0.0831627	0.0570408	-1.45795	0.144854	0.999662	0.000146745
ENSMUSG00000102970	21.7766	-0.0946151	0.395516	-0.239219	0.810935	0.999662	0.000146745
ENSMUSG00000026622	848.432	-0.0485208	0.0755318	-0.642388	0.520621	0.999662	0.000146745
ENSMUSG00000037434	61.9681	0.000403892	0.238112	0.00169623	0.998647	0.999662	0.000146745
ENSMUSG00000026637	21.6988	0.140193	0.399801	0.350656	0.725847	0.999662	0.000146745
ENSMUSG00000037395	191.164	-0.192464	0.13814	-1.39325	0.163545	0.999662	0.000146745
ENSMUSG00000097316	6.98793	-0.238832	0.715384	-0.333852	0.738491	0.999662	0.000146745
ENSMUSG00000058248	29.4053	0.0129838	0.348733	0.0372314	0.970301	0.999662	0.000146745
ENSMUSG00000037375	56.0237	-0.0704441	0.254608	-0.276677	0.782028	0.999662	0.000146745
ENSMUSG00000016262	110.683	-0.166367	0.173003	-0.961642	0.33623	0.999662	0.000146745
ENSMUSG00000102162	5.44212	-1.00736	0.771983	-1.30489	0.191929	0.999662	0.000146745
ENSMUSG00000016200	467.731	-0.174601	0.0938693	-1.86005	0.0628792	0.999662	0.000146745
ENSMUSG00000016181	810.833	0.0452346	0.0744412	0.607655	0.543417	0.999662	0.000146745
ENSMUSG00000026638	307.527	-0.123466	0.107034	-1.15352	0.248695	0.999662	0.000146745
ENSMUSG00000079144	304.036	0.0692818	0.115296	0.600901	0.547906	0.999662	0.000146745
ENSMUSG00000026639	43.2844	0.0586001	0.284292	0.206127	0.836692	0.999662	0.000146745
ENSMUSG00000009633	62.4568	-0.204721	0.517536	-0.395568	0.692424	0.999662	0.000146745
ENSMUSG00000104348	14.7237	0.117952	0.4619	0.255362	0.798443	0.999662	0.000146745
ENSMUSG00000026640	292.548	-0.163951	0.11197	-1.46424	0.143129	0.999662	0.000146745
ENSMUSG00000016494	33.0569	-0.151194	0.310317	-0.487223	0.6261	0.999662	0.000146745
ENSMUSG00000016493	6.44845	-1.14625	0.735761	-1.55791	0.119256	0.999662	0.000146745
ENSMUSG00000016481	339.969	0.0014114	0.104603	0.0134928	0.989235	0.999662	0.000146745
ENSMUSG00000026616	12.4886	-0.619522	0.51275	-1.20823	0.226957	0.999662	0.000146745
ENSMUSG00000050530	264.303	0.0147495	0.115548	0.127648	0.898427	0.999662	0.000146745
ENSMUSG00000026643	1877.76	-0.0254691	0.0554993	-0.458908	0.6463	0.999662	0.000146745
ENSMUSG00000049950	120.639	0.0713523	0.167606	0.425714	0.670316	0.999662	0.000146745
ENSMUSG00000026644	16.1948	-0.410123	0.440371	-0.931312	0.351692	0.999662	0.000146745
ENSMUSG00000026648	200.594	-0.0185267	0.1311	-0.141317	0.887619	0.999662	0.000146745
ENSMUSG00000026646	486.534	-0.0678474	0.0888334	-0.76376	0.44501	0.999662	0.000146745
ENSMUSG00000109865	1977.89	0.0260077	0.0548608	0.474068	0.635452	0.999662	0.000146745
ENSMUSG00000051396	165.179	-0.0468814	0.158667	-0.29547	0.767635	0.999662	0.000146745
ENSMUSG00000039496	26.1623	0.152678	0.348949	0.437537	0.661722	0.999662	0.000146745
ENSMUSG00000026655	183.149	-0.133743	0.136738	-0.978094	0.328028	0.999662	0.000146745
ENSMUSG00000039449	860.518	-0.0149235	0.0702458	-0.212447	0.831758	0.999662	0.000146745
ENSMUSG00000048186	44.0691	0.00306368	0.275337	0.011127	0.991122	0.999662	0.000146745
ENSMUSG00000026662	1323.16	0.017264	0.0624031	0.276653	0.782046	0.999662	0.000146745
ENSMUSG00000026664	568.949	-0.0554175	0.0824547	-0.672096	0.501523	0.999662	0.000146745
ENSMUSG00000026669	2216.66	-0.0129717	0.0553413	-0.234395	0.814679	0.999662	0.000146745
ENSMUSG00000026672	220.879	0.0230644	0.136166	0.169385	0.865494	0.999662	0.000146745
ENSMUSG00000026676	82.0815	0.147041	0.202245	0.727044	0.467199	0.999662	0.000146745
ENSMUSG00000039145	596.3	0.0199542	0.0854457	0.23353	0.81535	0.999662	0.000146745
ENSMUSG00000039128	1387.31	0.000887639	0.0622475	0.0142598	0.988623	0.999662	0.000146745
ENSMUSG00000025817	877.726	0.0946917	0.0698669	1.35532	0.175317	0.999662	0.000146745
ENSMUSG00000056718	42.0529	-0.04167	0.2756	-0.151198	0.87982	0.999662	0.000146745
ENSMUSG00000025816	631.979	0.106025	0.0852693	1.24341	0.213715	0.999662	0.000146745
ENSMUSG00000025815	919.245	-0.0919012	0.0703102	-1.30708	0.191185	0.999662	0.000146745
ENSMUSG00000043241	1691.75	-0.0575752	0.0606419	-0.949429	0.342403	0.999662	0.000146745
ENSMUSG00000045319	298.353	-0.1305	0.118126	-1.10475	0.269266	0.999662	0.000146745
ENSMUSG00000039063	51.7621	-0.482727	0.25624	-1.88389	0.0595805	0.999662	0.000146745
ENSMUSG00000039046	755.189	-0.0872912	0.0750938	-1.16243	0.245061	0.999662	0.000146745
ENSMUSG00000002107	155.887	-0.0506677	0.15954	-0.317585	0.750799	0.999662	0.000146745
ENSMUSG00000082953	5.22297	1.36135	0.821827	1.65649	0.0976228	0.999662	0.000146745
ENSMUSG00000025782	450.411	0.0410466	0.0934643	0.439168	0.66054	0.999662	0.000146745
ENSMUSG00000025781	3106.99	0.00471158	0.0497039	0.094793	0.924479	0.999662	0.000146745
ENSMUSG00000037262	255.138	0.00333577	0.116882	0.0285397	0.977232	0.999662	0.000146745
ENSMUSG00000025780	93.9658	-0.27678	0.191521	-1.44517	0.14841	0.999662	0.000146745
ENSMUSG00000086748	11.0276	0.237049	0.534404	0.443577	0.657349	0.999662	0.000146745
ENSMUSG00000026778	5.42632	-0.838099	0.767239	-1.09236	0.274676	0.999662	0.000146745
ENSMUSG00000082424	113.83	0.236788	0.194175	1.21946	0.22267	0.999662	0.000146745
ENSMUSG00000026773	906.975	0.125602	0.0873508	1.4379	0.150461	0.999662	0.000146745
ENSMUSG00000037197	2437.66	0.0537724	0.0562683	0.955643	0.339253	0.999662	0.000146745
ENSMUSG00000058594	1181.84	-0.039557	0.065108	-0.60756	0.543479	0.999662	0.000146745
ENSMUSG00000047909	341.065	-0.0179052	0.107304	-0.166865	0.867477	0.999662	0.000146745
ENSMUSG00000026768	33.1504	0.0853648	0.311299	0.274221	0.783915	0.999662	0.000146745
ENSMUSG00000026767	798.852	0.0490069	0.0775321	0.632085	0.527331	0.999662	0.000146745
ENSMUSG00000102630	7.09068	0.0794911	0.66707	0.119165	0.905145	0.999662	0.000146745
ENSMUSG00000104449	9.86926	-0.374391	0.603872	-0.619985	0.535268	0.999662	0.000146745
ENSMUSG00000104406	10.667	0.366688	0.547566	0.66967	0.503068	0.999662	0.000146745
ENSMUSG00000026730	171.933	0.0725476	0.141069	0.514271	0.607062	0.999662	0.000146745
ENSMUSG00000026727	470.188	-0.0506375	0.0914378	-0.553791	0.579722	0.999662	0.000146745
ENSMUSG00000086358	5.94387	0.0878848	0.734873	0.119592	0.904806	0.999662	0.000146745
ENSMUSG00000026723	158.238	-0.166689	0.147758	-1.12812	0.259267	0.999662	0.000146745
ENSMUSG00000026728	2121.11	-0.0341859	0.0620998	-0.550499	0.581977	0.999662	0.000146745
ENSMUSG00000003418	89.0907	-0.0831251	0.200128	-0.41536	0.677878	0.999662	0.000146745
ENSMUSG00000063275	106.568	-0.0357622	0.175353	-0.203944	0.838397	0.999662	0.000146745
ENSMUSG00000086657	10.1515	-0.179373	0.556209	-0.322492	0.74708	0.999662	0.000146745
ENSMUSG00000026718	937.968	-0.0139258	0.069244	-0.201113	0.84061	0.999662	0.000146745
ENSMUSG00000103901	23.3998	-0.182524	0.394911	-0.462189	0.643946	0.999662	0.000146745
ENSMUSG00000026712	31.8579	-0.150007	0.316426	-0.474067	0.635452	0.999662	0.000146745
ENSMUSG00000057914	9.46558	-0.305228	0.606665	-0.503125	0.614876	0.999662	0.000146745
ENSMUSG00000026707	261.539	-0.0444193	0.1177	-0.377395	0.70588	0.999662	0.000146745
ENSMUSG00000017418	980.9	-0.023575	0.0683507	-0.344913	0.73016	0.999662	0.000146745
ENSMUSG00000102258	6.8071	0.599969	0.717895	0.835734	0.403305	0.999662	0.000146745
ENSMUSG00000103865	5.51304	-0.334691	0.774165	-0.432326	0.665505	0.999662	0.000146745
ENSMUSG00000026748	47.0984	-0.0412833	0.266539	-0.154887	0.876911	0.999662	0.000146745
ENSMUSG00000053702	8.61626	0.0483959	0.611466	0.0791474	0.936915	0.999662	0.000146745
ENSMUSG00000054057	148.843	0.0538944	0.153192	0.35181	0.724981	0.999662	0.000146745
ENSMUSG00000054074	189.76	-0.0453585	0.14068	-0.322423	0.747132	0.999662	0.000146745
ENSMUSG00000086340	5.55672	-0.308681	0.773829	-0.398902	0.689966	0.999662	0.000146745
ENSMUSG00000026743	1691.47	0.00152035	0.0556931	0.0272987	0.978221	0.999662	0.000146745
ENSMUSG00000081619	15.2486	-0.278208	0.470503	-0.5913	0.55432	0.999662	0.000146745
ENSMUSG00000026740	414.704	0.0553596	0.0957338	0.578266	0.563084	0.999662	0.000146745
ENSMUSG00000026739	136.506	0.265229	0.170296	1.55746	0.119361	0.999662	0.000146745
ENSMUSG00000026737	414.067	0.0594378	0.0973172	0.610764	0.541356	0.999662	0.000146745
ENSMUSG00000023094	94.4029	0.205522	0.190197	1.08057	0.279887	0.999662	0.000146745
ENSMUSG00000043415	157.226	-0.0176241	0.14686	-0.120006	0.904478	0.999662	0.000146745
ENSMUSG00000081128	6.31974	0.589421	0.732671	0.804484	0.421118	0.999662	0.000146745
ENSMUSG00000036591	1194.32	0.133895	0.0671339	1.99444	0.0461038	0.999662	0.000146745
ENSMUSG00000075514	84.7616	0.11093	0.20713	0.535558	0.592264	0.999662	0.000146745
ENSMUSG00000026679	7.14648	-0.292284	0.672928	-0.434346	0.664037	0.999662	0.000146745
ENSMUSG00000048550	373.527	-0.121177	0.0984395	-1.23098	0.218331	0.999662	0.000146745
ENSMUSG00000083563	33.7133	0.00633102	0.356536	0.017757	0.985833	0.999662	0.000146745
ENSMUSG00000026787	6.76646	0.289455	0.69861	0.414329	0.678633	0.999662	0.000146745
ENSMUSG00000026784	261.313	-0.0181866	0.117466	-0.154824	0.87696	0.999662	0.000146745
ENSMUSG00000058835	1036.4	0.0618602	0.0677726	0.912761	0.361368	0.999662	0.000146745
ENSMUSG00000026781	549.361	-0.0237298	0.0858958	-0.276263	0.782346	0.999662	0.000146745
ENSMUSG00000026779	778.014	0.051223	0.0770552	0.664758	0.506205	0.999662	0.000146745
ENSMUSG00000026775	3244.68	0.00545397	0.0554331	0.0983882	0.921624	0.999662	0.000146745
ENSMUSG00000026771	377.063	0.0985987	0.101836	0.968212	0.332938	0.999662	0.000146745
ENSMUSG00000083116	31.1347	-0.0211588	0.324058	-0.0652933	0.947941	0.999662	0.000146745
ENSMUSG00000026979	71.0956	0.315007	0.213556	1.47505	0.140199	0.999662	0.000146745
ENSMUSG00000026976	23.6898	-0.0641732	0.364723	-0.175951	0.860333	0.999662	0.000146745
ENSMUSG00000004113	183.057	-0.11157	0.13726	-0.812839	0.416311	0.999662	0.000146745
ENSMUSG00000036893	1258.9	0.05303	0.0673551	0.78732	0.431095	0.999662	0.000146745
ENSMUSG00000026972	173.032	-0.00603813	0.138421	-0.0436213	0.965206	0.999662	0.000146745
ENSMUSG00000026974	1286.32	-0.0186259	0.067484	-0.276005	0.782545	0.999662	0.000146745
ENSMUSG00000026975	388.741	0.0475933	0.096625	0.492557	0.622326	0.999662	0.000146745
ENSMUSG00000036850	245.134	-0.0017102	0.12178	-0.0140434	0.988795	0.999662	0.000146745
ENSMUSG00000036833	258.472	-0.0382077	0.124846	-0.306039	0.759575	0.999662	0.000146745
ENSMUSG00000083796	6.13354	0.164685	0.730035	0.225586	0.821524	0.999662	0.000146745
ENSMUSG00000006476	183.793	-0.00491534	0.138275	-0.0355475	0.971643	0.999662	0.000146745
ENSMUSG00000078202	33.9661	-0.368837	0.31136	-1.1846	0.236176	0.999662	0.000146745
ENSMUSG00000059555	132.836	0.0925071	0.156806	0.589948	0.555226	0.999662	0.000146745
ENSMUSG00000013465	1234	0.0815497	0.0639947	1.27432	0.20255	0.999662	0.000146745
ENSMUSG00000036770	19.5625	-0.458062	0.406944	-1.12561	0.260329	0.999662	0.000146745
ENSMUSG00000036752	3131.9	0.134232	0.186406	0.720107	0.471459	0.999662	0.000146745
ENSMUSG00000006469	36.7781	0.431426	0.29869	1.44439	0.148628	0.999662	0.000146745
ENSMUSG00000044628	143.785	0.163782	0.154246	1.06182	0.288316	0.999662	0.000146745
ENSMUSG00000006471	107.502	-0.031989	0.17784	-0.179875	0.857251	0.999662	0.000146745
ENSMUSG00000078201	79.3077	-0.176297	0.201906	-0.873167	0.382572	0.999662	0.000146745
ENSMUSG00000048707	223.692	-0.051908	0.13064	-0.397336	0.69112	0.999662	0.000146745
ENSMUSG00000026966	458.481	0.111985	0.0901122	1.24273	0.213967	0.999662	0.000146745
ENSMUSG00000026965	1437.31	0.105667	0.0610294	1.73141	0.0833779	0.999662	0.000146745
ENSMUSG00000026959	140.739	-0.134596	0.163338	-0.824035	0.409919	0.999662	0.000146745
ENSMUSG00000085830	13.3721	-0.614401	0.553942	-1.10914	0.267368	0.999662	0.000146745
ENSMUSG00000097345	6.51641	0.651102	0.699121	0.931315	0.351691	0.999662	0.000146745
ENSMUSG00000036646	1387.68	-0.0140095	0.06135	-0.228353	0.819372	0.999662	0.000146745
ENSMUSG00000026958	226.555	0.0534099	0.127754	0.418067	0.675898	0.999662	0.000146745
ENSMUSG00000026956	314.055	0.204451	0.119276	1.7141	0.0865106	0.999662	0.000146745
ENSMUSG00000026955	422.78	0.0674511	0.104956	0.642663	0.520443	0.999662	0.000146745
ENSMUSG00000015085	42.3871	0.424448	0.276533	1.53489	0.124811	0.999662	0.000146745
ENSMUSG00000015094	444.609	-0.111448	0.0913704	-1.21974	0.222562	0.999662	0.000146745
ENSMUSG00000036587	5.44615	-0.450152	0.802385	-0.561017	0.574786	0.999662	0.000146745
ENSMUSG00000026944	725.714	0.0029247	0.0767617	0.038101	0.969607	0.999662	0.000146745
ENSMUSG00000047617	53.057	0.437276	0.255483	1.71156	0.086977	0.999662	0.000146745
ENSMUSG00000015093	14.3853	0.30241	0.482382	0.62691	0.530718	0.999662	0.000146745
ENSMUSG00000015090	6.0968	-0.204025	0.716211	-0.284867	0.775746	0.999662	0.000146745
ENSMUSG00000015083	87.7268	0.097405	0.193127	0.504356	0.614011	0.999662	0.000146745
ENSMUSG00000015095	425.896	-0.0792623	0.101235	-0.782956	0.433653	0.999662	0.000146745
ENSMUSG00000026942	360.754	-0.0821826	0.100648	-0.816538	0.414193	0.999662	0.000146745
ENSMUSG00000015092	1191.54	0.0220237	0.0643736	0.342124	0.732258	0.999662	0.000146745
ENSMUSG00000026941	48.4832	-0.0691139	0.255526	-0.270477	0.786793	0.999662	0.000146745
ENSMUSG00000036504	7.1353	-0.305314	0.687114	-0.444343	0.656794	0.999662	0.000146745
ENSMUSG00000015087	1722.72	-0.00338948	0.0610519	-0.055518	0.955726	0.999662	0.000146745
ENSMUSG00000052403	5.32488	0.920703	0.79256	1.16168	0.245365	0.999662	0.000146745
ENSMUSG00000026939	90.8482	-0.116644	0.18881	-0.617784	0.536718	0.999662	0.000146745
ENSMUSG00000049086	93.7536	0.00406708	0.188194	0.0216111	0.982758	0.999662	0.000146745
ENSMUSG00000058740	44.1123	0.0916085	0.274251	0.334032	0.738356	0.999662	0.000146745
ENSMUSG00000026933	1050.56	0.0937747	0.0673565	1.39221	0.163857	0.999662	0.000146745
ENSMUSG00000036352	1265.01	0.0375857	0.0621654	0.604609	0.545439	0.999662	0.000146745
ENSMUSG00000026932	311.528	-0.0380811	0.106666	-0.357012	0.721083	0.999662	0.000146745
ENSMUSG00000087679	364.917	0.118269	0.0998923	1.18397	0.236426	0.999662	0.000146745
ENSMUSG00000087595	7.75315	0.0301753	0.685771	0.0440019	0.964903	0.999662	0.000146745
ENSMUSG00000026934	8.9543	-0.203389	0.59761	-0.340337	0.733602	0.999662	0.000146745
ENSMUSG00000036327	617.489	0.0752447	0.0837755	0.89817	0.369095	0.999662	0.000146745
ENSMUSG00000026930	304.673	-0.167925	0.11051	-1.51954	0.128626	0.999662	0.000146745
ENSMUSG00000075467	205.336	0.0293223	0.132256	0.221708	0.824541	0.999662	0.000146745
ENSMUSG00000026928	22.5166	-0.382347	0.373004	-1.02505	0.30534	0.999662	0.000146745
ENSMUSG00000086779	18.2866	0.447181	0.422302	1.05891	0.289639	0.999662	0.000146745
ENSMUSG00000036281	646.391	0.0724068	0.0834171	0.868009	0.38539	0.999662	0.000146745
ENSMUSG00000085767	14.2418	-0.00663566	0.489528	-0.0135552	0.989185	0.999662	0.000146745
ENSMUSG00000026927	318.434	0.132928	0.108744	1.2224	0.221558	0.999662	0.000146745
ENSMUSG00000026926	1759.21	0.0199602	0.0564125	0.353826	0.723469	0.999662	0.000146745
ENSMUSG00000026925	221.135	-0.147122	0.125983	-1.16779	0.242893	0.999662	0.000146745
ENSMUSG00000026923	592.467	0.110915	0.0824217	1.3457	0.178398	0.999662	0.000146745
ENSMUSG00000026921	344.469	0.0174444	0.10911	0.159879	0.872977	0.999662	0.000146745
ENSMUSG00000026922	357.327	0.0680057	0.100108	0.67932	0.496935	0.999662	0.000146745
ENSMUSG00000036186	170.009	0.0866619	0.149199	0.580847	0.561344	0.999662	0.000146745
ENSMUSG00000077192	18.1947	0.152077	0.429079	0.354427	0.723019	0.999662	0.000146745
ENSMUSG00000086775	7.90962	-0.280898	0.628227	-0.447127	0.654783	0.999662	0.000146745
ENSMUSG00000036160	812.479	0.101614	0.0726704	1.39829	0.162026	0.999662	0.000146745
ENSMUSG00000015776	534.392	0.00226446	0.0924969	0.0244815	0.980469	0.999662	0.000146745
ENSMUSG00000062647	11535.6	-0.00883238	0.0519066	-0.170159	0.864885	0.999662	0.000146745
ENSMUSG00000015790	275.396	0.106056	0.112903	0.939358	0.347547	0.999662	0.000146745
ENSMUSG00000014873	309.16	0.0355682	0.108803	0.326903	0.743741	0.999662	0.000146745
ENSMUSG00000049897	8.86358	-0.53725	0.609504	-0.881454	0.378072	0.999662	0.000146745
ENSMUSG00000052406	704.201	0.0131928	0.078904	0.1672	0.867213	0.999662	0.000146745
ENSMUSG00000015488	269.237	0.138036	0.115035	1.19995	0.230161	0.999662	0.000146745
ENSMUSG00000036067	16.041	-0.0717758	0.459178	-0.156314	0.875786	0.999662	0.000146745
ENSMUSG00000009216	26.3065	0.236358	0.357687	0.660795	0.508744	0.999662	0.000146745
ENSMUSG00000009621	801.027	-0.0201847	0.071693	-0.281544	0.778293	0.999662	0.000146745
ENSMUSG00000109946	21.7149	0.287431	0.400585	0.717527	0.473049	0.999662	0.000146745
ENSMUSG00000026918	1971.42	0.0152873	0.0569634	0.268371	0.788414	0.999662	0.000146745
ENSMUSG00000026917	2540.87	0.0558886	0.0541027	1.03301	0.3016	0.999662	0.000146745
ENSMUSG00000085929	78.8033	0.163089	0.208898	0.780709	0.434974	0.999662	0.000146745
ENSMUSG00000026837	313.523	0.0932739	0.112388	0.829925	0.406581	0.999662	0.000146745
ENSMUSG00000026833	243.95	-0.0450755	0.121555	-0.370824	0.710769	0.999662	0.000146745
ENSMUSG00000035829	206.644	-0.0780149	0.134908	-0.578282	0.563074	0.999662	0.000146745
ENSMUSG00000026831	73.0062	0.399709	0.22607	1.76808	0.0770475	0.999662	0.000146745
ENSMUSG00000035772	720.141	0.083946	0.0819418	1.02446	0.305619	0.999662	0.000146745
ENSMUSG00000082895	10.9445	0.0115751	0.532985	0.0217175	0.982673	0.999662	0.000146745
ENSMUSG00000026829	15.8447	0.580936	0.450014	1.29093	0.196728	0.999662	0.000146745
ENSMUSG00000026821	340.351	0.0108052	0.104074	0.103823	0.91731	0.999662	0.000146745
ENSMUSG00000026816	670.821	0.0252255	0.079105	0.318887	0.749812	0.999662	0.000146745
ENSMUSG00000026812	901.735	0.0633844	0.0781099	0.811477	0.417092	0.999662	0.000146745
ENSMUSG00000026809	13.913	-0.11155	0.481243	-0.231795	0.816698	0.999662	0.000146745
ENSMUSG00000026807	18.4069	-0.0436781	0.421872	-0.103534	0.917539	0.999662	0.000146745
ENSMUSG00000035666	1091.41	0.0688375	0.066567	1.03411	0.301085	0.999662	0.000146745
ENSMUSG00000026806	165.786	0.19037	0.147578	1.28997	0.197062	0.999662	0.000146745
ENSMUSG00000079502	56.6695	-0.0473141	0.244229	-0.193729	0.846388	0.999662	0.000146745
ENSMUSG00000083773	127.115	-0.17502	0.172011	-1.0175	0.308918	0.999662	0.000146745
ENSMUSG00000026803	538.582	0.00896273	0.0855639	0.104749	0.916575	0.999662	0.000146745
ENSMUSG00000035513	35.9838	-0.16918	0.297965	-0.567786	0.57018	0.999662	0.000146745
ENSMUSG00000079499	12.4752	-0.0458472	0.504607	-0.0908571	0.927606	0.999662	0.000146745
ENSMUSG00000026799	192.224	0.0215591	0.133057	0.16203	0.871282	0.999662	0.000146745
ENSMUSG00000039844	1482.48	0.0463102	0.0663064	0.698427	0.48491	0.999662	0.000146745
ENSMUSG00000039826	706.897	0.0677015	0.0924191	0.732549	0.463833	0.999662	0.000146745
ENSMUSG00000026798	100.039	-0.168158	0.188676	-0.891255	0.372792	0.999662	0.000146745
ENSMUSG00000059316	426.341	0.0774532	0.10134	0.764287	0.444696	0.999662	0.000146745
ENSMUSG00000069020	447.916	-0.0076073	0.0924145	-0.0823172	0.934394	0.999662	0.000146745
ENSMUSG00000039787	243.826	0.0283369	0.120261	0.235629	0.813721	0.999662	0.000146745
ENSMUSG00000026790	3182.77	0.0294997	0.0481899	0.612154	0.540436	0.999662	0.000146745
ENSMUSG00000019715	849.846	0.0913245	0.0723545	1.26218	0.206884	0.999662	0.000146745
ENSMUSG00000057738	7000.69	-0.0600731	0.0429536	-1.39856	0.161946	0.999662	0.000146745
ENSMUSG00000039715	393.445	0.029087	0.0985078	0.295276	0.767783	0.999662	0.000146745
ENSMUSG00000054766	13573.2	0.00635568	0.0453027	0.140294	0.888428	0.999662	0.000146745
ENSMUSG00000026785	561.698	-0.0502975	0.0845066	-0.59519	0.551716	0.999662	0.000146745
ENSMUSG00000015335	390.519	0.0719572	0.0973775	0.738951	0.459937	0.999662	0.000146745
ENSMUSG00000039686	424.668	0.00530515	0.0991478	0.0535074	0.957328	0.999662	0.000146745
ENSMUSG00000039678	1319.46	0.0432384	0.0624939	0.691882	0.489011	0.999662	0.000146745
ENSMUSG00000015337	134.798	0.0530807	0.15662	0.338914	0.734674	0.999662	0.000146745
ENSMUSG00000039660	549.916	0.0454005	0.0869173	0.522342	0.601432	0.999662	0.000146745
ENSMUSG00000039648	275.233	-0.154785	0.115632	-1.33861	0.180699	0.999662	0.000146745
ENSMUSG00000100747	14.9357	-0.39052	0.469395	-0.831965	0.405429	0.999662	0.000146745
ENSMUSG00000007476	79.3538	-0.0119867	0.203517	-0.0588978	0.953034	0.999662	0.000146745
ENSMUSG00000079484	9.3215	-0.0213513	0.605283	-0.035275	0.97186	0.999662	0.000146745
ENSMUSG00000075419	124.276	0.232119	0.174054	1.3336	0.182334	0.999662	0.000146745
ENSMUSG00000052533	3301.28	-0.0210778	0.0494916	-0.425887	0.67019	0.999662	0.000146745
ENSMUSG00000084892	6.90393	-0.535333	0.713107	-0.750706	0.45283	0.999662	0.000146745
ENSMUSG00000026860	432.799	0.0568336	0.0998776	0.569032	0.569334	0.999662	0.000146745
ENSMUSG00000026858	227.286	-0.0651102	0.122754	-0.530412	0.595826	0.999662	0.000146745
ENSMUSG00000026856	359.384	-0.00600542	0.10665	-0.0563098	0.955095	0.999662	0.000146745
ENSMUSG00000026853	190.866	-0.0587822	0.13864	-0.423993	0.671571	0.999662	0.000146745
ENSMUSG00000039515	1958.58	-0.0158022	0.0597352	-0.264538	0.791365	0.999662	0.000146745
ENSMUSG00000089762	485.022	-0.0976283	0.091441	-1.06766	0.285672	0.999662	0.000146745
ENSMUSG00000044320	39.8383	-0.353438	0.287887	-1.2277	0.219561	0.999662	0.000146745
ENSMUSG00000026857	608.508	0.0892812	0.0861992	1.03575	0.300317	0.999662	0.000146745
ENSMUSG00000039483	354.132	0.0275866	0.102705	0.268601	0.788236	0.999662	0.000146745
ENSMUSG00000039476	297.057	0.0213232	0.109988	0.193869	0.846279	0.999662	0.000146745
ENSMUSG00000050737	839.113	-0.0407308	0.080098	-0.508512	0.611094	0.999662	0.000146745
ENSMUSG00000026848	507.193	0.0507126	0.0870101	0.582836	0.560004	0.999662	0.000146745
ENSMUSG00000026849	380.734	0.0211863	0.102593	0.206508	0.836394	0.999662	0.000146745
ENSMUSG00000026851	453.934	0.0437812	0.103208	0.424205	0.671416	0.999662	0.000146745
ENSMUSG00000026854	275.472	-0.0561011	0.113442	-0.494536	0.620928	0.999662	0.000146745
ENSMUSG00000075415	1624.75	-0.111964	0.0576556	-1.94194	0.052144	0.999662	0.000146745
ENSMUSG00000087269	13.7678	-0.175854	0.47585	-0.369557	0.711712	0.999662	0.000146745
ENSMUSG00000000194	973.482	0.0697028	0.0666676	1.04553	0.295779	0.999662	0.000146745
ENSMUSG00000062661	258.336	0.0562488	0.119273	0.471596	0.637215	0.999662	0.000146745
ENSMUSG00000055632	68.3419	0.204181	0.227891	0.895956	0.370276	0.999662	0.000146745
ENSMUSG00000076441	3590.5	-0.0646391	0.0572289	-1.12948	0.258694	0.999662	0.000146745
ENSMUSG00000026843	2223.17	0.0189705	0.067307	0.28185	0.778058	0.999662	0.000146745
ENSMUSG00000039356	1031.85	0.0355679	0.0658039	0.540513	0.588843	0.999662	0.000146745
ENSMUSG00000026842	2311.44	-0.0464205	0.0542425	-0.855797	0.39211	0.999662	0.000146745
ENSMUSG00000043102	6.60184	0.658304	0.70479	0.934043	0.350282	0.999662	0.000146745
ENSMUSG00000026840	9.48276	-0.889548	0.592186	-1.50214	0.13306	0.999662	0.000146745
ENSMUSG00000001864	205.657	-0.0304759	0.129383	-0.235548	0.813783	0.999662	0.000146745
ENSMUSG00000001855	1215.08	-0.0153526	0.0628536	-0.244259	0.80703	0.999662	0.000146745
ENSMUSG00000050592	240.488	0.198395	0.122206	1.62345	0.104494	0.999662	0.000146745
ENSMUSG00000051373	15.5829	0.480201	0.456083	1.05288	0.292396	0.999662	0.000146745
ENSMUSG00000039262	6222.47	-0.00776986	0.0573519	-0.135477	0.892235	0.999662	0.000146745
ENSMUSG00000094251	5.57744	0.425278	0.775888	0.548117	0.583611	0.999662	0.000146745
ENSMUSG00000039254	541.945	0.106883	0.0871137	1.22694	0.219845	0.999662	0.000146745
ENSMUSG00000002550	594.637	-0.0381802	0.0912648	-0.418346	0.675694	0.999662	0.000146745
[truncated: 30,110 more rows]
