# Supplementary material for: Next-generation unnatural monosaccharides reveal that ESRRB O-GlcNAcylation regulates pluripotency of mouse embryonic stem cells
Source: Nat Commun. 2019 Sep 6;10:4065. doi: 10.1038/s41467-019-11942-y (PMC6731260; doi:10.1038/s41467-019-11942-y)
Supplement: Supplementary file 12 — Source Data [file 41467_2019_11942_MOESM12_ESM.xlsx]

## Sheet: Figure 2
Figure 2a						Figure 2b				Figure 2c
Figure 2d											Figure 2e
Figure 2f
	DMSO	Ac4GalNAz			1			GalNAz	3					4
		100 mM	200 mM	500 mM	100 mM	200 mM	500 mM	1 mM	50 mM	100 mM	200 mM	500 mM	1 mM	50 mM	100 mM	200 mM	500 mM	1 mM
	0.959	1.004	0.952	0.479	0.631	0.075	0.003	1.002	0.827	0.943	1.016	0.89	0.863	0.859	1.018	1.099	0.926	0.787
	1.036	0.987	0.969	0.403	0.738	0.097	0.002	0.935	0.905	0.963	1.021	0.92	1.018	1.112	0.96	0.969	0.888	0.755
	1.005	1.009	0.96	0.219	0.593	0.15	0.003	0.934	0.982	0.966	0.889	0.975	0.886	1.045	1.053	0.927	0.93	0.716
	1.07	1.128	0.996	0.3	0.703	0.063	0.001
	1.038	1.089	1.008	0.4
	0.908	1.141	1.044	0.246
	0.983	1.119	1.076	0.428
Mean	0.999857	1.06814	1.00071	0.353571	0.66625	0.09625	0.00225	0.957	0.904667	0.957333	0.975333	0.928333	0.922333	1.00533	1.01033	0.998333	0.914667	0.752667
s.d.	0.0549225	0.0659657	0.0459228	0.098676	0.0660978	0.0385	0.000957427	0.0389744	0.0775005	0.0125033	0.0748086	0.0431084	0.0836441	0.131081	0.0469716	0.0896735	0.0231805	0.0355575

## Sheet: Figure 3
Figure 3a				Figure 3b				Figure 3c					Figure 3d
Figure 3f					Figure 3g				Figure 3h			Figure 3i

## Sheet: Figure 4
Figure 4a		Figure 4d			Figure 4g & h
Figure 4b
		Figure 4e & f
Figure 4c
Figure 4c	WT CHX	S25 CHX
Relative protein levels	0.710521	0.302289
	0.678866	0.21861
	0.65	0.302326
Mean	0.679796	0.274408
s.d.	0.0302713	0.0483226
Figure 4i				Mean	s.d.
Mock	0.156728	0.15899	0.166905	0.160874	0.00534393
WT	1.00754	0.979495	1.01297	1	0.0179641
WT+Ac45SGlcNAc	0.660611	0.710366	0.645006	0.671994	0.0341345
Figure 4j				Mean	s.d.
Mock	0.117593	0.119035	0.0984964	0.111708	0.0114645
WT	0.912198	1.11605	1.08279	1.03701	0.109363
S25A	0.383829	0.429744	0.444783	0.419452	0.0317538

## Sheet: Figure 5
Figure 5a
Day 6	Undifferentiated			Mean	s.d.		Mixed			Mean	s.d.		Differentiated			Mean	s.d.
GFP	9	7	6	7.33333	1.52753		24	21	34	26.3333	6.80686		83	85	77	81.6667	4.16333
WT	92	80	83	85	6.245		83	83	71	79	6.9282		21	28	25	24.6667	3.51188
S25	53	57	63	57.6667	5.03322		60	62	69	63.6667	4.72582		26	23	32	27	4.58258
Day 9	Undifferentiated						Mixed						Differentiated
GFP	0	1	3	1.33333	1.52753		11	13	18	14	3.60555		61	68	73	67.3333	6.02771
WT	57	42	41	46.6667	8.96289		85	98	93	92	6.55744		19	21	28	22.6667	4.72582
S25	21	19	21	20.3333	1.1547		46	49	42	45.6667	3.51188		23	27	33	27.6667	5.03322
Figure 5c
	WT	S25A
Weight (mg)	318.3	107.1
	51.9	9.7
	172.7	14.2
	430	39.5
	255.8	44.9
	341.9	140
	234.3	89
	160.7	39.5
	110.5	26.4
	42.4	10.8
Mean	211.85	52.11
s.d.	127.797	44.824

## Sheet: Figure S2
Figure S2

## Sheet: Figure S3
Figure S3

## Sheet: Figure S4
Figure S4

## Sheet: Figure S5
Figure S5a

## Sheet: Figure S7
Figure S7a
Figure S7b

## Sheet: Figure S8
Figure S8

[truncated: 8 more sheets: Figure S9, Figure S10, Figure S14, Figure S16, Figure S17, Figure S18, Figure S20, Figure S21]
